# Supplementary material for: Terminal deoxynucleotidyl transferase and CD84 identify human multi-potent lymphoid progenitors
Source: Nat Commun. 2024 Jul 13;15:5910. doi: 10.1038/s41467-024-49883-w (PMC11246490; doi:10.1038/s41467-024-49883-w)
Supplement: Supplementary file 5 — Supplementary Data 2 [file 41467_2024_49883_MOESM5_ESM.csv]

marker	gate1	gate2	pvalue	avg	fc	comparison
CD99	A10	A9	0.0021732058976176027	3.496541526994867	-0.38133805111624797	A10:A9
CD99	A9	A8	2.4670337472887383e-6	3.2927461785507046	0.5892385300115679	A9:A8
H3k9ac	A7	A6	1167.4885060957124	3.2408478363332147	0.004875883057298936	A7:A6
H3k9ac	A4	A7	564.6121527888381	3.2010509027730762	-0.040811712353945706	A4:A7
H3k9ac	A8	A7	90.00485335498408	3.197557400078181	-0.044009432615485	A8:A7
H3k9ac	A4	A6	29.648685863917752	3.195574353825717	-0.035935829296646786	A4:A6
H3k9ac	A7	A5	52.50287396540754	3.1946001312653305	0.0467218703765161	A7:A5
H3k9ac	A8	A6	16.203351906024114	3.192080851130822	-0.0391335495581861	A8:A6
H3k9ac	A3	A7	1167.4885060957124	3.1905901209263856	-0.05040805858751403	A3:A7
H3k9ac	A5	A6	4.381000331930976	3.189123582317971	-0.041845987319217154	A5:A6
H3k9ac	A3	A6	374.15857953089466	3.1851135719790267	-0.045532175530215116	A3:A6
CD44	A7	A6	1167.4885060957124	3.179847646503653	0.009980264987890515	A7:A6
H3k9ac	A7	A1	90.00485335498408	3.174661629222448	0.06514399379322446	A7:A1
H3k9ac	A1	A6	29.648685863917752	3.1691850802750885	-0.06026811073592564	A1:A6
H3k9ac	A7	A2	16.203351906024114	3.1618801137086985	0.07707838679332078	A7:A2
H3k9ac	A9	A7	8.567289535608229	3.1567869803084934	-0.08186160645759563	A9:A7
H3k9ac	A2	A6	29.648685863917752	3.156403564761339	-0.07220250373602184	A2:A6
H3k9ac	A4	A8	1167.4885060957124	3.1522839175706836	0.003197720261539201	A4:A8
H3k9ac	A9	A6	4.381000331930976	3.151310431361134	-0.07698572340029669	A9:A6
H3k9ac	A4	A5	240.21909759820014	3.1493266487578326	0.005910158022570279	A4:A5
H3k9ac	A8	A5	2096.0155955992145	3.145833146062938	0.0027124377610311793	A8:A5
H3k9ac	A4	A3	1595.1227084085217	3.145316638418888	0.009596346233568233	A4:A3
H3k9ac	A8	A3	1167.4885060957124	3.1418231357239934	0.006398625972029076	A8:A3
H3k9ac	A10	A7	2.1658878046079644	3.140785367926059	-0.09699355164863453	A10:A7
H3k9ac	A3	A5	374.15857953089466	3.1388658669111424	-0.0036861882109979222	A3:A5
H3k9ac	A10	A6	2.1658878046079644	3.1353088189787	-0.09211766859133573	A10:A6
H3k9ac	A4	A1	1167.4885060957124	3.12938814671495	0.024332281439278763	A4:A1
H3k9ac	A8	A1	2629.7641185577527	3.1258946440200557	0.02113456117773958	A8:A1
H3k9ac	A5	A1	2629.7641185577527	3.1229373752072043	0.018422123416708326	A5:A1
H3k9ac	A3	A1	825.2832491645769	3.1189273648682603	0.014735935205710367	A3:A1
H3k9ac	A4	A2	374.15857953089466	3.1166066312012006	0.036266674439375104	A4:A2
H3k9ac	A8	A2	1595.1227084085217	3.113113128506306	0.033068954177835626	A8:A2
H3k9ac	A9	A4	149.4074264430525	3.1115134978009955	-0.04104989410364998	A9:A4
H3k9ac	A5	A2	1595.1227084085217	3.110155859693455	0.030356516416804678	A5:A2
H3k9ac	A9	A8	1595.1227084085217	3.108019995106101	-0.03785217384211062	A9:A8
H3k9ac	A3	A2	564.6121527888381	3.1061458493545104	0.026670328205806622	A3:A2
H3k9ac	A9	A5	2629.7641185577527	3.1050627262932498	-0.03513973608107969	A9:A5
H3k9ac	A9	A3	149.4074264430525	3.1010527159543058	-0.03145354787008166	A9:A3
H3k9ac	A10	A4	149.4074264430525	3.0955118854185617	-0.056181839294688764	A10:A4
H3k9ac	A10	A8	1167.4885060957124	3.0920183827236665	-0.05298411903314959	A10:A8
H3k9ac	A1	A2	3118.777401180491	3.0902173576505723	0.011934393000096254	A1:A2
H3k9ac	A10	A5	1167.4885060957124	3.089061113910816	-0.05027168127211848	A10:A5
H3k9ac	A9	A1	3464.5634930001306	3.0851242242503676	-0.01671761266437127	A9:A1
H3k9ac	A10	A3	374.15857953089466	3.085051103571871	-0.04658549306112057	A10:A3
H3k9ac	A9	A2	2629.7641185577527	3.0723427087366177	-0.004783219664274997	A9:A2
H3k9ac	A10	A1	2096.0155955992145	3.0691226118679333	-0.031849557855410174	A10:A1
H3k9ac	A10	A2	3118.777401180491	3.056341096354184	-0.019915164855313885	A10:A2
H3k9ac	A10	A9	3118.777401180491	3.051247962953979	-0.01513194519103897	A10:A9
CD44	A7	A5	3118.777401180491	3.028376968183819	0.15494706534300934	A7:A5
CD44	A5	A6	825.2832491645769	3.0173782488867027	-0.14496680035511855	A5:A6
H3k27me3	A10	A9	1595.1227084085217	3.006500368770432	0.012833085576721808	A10:A9
H3k27me3	A10	A2	3464.5634930001306	2.986123022504109	0.03261190537430279	A10:A2
CD99	A9	A5	1.6187051699034782e-12	2.981588163328419	0.978851824112163	A9:A5
H3k27me3	A10	A5	1167.4885060957124	2.9788273705692134	0.03975970998532316	A10:A5
CD44	A8	A7	240.21909759820014	2.9750404152415952	-0.2096710925588588	A8:A7
H3k27me3	A10	A7	2096.0155955992145	2.9745034521867897	0.044012778147573046	A10:A7
H3k27me3	A9	A2	2096.0155955992145	2.972751373949417	0.01977881979758099	A9:A2
H3k27me3	A9	A5	1595.1227084085217	2.965455722014521	0.026926624408601465	A9:A5
CD44	A8	A6	16.203351906024114	2.964041695944479	-0.199690827570968	A8:A6
H3k27me3	A10	A3	1595.1227084085217	2.961430406449831	0.05694840546705858	A10:A3
H3k27me3	A9	A7	3464.5634930001306	2.961131803632097	0.031179692570851195	A9:A7
H3k27me3	A10	A4	825.2832491645769	2.953148522958136	0.06520365562313721	A10:A4
H3k27me3	A9	A3	2629.7641185577527	2.9480587578951383	0.04411531989033656	A9:A3
H3k27me3	A5	A2	564.6121527888381	2.9450783757481984	-0.0071478046110205595	A5:A2
H3k27me3	A7	A2	1167.4885060957124	2.9407544573657742	-0.011400872773270282	A7:A2
H3k27me3	A9	A4	825.2832491645769	2.939776874403444	0.05237057004641547	A9:A4
H3k27me3	A10	A1	2629.7641185577527	2.938762287516811	0.0796568894486473	A10:A1
H3k27me3	A7	A5	3617.064148103019	2.9334588054308783	-0.004253068162249787	A7:A5
H3k27me3	A3	A2	1167.4885060957124	2.9276814116288157	-0.02433650009275585	A3:A2
H3k27me3	A9	A1	1595.1227084085217	2.925390638962118	0.06682380387192566	A9:A1
H3k27me3	A3	A5	3464.5634930001306	2.92038575969392	-0.017188695481735298	A3:A5
H3k27me3	A10	A8	149.4074264430525	2.9196210974378256	0.09911449593234323	A10:A8
H3k27me3	A4	A2	374.15857953089466	2.919399528137121	-0.032591750248834574	A4:A2
H3k27me3	A3	A7	2096.0155955992145	2.916061841311496	-0.012935627319485542	A3:A7
CD99	A9	A4	1.6187051699034782e-12	2.9135338583682944	1.0801562900055348	A9:A4
H3k27me3	A4	A5	3464.5634930001306	2.9121038762022255	-0.025443945637814006	A4:A5
H3k27me3	A4	A7	2629.7641185577527	2.9077799578198014	-0.021190877475564324	A4:A7
CD44	A4	A7	4.381000331930976	2.906873364956386	-0.2827761416952561	A4:A7
H3k27me3	A9	A8	374.15857953089466	2.906249448883133	0.08628141035562123	A9:A8
H3k27me3	A1	A2	2096.0155955992145	2.9050132926957954	-0.04704498407434471	A1:A2
H3k27me3	A5	A1	2629.7641185577527	2.8977176407608995	0.03989717946332424	A5:A1
CD44	A4	A6	0.21284616497117603	2.895874645659269	-0.27279587670736555	A4:A6
H3k27me3	A4	A3	2629.7641185577527	2.894706912082843	-0.008255250156078676	A4:A3
H3k27me3	A7	A1	1595.1227084085217	2.893393722378476	0.03564411130107429	A7:A1
H3k27me3	A8	A2	52.50287396540754	2.88587210261681	-0.06650259055804049	A8:A2
H3k27me3	A3	A1	2096.0155955992145	2.8803206766415173	0.022708483981588836	A3:A1
H3k27me3	A8	A5	1595.1227084085217	2.8785764506819147	-0.05935478594702006	A8:A5
H3k27me3	A8	A7	1595.1227084085217	2.874252532299491	-0.055101717784770264	A8:A7
H3k27me3	A4	A1	2096.0155955992145	2.8720387931498226	0.014453233825510024	A4:A1
H3k27me3	A8	A3	1595.1227084085217	2.8611794865625324	-0.0421660904652847	A8:A3
H3k27me3	A4	A8	1167.4885060957124	2.8528976030708373	0.033910840309205874	A4:A8
H3k27me3	A8	A1	564.6121527888381	2.838511367629512	-0.019457606483695856	A8:A1
CD99	A10	A8	240.21909759820014	2.833309157073341	0.2079004788953199	A10:A8
CD44	A9	A7	0.015192862841145738	2.8285943299423684	-0.371566107120863	A9:A7
CD44	A9	A6	2.6655483702786587e-4	2.8175956106452515	-0.3615858421329725	A9:A6
CD44	A8	A5	564.6121527888381	2.812571017624645	-0.054724027215849395	A8:A5
CD99	A9	A3	1.6187051699034782e-12	2.790985625032198	1.2827138212520797	A9:A3
CD44	A7	A1	0.005855582554816774	2.7445964819762088	0.4733427693073573	A7:A1
CD44	A4	A5	29.648685863917752	2.744403967339436	-0.12782907635224683	A4:A5
H3k27me3	A10	A6	0.005855582554816774	2.7336448480970663	0.3032270749133034	A10:A6
CD44	A1	A6	2.786949780952952e-5	2.7335977626790924	-0.4633625043194668	A1:A6
CD99	A9	A2	1.6187051699034782e-12	2.7304370928233377	1.3943711618489614	A9:A2
CD99	A9	A7	1.6187051699034782e-12	2.7241558341517753	1.4064649918991856	A9:A7
H3k27me3	A9	A6	0.0915467376220025	2.720273199542374	0.2903939893365815	A9:A6
CD99	A9	A6	1.6187051699034782e-12	2.7182546417486195	1.4179201626164004	A9:A6
CD99	A9	A1	1.6187051699034782e-12	2.7113495659099707	1.4314405455138735	A9:A1
CD44	A3	A7	0.03798215710003161	2.7088666336731952	-0.5189108579784898	A3:A7
H3k27me3	A2	A6	0.005855582554816774	2.6998958532760513	0.2706151695390006	A2:A6
CD44	A3	A6	0.0021732058976176027	2.6978679143760784	-0.5089305929905991	A3:A6
H3k27me3	A5	A6	0.005855582554816774	2.6926002013411554	0.2634673649279803	A5:A6
CD44	A7	A2	0.015192862841145738	2.6910989209083622	0.5421182466707611	A7:A2
CD44	A4	A8	1167.4885060957124	2.691067414397212	-0.07310504913639748	A4:A8
H3k27me3	A7	A6	0.005855582554816774	2.6882762829587312	0.25921429676573043	A7:A6
CD44	A2	A6	2.6655483702786587e-4	2.680100201611246	-0.5321379816828706	A2:A6
CTCF	A7	A6	0.4776060287110917	2.675669842718663	-0.2683471097157617	A7:A6
H3k27me3	A3	A6	0.0021732058976176027	2.6752032372217727	0.24627866944624488	A3:A6
H3k27me3	A4	A6	0.005855582554816774	2.6669213537300784	0.23802341929016627	A4:A6
CD44	A9	A5	0.0915467376220025	2.6661249323254186	-0.21661904177785388	A9:A5
H3k27me3	A1	A6	8.796309684644399e-5	2.6525351182887524	0.22357018546465607	A1:A6
H3k27me3	A8	A6	0.03798215710003161	2.6333939282097676	0.20411257898096002	A8:A6
CD44	A9	A8	52.50287396540754	2.6127883793831943	-0.16189501456200442	A9:A8
CTCF	A5	A6	1.0348130622057465	2.5987957235334203	-0.3627419574850817	A5:A6
CD44	A5	A1	0.4776060287110917	2.582127084359259	0.3183957039643481	A5:A1
CTCF	A4	A6	0.0915467376220025	2.5488115727223875	-0.4276072499657555	A4:A6
CD44	A3	A5	0.21284616497117603	2.5463972360562455	-0.36396379263548057	A3:A5
CD44	A9	A4	825.2832491645769	2.5446213290979847	-0.08878996542560703	A9:A4
CD44	A8	A1	52.50287396540754	2.5287905314170347	0.2636716767484988	A8:A1
CD44	A5	A2	0.015192862841145738	2.5286295232914124	0.38717118132775197	A5:A2
CD99	A10	A5	7.761449641285889e-4	2.5221511418510554	0.597513772995915	A10:A5
CLA	A8	A5	0.11634495852219762	2.5138999099640555	0.5475172262134405	A8:A5
CLA	A8	A7	17.007471571333035	2.496939675635365	0.5716774915014473	A8:A7
CTCF	A8	A6	0.03798215710003161	2.4945592940411556	-0.5014773946113763	A8:A6
CD44	A8	A3	29.648685863917752	2.493060683114021	0.3092397654196311	A8:A3
CLA	A8	A6	0.5624583766573904	2.484053419963314	0.5903086302125922	A8:A6
CD44	A8	A2	29.648685863917752	2.475292970349188	0.33244715411190245	A8:A2
CTCF	A9	A6	6.879237979262598e-7	2.474394045684332	-0.5299282804980479	A9:A6
CD44	A4	A1	564.6121527888381	2.4606234811318255	0.19056662761210105	A4:A1
CD99	A10	A4	1.834478569051612e-7	2.45409683689093	0.6988182388892867	A10:A4
TdT	A10	A9	0	2.4515574851973914	-0.2538234431182387	A10:A9
CTCF	A2	A6	7.1516644406521834e-6	2.428240547817122	-0.5972380181906787	A2:A6
CD44	A4	A3	825.2832491645769	2.4248936328288115	0.23613471628323376	A4:A3
CTCF	A1	A6	0.005855582554816774	2.415129397659747	-0.6169462467121001	A1:A6
CTCF	A3	A6	8.796309684644399e-5	2.40764540439308	-0.6283178163334242	A3:A6
CD44	A4	A2	149.4074264430525	2.407125920063979	0.25934210497550514	A4:A2
CD44	A9	A1	2096.0155955992145	2.3823444461178083	0.10177666218649431	A9:A1
CTCF	A7	A5	3617.064148103019	2.3506679911275814	0.09439484776931993	A7:A5
CLA	A4	A8	1.1817378363508002	2.34787685134264	-0.8034715013275437	A4:A8
CD44	A9	A3	3464.5634930001306	2.3466145978147943	0.14734475085762672	A9:A3
CD99	A10	A3	6.879237979262598e-7	2.3315486035548343	0.9013757701358315	A10:A3
CD44	A9	A2	1595.1227084085217	2.3288468850499617	0.17055213954989792	A9:A2
CD99	A8	A5	16.203351906024114	2.318355793406893	0.3896132941005951	A8:A5
CLA	A9	A8	9.137991758202753	2.304465241252421	-0.8786263629460664	A9:A8
CTCF	A4	A7	3617.064148103019	2.300683840316548	-0.15926014024999394	A4:A7
CLA	A8	A1	0.008720272327318868	2.284154584696366	0.9151796459014517	A8:A1
CD99	A10	A2	6.879237979262598e-7	2.2710000713459735	1.0130331107327133	A10:A2
CD99	A10	A7	4.673039954994351e-8	2.2647188126744116	1.0251269407829373	A10:A7
CD44	A3	A1	825.2832491645769	2.262616749848635	-0.04556808867113253	A3:A1
CD99	A10	A6	5.803058034103969e-10	2.2588176202712558	1.0365821115001523	A10:A6
CD99	A10	A1	2.631205253678104e-9	2.251912544432607	1.0501024943976254	A10:A1
CD99	A4	A8	0.11634495852219762	2.2503014884467682	-0.4909177599939669	A4:A8
CTCF	A8	A7	1595.1227084085217	2.2464315616353168	-0.23313028489561474	A8:A7
CD44	A1	A2	825.2832491645769	2.244849037083802	0.06877547736340371	A1:A2
CTCF	A9	A7	374.15857953089466	2.226266313278493	-0.2615811707822861	A9:A7
CTCF	A4	A5	3617.064148103019	2.223809721131306	-0.06486529248067395	A4:A5
Ubi_H2A	A10	A2	1595.1227084085217	2.219014757733061	-0.042229695073209325	A10:A2
CD44	A3	A2	3464.5634930001306	2.2091191887807886	0.02320738869227126	A3:A2
Ubi_H2A	A3	A2	564.6121527888381	2.1969774438929948	-0.07160754573839595	A3:A2
Ubi_H2A	A9	A2	2096.0155955992145	2.1914422398633344	-0.07908147114105825	A9:A2
Ubi_H2A	A8	A2	1167.4885060957124	2.184908320501821	-0.08795403406995683	A8:A2
CTCF	A10	A6	4.673039954994351e-8	2.1803013033129615	-1.0249791245255544	A10:A6
CTCF	A7	A2	17.007471571333035	2.1801128154112828	0.328890908474917	A7:A2
Ubi_H2A	A5	A2	240.21909759820014	2.1746207691412067	-0.10203528338497683	A5:A2
Ubi_H2A	A4	A2	825.2832491645769	2.1745438680405274	-0.10214106222778872	A4:A2
Ubi_H2A	A1	A2	16.203351906024114	2.173460072844998	-0.10363266742618096	A1:A2
CTCF	A8	A5	2629.7641185577527	2.169557442450074	-0.13873543712629471	A8:A5
CTCF	A7	A1	2096.0155955992145	2.1670016652539084	0.34859913699633843	A7:A1
Ubi_H2A	A10	A3	374.15857953089466	2.164502934862176	0.02937785066518646	A10:A3
CTCF	A3	A7	240.21909759820014	2.159517671987241	-0.35997070661766234	A3:A7
Ubi_H2A	A10	A9	1595.1227084085217	2.158967730832516	0.03685177606784881	A10:A9
Ubi_H2A	A10	A8	2096.0155955992145	2.1524338114710027	0.045724338996747466	A10:A8
CTCF	A9	A5	374.15857953089466	2.1493921940932506	-0.16718632301296618	A9:A5
Ubi_H2A	A10	A5	90.00485335498408	2.1421462601103882	0.05980558831176766	A10:A5
Ubi_H2A	A10	A4	374.15857953089466	2.142069359009709	0.059911367154579405	A10:A4
Ubi_H2A	A10	A1	825.2832491645769	2.1409855638141795	0.061402972352971735	A10:A1
Ubi_H2A	A9	A3	1595.1227084085217	2.13693041699245	-0.007473925402662431	A9:A3
Ubi_H2A	A2	A6	0.4776060287110917	2.130696191375943	0.16375363973792803	A2:A6
Ubi_H2A	A8	A3	2096.0155955992145	2.1303964976309366	-0.016346488331560983	A8:A3
CD99	A8	A3	0.2597162948404147	2.127753255110672	0.6934752912405115	A8:A3
Ubi_H2A	A9	A8	2629.7641185577527	2.1248612936012763	0.008872562928898512	A9:A8
Ubi_H2A	A3	A5	2629.7641185577527	2.120108946270322	0.03042773764658099	A3:A5
Ubi_H2A	A4	A3	3464.5634930001306	2.120032045169643	-0.030533516489392794	A4:A3
CTCF	A4	A8	3118.777401180491	2.119573291639041	0.07387014464562093	A4:A8
Ubi_H2A	A3	A1	1595.1227084085217	2.1189482499741135	0.03202512168778503	A3:A1
Ubi_H2A	A9	A5	2096.0155955992145	2.114573742240662	0.022953812243918518	A9:A5
Ubi_H2A	A9	A4	3464.5634930001306	2.1144968411399825	0.02305959108673023	A9:A4
Ubi_H2A	A9	A1	90.00485335498408	2.113413045944453	0.02455119628512264	A9:A1
Ubi_H2A	A8	A5	1167.4885060957124	2.1080398228791486	0.014081249315020122	A8:A5
Ubi_H2A	A4	A8	3118.777401180491	2.1079629217784692	-0.014187028157831755	A4:A8
Ubi_H2A	A8	A1	1167.4885060957124	2.10687912658294	0.01567863335622399	A8:A1
CTCF	A5	A2	30.70918454059073	2.1032386962260405	0.23449606070559714	A5:A2
H3k4me3	A1	A6	2.6655483702786587e-4	2.1010649688435086	-0.43238375838663823	A1:A6
CTCF	A9	A4	149.4074264430525	2.0994080432822173	-0.1023210305322922	A9:A4
Ubi_H2A	A10	A6	8.567289535608229	2.098221682345124	0.12152394466471858	A10:A6
Ubi_H2A	A4	A5	3118.777401180491	2.0976753704178552	-1.0577884281167531e-4	A4:A5
Ubi_H2A	A7	A2	0.0915467376220025	2.0968412278532913	-0.21319288810368164	A7:A2
Ubi_H2A	A5	A1	825.2832491645769	2.096591575222326	0.0015973840412039956	A5:A1
Ubi_H2A	A4	A1	240.21909759820014	2.0965146741216465	0.0014916051983922117	A4:A1
CPT1A	A4	A5	1595.1227084085217	2.0939418595834125	-0.01771926096805156	A4:A5
CTCF	A5	A1	2096.0155955992145	2.0901275460686657	0.25420428922701827	A5:A1
CTCF	A3	A5	240.21909759820014	2.0826435528019984	-0.2655758588483425	A3:A5
TdT	A9	A8	0	2.078822863368801	0.8387715941687032	A9:A8
Ubi_H2A	A3	A6	52.50287396540754	2.076184368505058	0.09214609399953218	A3:A6
CPT1A	A8	A5	3118.777401180491	2.075178535683306	-0.04397173844915365	A8:A5
Ubi_H2A	A9	A6	4.381000331930976	2.070649164475398	0.08467216859686987	A9:A6
CD99	A8	A2	0.0915467376220025	2.0672047229018116	0.8051326318373933	A8:A2
Ubi_H2A	A10	A7	8.567289535608229	2.0643667188224724	0.1709631930304724	A10:A7
Ubi_H2A	A8	A6	52.50287396540754	2.064115245113885	0.0757996056679711	A8:A6
CPT1A	A4	A8	2629.7641185577527	2.06231974196604	0.026252477481102123	A4:A8
CD99	A8	A7	0.0021732058976176027	2.060923464230249	0.8172264618876175	A8:A7
CD99	A8	A6	0.005855582554816774	2.0550222718270934	0.8286816326048323	A8:A6
Ubi_H2A	A5	A6	90.00485335498408	2.053827693753271	0.06171835635295102	A5:A6
Ubi_H2A	A4	A6	16.203351906024114	2.0537507926525915	0.06161257751013943	A4:A6
CTCF	A4	A2	30.70918454059073	2.0532545454150073	0.16963076822492307	A4:A2
Ubi_H2A	A1	A6	825.2832491645769	2.052666997457062	0.06012097231174704	A1:A6
CD99	A8	A1	0.008720272327318868	2.0481171959884445	0.8422020155023056	A8:A1
H3k18ac	A10	A9	374.15857953089466	2.046375674535579	0.06629682255313275	A10:A9
CTCF	A9	A8	374.15857953089466	2.0451557646009855	-0.028450885886671436	A9:A8
Ubi_H2A	A3	A7	90.00485335498408	2.0423294049824063	0.14158534236528572	A3:A7
H3k18ac	A10	A8	90.00485335498408	2.0405908914154427	0.0746693992522113	A10:A8
CTCF	A4	A1	3118.777401180491	2.040143395257633	0.18933899674634455	A4:A1
Ubi_H2A	A9	A7	1.0348130622057465	2.0367942009527464	0.13411141696262333	A9:A7
CTCF	A4	A3	564.6121527888381	2.0326594019909656	0.2007105663676685	A4:A3
Ubi_H2A	A8	A7	29.648685863917752	2.030260281591233	0.1252388540337249	A8:A7
H3k18ac	A10	A4	52.50287396540754	2.0289054586447914	0.09173192411341616	A10:A4
CLA	A7	A5	241.080703077732	2.0255587023112023	-0.024160265288007018	A7:A5
H3k18ac	A10	A2	1167.4885060957124	2.0243164092613486	0.09848821673099545	A10:A2
Ubi_H2A	A7	A5	16.203351906024114	2.019972730230619	-0.11115760471870467	A7:A5
Ubi_H2A	A4	A7	8.567289535608229	2.01989582912994	0.11105182587589299	A4:A7
Ubi_H2A	A7	A1	825.2832491645769	2.0188120339344104	-0.10956022067750072	A7:A1
H3k18ac	A10	A5	29.648685863917752	2.0175132406089573	0.1085628623831508	A10:A5
CLA	A5	A6	2082.9542942546063	2.0126724466391517	0.04279140399915193	A5:A6
H3k18ac	A10	A7	149.4074264430525	2.011338493052301	0.11776820213708399	A10:A7
CPT1A	A5	A2	1167.4885060957124	2.007923348318858	0.1422019131624433	A5:A2
H3k18ac	A10	A3	240.21909759820014	2.0012046307871296	0.13300427814939253	A10:A3
CTCF	A8	A2	241.080703077732	1.9990022667337757	0.09576062357930233	A8:A2
CPT1A	A5	A6	1167.4885060957124	1.9966904665453413	0.15928031940894818	A5:A6
CLA	A7	A6	2614.8062064485603	1.9957122123104614	0.018631138711144954	A7:A6
CPT1A	A4	A2	149.4074264430525	1.9950645546015926	0.12448265219439193	A4:A2
H3k18ac	A9	A8	2629.7641185577527	1.9935801470348262	0.008372576699078616	A9:A8
H3k4me3	A3	A6	6.879237979262598e-7	1.991563284986864	-0.6208262835725143	A3:A6
CTCF	A8	A1	3617.064148103019	1.985891116576401	0.11546885210072354	A8:A1
CPT1A	A5	A1	2629.7641185577527	1.9852864515753446	0.17682823636095643	A5:A1
CPT1A	A4	A6	149.4074264430525	1.983831672828076	0.1415610584408967	A4:A6
H3k18ac	A9	A4	1167.4885060957124	1.9818947142641747	0.025435101560283366	A9:A4
CPT1A	A3	A5	562.9503993309802	1.9812768327791392	-0.1830491013460392	A3:A5
CTCF	A9	A2	17.007471571333035	1.978837018376952	0.06730973769263107	A9:A2
CTCF	A8	A3	1167.4885060957124	1.9784071233097338	0.1268404217220476	A8:A3
H3k18ac	A9	A2	3118.777401180491	1.9773056648807321	0.032191394177862966	A9:A2
CPT1A	A8	A2	825.2832491645769	1.9763012307014858	0.0982301747132898	A8:A2
H3k18ac	A4	A8	1167.4885060957124	1.976109931144039	-0.017062524861204756	A4:A8
Ubi_H2A	A7	A6	3118.777401180491	1.976048152465355	-0.049439248365753606	A7:A6
CPT1A	A4	A1	825.2832491645769	1.9724276578580793	0.15910897539290478	A4:A1
H3k18ac	A8	A2	2096.0155955992145	1.9715208817605965	0.023818817478784296	A8:A2
H3k18ac	A9	A5	240.21909759820014	1.9705024962283404	0.042266039830018	A9:A5
CPT1A	A4	A3	17.007471571333035	1.968418039061874	0.16532984037798776	A4:A3
H3k18ac	A10	A1	0.005855582554816774	1.9659379863681967	0.18731766448362092	A10:A1
CTCF	A9	A1	825.2832491645769	1.9657258682195775	0.08701796621405232	A9:A1
CPT1A	A8	A6	564.6121527888381	1.9650683489279692	0.11530858095979435	A8:A6
H3k18ac	A8	A5	149.4074264430525	1.9647177131082048	0.03389346313093917	A8:A5
H3k18ac	A9	A7	149.4074264430525	1.9643277486716846	0.05147137958395118	A9:A7
CPT1A	A7	A5	52.50287396540754	1.9625307402751166	-0.21249464478926916	A7:A5
H3k18ac	A4	A2	564.6121527888381	1.9598354489899448	0.006756292617579285	A4:A2
H3k4me3	A7	A6	1.834478569051612e-7	1.959451848037689	-0.6811003565376781	A7:A6
H3k18ac	A8	A7	1167.4885060957124	1.958542965551549	0.04309880288487269	A8:A7
CTCF	A9	A3	564.6121527888381	1.95824187495291	0.09838953583537621	A9:A3
H3k4me3	A2	A6	2.4280577548552174e-12	1.9579767972504798	-0.6839304932708627	A2:A6
H3k4me3	A4	A6	2.4280577548552174e-12	1.956389043600497	-0.6869830868900685	A4:A6
H3k18ac	A9	A3	564.6121527888381	1.9541938864065127	0.06670745559625971	A9:A3
CPT1A	A8	A1	1595.1227084085217	1.9536643339579727	0.1328564979118028	A8:A1
H3k18ac	A4	A5	240.21909759820014	1.9530322803375535	0.016830938269734405	A4:A5
H3k4me3	A5	A6	5.803058034103969e-10	1.9522485629469308	-0.6949740362180074	A5:A6
CD44	A10	A7	0	1.95059954304188	-2.167331679831644	A10:A7
CPT1A	A4	A7	0.4776060287110917	1.9496719465578514	0.19477538382121767	A4:A7
CPT1A	A8	A3	150.72577217179148	1.9496547151617674	0.13907736289688538	A8:A3
H3k18ac	A5	A2	90.00485335498408	1.9484432309541106	-0.010074645652155042	A5:A2
H3k18ac	A8	A3	2096.0155955992145	1.948409103286377	0.0583348788971811	A8:A3
H3k18ac	A4	A7	240.21909759820014	1.9468575327808972	0.026036278023667758	A4:A7
H3k18ac	A7	A2	825.2832491645769	1.9422684833974546	-0.019279985406088374	A7:A2
CD44	A10	A6	0	1.9396008237447635	-2.157351414843754	A10:A6
CD99	A4	A5	90.00485335498408	1.9391434732244828	-0.10130446589337185	A4:A5
H3k4me3	A8	A6	1.2383094549761609e-10	1.9386246919547985	-0.7215843841189513	A8:A6
H3k18ac	A4	A3	374.15857953089466	1.9367236705157256	0.04127235403597637	A4:A3
H3k18ac	A7	A5	825.2832491645769	1.9354653147450631	-0.00920533975393322	A7:A5
CTCF	A10	A7	7.761449641285889e-4	1.9321735709071226	-0.7566320148097928	A10:A7
H3k18ac	A3	A2	2096.0155955992145	1.932134621132283	-0.034516061418397054	A3:A2
CPT1A	A8	A7	29.648685863917752	1.9309086226577445	0.16852290634011535	A8:A7
CPT1A	A9	A5	564.6121527888381	1.9300900472614564	-0.26491557472597027	A9:A5
CLA	A8	A3	7.1516644406521834e-6	1.92966721539637	1.7720731082178824	A8:A3
H3k18ac	A3	A5	1167.4885060957124	1.9253314524798912	-0.024441415766241842	A3:A5
CTCF	A1	A2	241.080703077732	1.9195723703523675	-0.01970822852142129	A1:A2
H3k18ac	A3	A7	3118.777401180491	1.9191567049232354	-0.015236076012308709	A3:A7
H3k18ac	A9	A1	0.0915467376220025	1.9189272419875798	0.12102084193048822	A9:A1
CPT1A	A9	A4	29.648685863917752	1.917231253544191	-0.24719631375791878	A9:A4
NRF2	A7	A6	2614.8062064485603	1.9165188315040256	-0.11334964681306962	A7:A6
H3k18ac	A8	A1	8.567289535608229	1.9131424588674442	0.11264826523140932	A8:A1
CTCF	A3	A2	1585.164673972335	1.9120883770857	-0.031079798142745436	A3:A2
NRF2	A10	A6	3104.711760937652	1.9058157402842206	-0.1302203558365837	A10:A6
H3k18ac	A4	A1	0.0915467376220025	1.901457026096793	0.09558574037020456	A4:A1
CTCF	A3	A1	1167.4885060957124	1.8989772269283254	-0.01137156962132416	A3:A1
CPT1A	A9	A8	374.15857953089466	1.8984679296440843	-0.2209438362768166	A9:A8
CPT1A	A2	A6	3104.711760937652	1.8978131615635214	0.017078406246504804	A2:A6
H3k18ac	A1	A2	8.567289535608229	1.89686797671335	-0.0888294477526252	A1:A2
H3k18ac	A5	A1	374.15857953089466	1.8900648080609586	0.07875480210047005	A5:A1
H3k4me3	A9	A6	2.0233814623793478e-12	1.8867877246349083	-0.8275722460092658	A9:A6
CPT1A	A1	A2	3104.711760937652	1.8864091465935249	-0.034626323198512964	A1:A2
H3k18ac	A7	A1	90.00485335498408	1.8838900605043025	0.06954946234653686	A7:A1
CPT1A	A3	A2	2082.9542942546063	1.8823995277973196	-0.04084718818359574	A3:A2
CLA	A4	A5	3455.1711292806012	1.8764958780184773	-0.2559542751141033	A4:A5
CD9	A10	A9	0	1.875879158816241	3.9862663849689732	A10:A9
CPT1A	A1	A6	3104.711760937652	1.8751762648200083	-0.017547916952008184	A1:A6
H3k18ac	A3	A1	149.4074264430525	1.8737561982391306	0.05431338633422818	A3:A1
CPT1A	A3	A6	2082.9542942546063	1.871166646023803	-0.023768781937090935	A3:A6
TdT	A10	A8	0	1.8637175988120471	0.5849481510504645	A10:A8
CPT1A	A7	A2	374.15857953089466	1.8636534352932967	-0.07029273162682567	A7:A2
CPT1A	A3	A1	1160.8130036870982	1.8597626310538062	-0.00622086498508272	A3:A1
CLA	A4	A7	821.3940893203833	1.8595356436897867	-0.23179400982609613	A4:A7
NRF2	A5	A6	150.72577217179148	1.8574980266885737	-0.2089369715349589	A5:A6
CTCF	A10	A5	7.761449641285889e-4	1.85529945172188	-0.6622371670404728	A10:A5
CPT1A	A7	A6	374.15857953089466	1.8524205535197802	-0.053214325380321	A7:A6
H3k18ac	A10	A6	0.03798215710003161	1.8482239316410367	0.38500891957552114	A10:A6
CLA	A4	A6	2082.9542942546063	1.846649388017736	-0.21316287111495147	A4:A6
CPT1A	A7	A1	90.00485335498408	1.8410165385497836	-0.03566640842831273	A7:A1
CPT1A	A3	A7	2614.8062064485603	1.8370069197535783	0.029445543443229853	A3:A7
CLA	A9	A5	562.9503993309802	1.8330842679282584	-0.331109136732626	A9:A5
CPT1A	A9	A2	2629.7641185577527	1.8312127422796365	-0.12271366156352696	A9:A2
NRF2	A10	A7	3464.5634930001306	1.8305659312322708	-0.016870709023514015	A10:A7
CPT1A	A9	A6	1595.1227084085217	1.81997986050612	-0.10563525531702213	A9:A6
CD99	A3	A5	90.00485335498408	1.8165952398883864	-0.30386199713991646	A3:A5
CLA	A9	A7	30.70918454059073	1.8161240335995679	-0.3069488714446189	A9:A7
CLA	A5	A1	374.0639198771104	1.8127736113722035	0.36766241968801117	A5:A1
CD9	A10	A2	0	1.809782988317923	5.285471300191156	A10:A2
CPT1A	A9	A1	2096.0155955992145	1.8085758455361232	-0.08808733836501394	A9:A1
CD9	A10	A3	0	1.8065519062571238	5.3923685644869	A10:A3
CTCF	A10	A4	0.0021732058976176027	1.8053153009108471	-0.597371874559799	A10:A4
CPT1A	A9	A3	1585.164673972335	1.8045662267399178	-0.08186647337993115	A9:A3
CLA	A9	A6	30.70918454059073	1.8032377779275173	-0.288317732733474	A9:A6
NRF2	A9	A6	53.79430002672045	1.8019866801967026	-0.30501512609259473	A9:A6
H3k18ac	A9	A6	0.03798215710003161	1.80121318726042	0.3187120970223884	A9:A6
CD9	A10	A5	0	1.7993920479005299	5.661927091746241	A10:A5
CLA	A7	A1	9.137991758202753	1.7958133770435127	0.34350215440000437	A7:A1
H3k18ac	A8	A6	0.4776060287110917	1.7954284041402844	0.3103395203233095	A8:A6
CD9	A10	A4	0	1.7940521377499952	5.9018660336192	A10:A4
CD9	A10	A1	0	1.7918065701334123	6.016043344026237	A10:A1
CD9	A10	A8	0	1.7881615785802434	6.223075492186959	A10:A8
CD44	A10	A5	0	1.78813014542493	-2.012384614488635	A10:A5
CPT1A	A9	A7	564.6121527888381	1.7858201342358953	-0.052420929936701215	A9:A7
H3k18ac	A4	A6	0.03798215710003161	1.783742971369633	0.2932769954621047	A4:A6
CLA	A1	A6	150.72577217179148	1.7829271213714621	-0.3248710156888595	A1:A6
NRF2	A7	A5	1595.1227084085217	1.7822482176366239	0.09558732472188924	A7:A5
H3k18ac	A2	A6	1.0348130622057465	1.77915392198619	0.2865207028445255	A2:A6
H3k18ac	A5	A6	52.50287396540754	1.7723507533337988	0.27644605719237025	A5:A6
NRF2	A10	A5	374.15857953089466	1.771545126416819	0.07871661569837524	A10:A5
H3k18ac	A7	A6	29.648685863917752	1.7661760057771425	0.26724071743843697	A7:A6
CD9	A10	A7	0	1.7645405258700613	Inf	A10:A7
CD9	A10	A6	0	1.7645405258700613	Inf	A10:A6
CD99	A5	A2	90.00485335498408	1.756046707679526	0.41551933773679806	A5:A2
H3k18ac	A3	A6	16.203351906024114	1.7560421435119709	0.2520046414261284	A3:A6
CTCF	A10	A8	0.03798215710003161	1.7510630222296153	-0.523501729914178	A10:A8
CD99	A7	A5	240.21909759820014	1.7497654490079637	-0.42761316778702246	A7:A5
CD99	A4	A3	2614.8062064485603	1.7485409349282617	0.2025575312465446	A4:A3
CD99	A5	A6	8.567289535608229	1.7438642566048081	0.43906833850423743	A5:A6
H3k4me3	A10	A6	2.0233814623793478e-12	1.7399276246128346	-1.178594063681702	A10:A6
CD99	A5	A1	8.567289535608229	1.7369591807661593	0.45258872140171036	A5:A1
CD44	A10	A8	4.856115509710435e-12	1.734793592482706	-1.9576605872727857	A10:A8
NRF2	A4	A6	0.11634495852219762	1.7327220459893855	-0.4346312431954855	A4:A6
CTCF	A10	A9	7.761449641285889e-4	1.7308977738727918	-0.49505084402750665	A10:A9
NRF2	A9	A7	564.6121527888381	1.7267368711447528	-0.19166547927952526	A9:A7
H3k18ac	A1	A6	1167.4885060957124	1.7207754990930382	0.19769125509190008	A1:A6
NRF2	A8	A6	17.007471571333035	1.7184845329762422	-0.4627804923280253	A8:A6
NRF2	A10	A9	564.6121527888381	1.716033779924948	0.1747947702560111	A10:A9
CD34	A5	A1	1.1710434496128852	1.7021583535892577	-0.017573793496654017	A5:A1
CD99	A4	A2	240.21909759820014	1.687992402719401	0.31421487184342645	A4:A2
CTCF	A10	A2	374.0639198771104	1.6847442760055817	-0.42774110633487594	A10:A2
IRF8	A7	A6	0	1.6843214580709522	1.4035063607684792	A7:A6
CD99	A4	A7	1595.1227084085217	1.681711144047839	0.3263087018936507	A4:A7
H3k4me3	A3	A1	374.15857953089466	1.6790486016004094	-0.18844252518587623	A3:A1
CD99	A4	A6	825.2832491645769	1.6758099516446832	0.33776387261086543	A4:A6
CTCF	A10	A1	0.21284616497117603	1.6716331258482071	-0.4080328778134545	A10:A1
CD99	A4	A1	30.70918454059073	1.6689048758060343	0.35128425550833864	A4:A1
NRF2	A9	A5	3464.5634930001306	1.667716066329301	-0.09607815455763588	A9:A5
CLA	A9	A4	821.3940893203833	1.6670612093068427	-0.07515486161852263	A9:A4
CD44	A10	A4	8.700540288231196e-11	1.6666265421974966	-1.8845555381363883	A10:A4
CTCF	A10	A3	8.567289535608229	1.6641491325815396	-0.3966613081921305	A10:A3
CD34	A8	A1	0.29916761540948744	1.6613915074015895	-0.08883389386261535	A8:A1
CD34	A4	A1	1.6982738627103573	1.661140485397244	-0.08928376556902137	A4:A1
CLA	A8	A2	2.2955707834615424e-6	1.6607152947662267	3.1506908862528347	A8:A2
NRF2	A4	A7	2.1658878046079644	1.6574722369374357	-0.321281596382416	A4:A7
CD34	A1	A6	5.338691988487909e-7	1.6560578242598454	0.09842301700569563	A1:A6
CD34	A8	A5	2612.6124373121497	1.6510244482942513	-0.07126010036596128	A8:A5
CD34	A4	A5	3568.9120348407414	1.6507734262899059	-0.07170997207236725	A4:A5
NRF2	A2	A6	0.050563310542529605	1.6476915660661193	-0.6115327819324672	A2:A6
H3k4me3	A7	A1	0.0021732058976176027	1.6469371646512339	-0.24871659815103994	A7:A1
NRF2	A10	A4	0.4776060287110917	1.646769145717631	0.304410887358902	A10:A4
CLA	A4	A1	562.9503993309802	1.6467505527507877	0.11170814457390793	A4:A1
CD34	A5	A6	9.650271941404604	1.6456907651525072	0.08084922350904132	A5:A6
H3k4me3	A1	A2	0.03798215710003161	1.6454621138640249	0.2515467348842245	A1:A2
H3k4me3	A4	A1	0.015192862841145738	1.643874360214042	-0.2545993285034304	A4:A1
NRF2	A8	A7	149.4074264430525	1.6432347239242924	-0.3494308455149557	A8:A7
H3k4me3	A5	A1	0.03798215710003161	1.639733879560476	-0.26259027783136935	A5:A1
HLA_A_B_C	A10	A9	1167.4885060957124	1.638783433820264	-0.08713115815237603	A10:A9
NRF2	A10	A8	149.4074264430525	1.6325316327044876	0.33256013649144145	A10:A8
CD34	A3	A1	1.0116907311896739e-11	1.6299067455893543	-0.14638356998323962	A3:A1
CD34	A7	A1	9.677567257559971e-5	1.6263695658395596	-0.15299484466280908	A7:A1
H3k4me3	A8	A1	0.005855582554816774	1.6261100085683435	-0.28920062573231325	A8:A1
CD34	A3	A5	0.03586607568582756	1.6195396864820162	-0.1288097764865857	A3:A5
CD34	A7	A5	28.8741182492596	1.6160025067322215	-0.1354210511661551	A7:A5
CD34	A4	A8	3223.4754204875817	1.6100065801022376	-4.498717064058677e-4	A4:A8
NRF2	A3	A6	0.008720272327318868	1.6077281056991504	-0.7028148174772024	A3:A6
CD34	A8	A6	68.27549604870073	1.604923918964839	0.009589123143080004	A8:A6
CD34	A4	A6	15.623938693565854	1.6046728969604935	0.009139251436674168	A4:A6
CLA	A9	A1	562.9503993309802	1.6033389426605686	0.036553282955385256	A9:A1
CD34	A1	A2	0	1.5984544125155404	0.2062616124006677	A1:A2
NRF2	A4	A5	240.21909759820014	1.5984514321219838	-0.2256942716605266	A4:A5
CPT1A	A10	A5	0.008720272327318868	1.5910424036380555	-0.9703358560080984	A10:A5
CD44	A10	A9	4.856115509710435e-12	1.5883475071834792	-1.795765572710781	A10:A9
CD34	A5	A2	2.4376212673371533e-5	1.5880873534082023	0.18868781890401365	A5:A2
NRF2	A8	A5	2629.7641185577527	1.5842139191088405	-0.25384352079306627	A8:A5
CD34	A8	A3	0.6604511716546935	1.5787728402943482	0.05754967612062417	A8:A3
CD34	A4	A3	0.0447460871531169	1.5785218182900027	0.05709980441421844	A4:A3
CPT1A	A10	A4	2.1615394054652626e-5	1.5781836099207902	-0.9526165950400468	A10:A4
SATB1	A9	A6	0	1.5754551878013245	-0.7673571962208875	A9:A6
CD34	A8	A7	192.07326682400938	1.5752356605445534	0.06416095080019388	A8:A7
CD34	A4	A7	21.32575219394385	1.574984638540208	0.06371107909378775	A4:A7
H3k4me3	A9	A1	8.470143506578154e-6	1.5742730412484534	-0.39518848762262765	A9:A1
CD34	A3	A6	343.2979743324407	1.5734391571526039	-0.047960552977544174	A3:A6
NRF2	A7	A2	1.0348130622057465	1.5724417570141695	0.49818313511939777	A7:A2
CD34	A7	A6	1221.3239449898315	1.5699019774028091	-0.05457182765711359	A7:A6
CD45	A10	A9	3.652852203317458e-4	1.5676533517472886	-0.15837420599082086	A10:A9
CD99	A3	A2	1595.1227084085217	1.565444169383305	0.11165734059688184	A3:A2
NRF2	A10	A2	0.4776060287110917	1.5617386657943648	0.4813124260958836	A10:A2
CPT1A	A10	A8	0.0013322411362193254	1.5594202860206834	-0.9263641175589445	A10:A8
CD99	A3	A7	3118.777401180491	1.5591629107117426	0.1237511706471061	A3:A7
CD99	A3	A6	1595.1227084085217	1.5532617183085873	0.13520634136432097	A3:A6
CD34	A8	A2	0.0035133133218079315	1.547320507220534	0.11742771853805224	A8:A2
CD34	A4	A2	1.267342805849614e-4	1.5470694852161886	0.11697784683164648	A4:A2
CD99	A3	A1	374.0639198771104	1.5463566424699384	0.14872672426179406	A3:A1
CD34	A3	A7	51.66411911381837	1.5437508987323183	0.0066112746795694175	A3:A7
NRF2	A9	A4	149.4074264430525	1.542940085630113	0.1296161171028907	A9:A4
CD34	A2	A6	13.332683341164204	1.54198682407879	-0.10783859539497233	A2:A6
SATB1	A7	A6	0	1.538602941666284	-0.8615554433130357	A7:A6
H3k4me3	A3	A7	0.4776060287110917	1.5374354807945898	0.0602740729651636	A3:A7
H3k4me3	A3	A2	8.567289535608229	1.5359604300073806	0.06310420969834832	A3:A2
H3k4me3	A4	A3	2.1658878046079644	1.534372676357398	-0.06615680331755419	A4:A3
NRF2	A3	A7	0.21284616497117603	1.5324782966472006	-0.589465170664133	A3:A7
SATB1	A8	A6	0	1.5307343948648895	-0.8824905908164304	A8:A6
H3k4me3	A3	A5	16.203351906024114	1.5302321957038316	0.07414775264549318	A3:A5
NRF2	A9	A8	3118.777401180491	1.5287025726169694	0.15776536623543033	A9:A8
NRF2	A10	A3	0.4776060287110917	1.5217752054273959	0.5725944616406187	A10:A3
H3k4me3	A8	A3	8.567289535608229	1.5166083247116995	-0.10075810054643689	A8:A3
CD34	A3	A2	940.7140756355001	1.5158357454082991	0.05987804241742817	A3:A2
NRF2	A5	A2	149.4074264430525	1.5134209521987176	0.4025958103975083	A5:A2
CD34	A7	A2	1.4116565536143315	1.5122985656585044	0.05326676773785875	A7:A2
CD34	A10	A1	0	1.511157659445902	-0.38678997865552467	A10:A1
CD34	A9	A1	0	1.510633835579624	-0.3879443935520858	A9:A1
CD44	A10	A1	1.2140288774276087e-12	1.5043496592173198	-1.693988910524287	A10:A1
H3k4me3	A7	A2	2096.0155955992145	1.5038489930582055	0.002830136733184645	A7:A2
H3k4me3	A4	A7	1595.1227084085217	1.5022612394082224	-0.00588273035239041	A4:A7
CD34	A10	A5	0	1.5007906003385638	-0.3692161851588708	A10:A5
H3k4me3	A4	A2	2629.7641185577527	1.5007861886210134	-0.0030525936192058296	A4:A2
IRF8	A8	A7	0	1.5006569400950556	-2.134501293303058	A8:A7
CD34	A9	A5	0	1.500266776472286	-0.3703706000554317	A9:A5
CD99	A7	A2	2629.7641185577527	1.4986143785028823	-0.012093830050224234	A7:A2
H3k4me3	A7	A5	3464.5634930001306	1.4981207587546566	0.013873679680329258	A7:A5
H3k4me3	A5	A2	2096.0155955992145	1.4966457079674473	-0.011043542947144767	A5:A2
H3k4me3	A4	A5	2629.7641185577527	1.4950579543174645	0.00799094932793878	A4:A5
CD99	A2	A6	3118.777401180491	1.4927131860997265	0.02354900076743916	A2:A6
CLA	A10	A8	0	1.492640441644109	-Inf	A10:A8
CPT1A	A10	A2	0.008720272327318868	1.4921650986562356	-0.8281339428456549	A10:A2
HLA_A_B_C	A9	A2	0.21284616497117603	1.4909871778876123	0.38400878588579457	A9:A2
CD99	A7	A6	2096.0155955992145	1.4864319274281643	0.011455170717215059	A7:A6
CD99	A1	A2	3118.777401180491	1.4858081102610776	-0.03706938366491237	A1:A2
H3k4me3	A8	A7	3118.777401180491	1.484496887762524	-0.04048402758127313	A8:A7
H3k4me3	A8	A2	3464.5634930001306	1.483021836975315	-0.037653890848088546	A8:A2
H3k4me3	A4	A8	3464.5634930001306	1.481434083325332	0.034601297228882943	A4:A8
CPT1A	A10	A6	0.021318811704573726	1.480932216882719	-0.8110555365991503	A10:A6
CD99	A7	A1	825.2832491645769	1.4795268515895155	0.024975553614688048	A7:A1
H3k4me3	A8	A5	3464.5634930001306	1.477293602671766	-0.026610347900943947	A8:A5
CD99	A1	A6	2096.0155955992145	1.47362565918636	-0.013520382897473099	A1:A6
NRF2	A3	A5	52.50287396540754	1.4734574918317487	-0.4938778459422437	A3:A5
SATB1	A5	A6	0	1.4710056646719583	-1.0521615041394534	A5:A6
CPT1A	A10	A1	0.008720272327318868	1.4695282019127225	-0.7935076196471419	A10:A1
CD44	A10	A3	3.4478420118944086e-10	1.468619810914306	-1.6484208218531546	A10:A3
CPT1A	A10	A3	1.1817378363508002	1.4655185831165172	-0.7872867546620592	A10:A3
HLA_A_B_C	A9	A4	2.1658878046079644	1.4652569929854053	0.44256751327958194	A9:A4
H3k4me3	A9	A3	0.21284616497117603	1.4647713573918093	-0.20674596243675147	A9:A3
CD31	A9	A8	91.4204297769167	1.4636849608414528	0.14649642566174073	A9:A8
CD34	A10	A8	0	1.4600237541508956	-0.29795608479290936	A10:A8
CD34	A10	A4	0	1.4597727321465501	-0.29750621308650343	A10:A4
CD34	A9	A8	0	1.4594999302846179	-0.29911049968947045	A9:A8
NRF2	A4	A8	1595.1227084085217	1.4594379384096525	0.028149249132539834	A4:A8
CD34	A9	A4	0	1.4592489082802724	-0.2986606279830645	A9:A4
CLA	A3	A5	9.137991758202753	1.4582862420722076	-1.224555882004442	A3:A5
NRF2	A9	A2	240.21909759820014	1.4579096057068468	0.30651765583987245	A9:A2
HLA_A_B_C	A9	A3	1.0348130622057465	1.4573259182574794	0.46110761527973076	A9:A3
CD34	A10	A6	0	1.4546900710091515	-0.2883669616498293	A10:A6
CD34	A9	A6	0	1.4541662471428736	-0.28952137654639043	A9:A6
CD47	A9	A5	150.72577217179148	1.453235100532388	0.3260206037151533	A9:A5
HLA_A_B_C	A9	A5	0.11634495852219762	1.4521204155993153	0.4734070808327138	A9:A5
HLA_A_B_C	A9	A1	1.0348130622057465	1.451324062308847	0.47529797182249695	A9:A1
CD45	A9	A1	0	1.4512915415535992	0.4048825113710764	A9:A1
CD44	A10	A2	6.329622825873571e-8	1.4508520981494732	-1.6252134331608832	A10:A2
CD47	A9	A4	9.137991758202753	1.4477848634268828	0.33826572816928835	A9:A4
CPT1A	A10	A7	4.763227531904481	1.4467724906124944	-0.7578412112188292	A10:A7
CD47	A9	A8	30.70918454059073	1.4425642376640737	0.35009324980706474	A9:A8
HLA_A_B_C	A10	A2	0.03798215710003161	1.4415152839206156	0.2968776277334188	A10:A2
CLA	A3	A7	0.021318811704573726	1.441326007743517	-1.200395616716435	A3:A7
HLA_A_B_C	A9	A8	16.203351906024114	1.4394535655123324	0.503781540315088	A9:A8
CD47	A9	A2	91.4204297769167	1.4359000764868137	0.3653334254603325	A9:A2
CD31	A9	A5	91.4204297769167	1.4348969974866073	0.20755334131875225	A9:A5
H3k4me3	A9	A7	1167.4885060957124	1.4326599204426338	-0.14647188947158762	A9:A7
H3k4me3	A9	A2	825.2832491645769	1.4311848696554248	-0.14364175273840307	A9:A2
CD38	A10	A9	526.6880728618386	1.431161357346067	-0.073934415088872385	A10:A9
H3k4me3	A9	A4	2096.0155955992145	1.429597116005442	-0.14058915911919728	A9:A4
CD34	A10	A3	0	1.4285389923386607	-0.24040640867228494	A10:A3
CLA	A3	A6	0.5624583766573904	1.4284397520714665	-1.1817644780052903	A3:A6
CD34	A9	A3	4.451439217234565e-11	1.4280151684723827	-0.24156082356884612	A9:A3
H3k4me3	A10	A1	1.834478569051612e-7	1.4274129412263798	-0.7462103052950642	A10:A1
H3k4me3	A9	A5	825.2832491645769	1.4254566353518758	-0.1325982097912583	A9:A5
CD34	A10	A7	0	1.425001812588866	-0.2337951339927156	A10:A7
CD34	A9	A7	0	1.424477988722588	-0.23494954888927666	A9:A7
CD31	A9	A4	241.080703077732	1.423930052586893	0.23151036575246692	A9:A4
CD45	A9	A8	0	1.4235417155997112	0.4704586026807388	A9:A8
NRF2	A1	A6	1.2140288774276087e-12	1.41817024675102	-1.2377580045280383	A1:A6
NRF2	A9	A3	149.4074264430525	1.4179461453398776	0.3977996913846078	A9:A3
HLA_A_B_C	A10	A4	1.0348130622057465	1.4157850990184087	0.35543635512720595	A10:A4
CD45	A9	A3	0	1.4146316597723965	0.4921624093667617	A9:A3
CPT1A	A10	A9	0.5624583766573904	1.414331797598834	-0.7054202812821282	A10:A9
H3k4me3	A9	A8	2096.0155955992145	1.4118327643597435	-0.10598786189031441	A9:A8
HLA_A_B_C	A10	A3	0.21284616497117603	1.407854024290483	0.3739764571273547	A10:A3
CD47	A9	A1	9.137991758202753	1.4064125001009602	0.43477008095528114	A9:A1
CD47	A9	A3	1.1817378363508002	1.4051208567906712	0.4378893648589805	A9:A3
HLA_A_B_C	A10	A5	0.050563310542529605	1.4026485216323186	0.386275922680338	A10:A5
HLA_A_B_C	A10	A1	0.21284616497117603	1.4018521683418501	0.3881668136701209	A10:A1
CD47	A10	A9	53.79430002672045	1.3984906147995284	-0.45400825533116734	A10:A9
CD34	A10	A2	0	1.3970866592648465	-0.18052836625485702	A10:A2
CD34	A9	A2	2.1057614152386606e-7	1.3965628353985688	-0.18168278115141792	A9:A2
HLA_A_B_C	A10	A8	8.567289535608229	1.3899816715453357	0.4166503821627121	A10:A8
CD47	A9	A7	1.1817378363508002	1.3889275382071278	0.4775790771214294	A9:A7
NRF2	A4	A2	3617.064148103019	1.3886449714995297	0.17690153873698164	A4:A2
SATB1	A4	A6	0	1.387973970430267	-1.327062417922154	A4:A6
CD49d	A10	A9	2096.0155955992145	1.38458723653177	-0.20731666301950666	A10:A9
CD31	A9	A1	2614.8062064485603	1.3833621585176248	0.32375712120351163	A9:A1
TdT	A9	A7	0	1.3831733643625685	4.7415299140470895	A9:A7
NRF2	A8	A2	1167.4885060957124	1.3744074584863863	0.1487522896044421	A8:A2
CD31	A9	A3	2.4087484802445216	1.3737480714193706	0.3465110024663615	A9:A3
CD45	A10	A1	0.0858429234313618	1.3653319940516013	0.24650830538025567	A10:A1
CD45	A9	A2	0	1.3640323779657249	0.6220207069710182	A9:A2
CD31	A8	A5	3104.711760937652	1.3606468778712157	0.06105691565701161	A8:A5
CD31	A9	A7	30.70918454059073	1.355777543520737	0.39002923551473806	A9:A7
CD318	A10	A9	1595.1227084085217	1.3522381210808834	-0.22919622525793712	A10:A9
CD45	A9	A4	0	1.3509976103203736	0.6574566166946726	A9:A4
CD31	A4	A8	821.3940893203833	1.3496799329715015	-0.08501394009072631	A4:A8
NRF2	A4	A3	3118.777401180491	1.3486815111325607	0.268183574281717	A4:A3
CD45	A9	A5	0	1.3438161166821727	0.6773583864265885	A9:A5
TdT	A9	A6	0	1.3430940325493326	7.09354572109142	A9:A6
NRF2	A7	A1	5.803058034103969e-10	1.3429204376990702	1.1244083577149688	A7:A1
TdT	A9	A5	0	1.3426605855608986	7.159064640652151	A9:A5
HLA_A_B_C	A9	A7	0.003460482545719068	1.3424321138844144	0.7604337475291858	A9:A7
CD45	A10	A8	0	1.3375821680977134	0.31208439668991816	A10:A8
TdT	A9	A4	0	1.335965320694726	8.98359399632522	A9:A4
NRF2	A8	A3	825.2832491645769	1.3344439981194172	0.2400343251491773	A8:A3
TdT	A9	A3	0	1.3333313748770725	Inf	A9:A3
TdT	A9	A1	0	1.3333313748770725	Inf	A9:A1
TdT	A9	A2	0	1.3333313748770725	Inf	A9:A2
NRF2	A10	A1	5.803058034103969e-10	1.3322173464792653	1.1075376486914545	A10:A1
CD45	A10	A3	2.6789570561902565e-10	1.3286721122703986	0.3337882033759409	A10:A3
CD218a	A9	A2	149.4074264430525	1.3280514011046036	0.22059355401973438	A9:A2
CD31	A4	A5	1160.8130036870982	1.320891969616656	-0.023957024433714603	A4:A5
CD147	A10	A9	1167.4885060957124	1.31966805490294	-0.22882303808528554	A10:A9
H3k4me3	A10	A3	2.4670337472887383e-6	1.3179112573697356	-0.5577677801091876	A10:A3
CD218a	A10	A9	1167.4885060957124	1.3171891621330765	-0.24637182883197006	A10:A9
CD218a	A9	A1	374.15857953089466	1.3147045501330485	0.25233360816318906	A9:A1
CDw93	A10	A9	374.0639198771104	1.3146399161073745	-0.19375301303656484	A10:A9
CD31	A9	A6	2.4087484802445216	1.3139136008110106	0.49680926295228917	A9:A6
CD318	A9	A2	564.6121527888381	1.3126781557635785	0.3239185943077998	A9:A2
IRF8	A9	A7	0	1.3118871089120532	-3.7699212635522623	A9:A7
CD318	A9	A4	29.648685863917752	1.3109872015483892	0.32810936849413563	A9:A4
CD318	A9	A5	374.0639198771104	1.3104587671569234	0.3294215136928426	A9:A5
CD34	A10	A9	116.3823647986376	1.3092660823289304	0.0011544148965609684	A10:A9
CD31	A8	A1	374.0639198771104	1.3091120389022333	0.1772606955417709	A8:A1
CD218a	A9	A4	29.648685863917752	1.306966126579037	0.2710612547006753	A9:A4
CD318	A9	A8	240.21909759820014	1.30161900452595	0.3515501869811392	A9:A8
CD31	A8	A3	2082.9542942546063	1.2994979518039793	0.20001457680462104	A8:A3
CD318	A9	A1	8.567289535608229	1.29742247784819	0.36217540842281637	A9:A1
HLA_A_B_C	A10	A7	4.975864861794799e-4	1.2929602199174177	0.6733025893768099	A10:A7
CLA	A4	A3	17.007471571333035	1.2922631834507918	0.9686016068903388	A4:A3
OGDH	A9	A4	1167.4885060957124	1.2917169967482822	0.027465759351150764	A9:A4
CD318	A9	A3	374.15857953089466	1.29124801525505	0.37795224360490914	A9:A3
CD218a	A9	A3	564.6121527888381	1.2898046458936459	0.3134818337573934	A9:A3
CD49d	A9	A2	564.6121527888381	1.2880066281527347	0.442270600086408	A9:A2
CD49d	A9	A4	53.79430002672045	1.286721042023096	0.4456711537281499	A9:A4
H3k4me3	A10	A7	149.4074264430525	1.2857998204205603	-0.49749370714402413	A10:A7
H3k4me3	A10	A2	2.1658878046079644	1.284324769633351	-0.49466357041083947	A10:A2
CD47	A4	A5	3104.711760937652	1.2842788618377514	-0.012245124454135259	A4:A5
NRF2	A5	A1	2.6655483702786587e-4	1.2838996328836183	1.0288210329930791	A5:A1
H3k4me3	A10	A4	29.648685863917752	1.2827370159833684	-0.4916109767916337	A10:A4
CDw93	A9	A5	2082.9542942546063	1.2822422083067737	0.2720573483656046	A9:A5
CD81	A10	A9	91.4204297769167	1.2821353658138264	0.15249973365387076	A10:A9
CD31	A8	A7	3104.711760937652	1.2815274239053456	0.24353280985299752	A8:A7
CD218a	A9	A5	90.00485335498408	1.2810785852083122	0.33553933941822583	A9:A5
CD31	A5	A1	91.4204297769167	1.2803240755473877	0.11620377988475947	A5:A1
CD47	A8	A5	3455.1711292806012	1.2790582360749423	-0.024072646091911315	A8:A5
H3k4me3	A10	A5	16.203351906024114	1.278596535329802	-0.4836200274636946	A10:A5
CD45	A10	A2	0	1.278072830463727	0.4636465009801975	A10:A2
CD273	A10	A9	149.4074264430525	1.2762013589020926	-0.18689982996583643	A10:A9
CD47	A4	A8	2614.8062064485603	1.273607998969437	0.011827521637776247	A4:A8
CD47	A5	A2	3617.064148103019	1.2723940748976823	0.039312821745179354	A5:A2
OGDH	A10	A9	3464.5634930001306	1.2712220485062338	-0.07444319346551258	A10:A9
CD31	A3	A5	821.3940893203833	1.2707099884491335	-0.13895766114760927	A3:A5
CDw93	A9	A2	821.3940893203833	1.2700345655431775	0.30270144698944246	A9:A2
OGDH	A9	A8	2096.0155955992145	1.269393468151784	0.07870985850834453	A9:A8
CD31	A4	A1	149.4074264430525	1.2693571306476732	0.09224675545104487	A4:A1
CD49d	A9	A8	29.648685863917752	1.269014446772436	0.493341777366143	A9:A8
CD31	A9	A2	0.11634495852219762	1.2690088955658108	0.6208752839827103	A9:A2
HLA_A_B_C	A4	A2	2096.0155955992145	1.2679888430857569	-0.05855872739378714	A4:A2
CDw93	A9	A4	9.137991758202753	1.2676833644580743	0.30867901845643836	A9:A4
CD47	A4	A2	2629.7641185577527	1.266943837792177	0.02706769729104411	A4:A2
CD49d	A9	A1	90.00485335498408	1.2664204626549989	0.5004596283215086	A9:A1
CD49d	A9	A5	30.70918454059073	1.2655754772815206	0.5027858582445724	A9:A5
CD45	A10	A4	0	1.2650380628183757	0.49908241070385195	A10:A4
H3k4me3	A10	A8	29.648685863917752	1.26497266433767	-0.4570096795627508	A10:A8
CD218a	A9	A8	825.2832491645769	1.2639253092219414	0.3799073958402845	A9:A8
NRF2	A3	A2	1595.1227084085217	1.2636510312092946	-0.09128203554473516	A3:A2
OGDH	A9	A2	52.50287396540754	1.2623142714553341	0.09534791926230346	A9:A2
CD47	A8	A2	3464.5634930001306	1.261723212029368	0.015240175653267957	A8:A2
HLA_A_B_C	A3	A2	3644.239564081412	1.260057768357831	-0.07709882939393613	A3:A2
CD31	A4	A3	9.137991758202753	1.259743043549419	0.1150006367138946	A4:A3
OGDH	A10	A4	825.2832491645769	1.258926686122915	-0.046977434114362046	A10:A4
CD45	A10	A5	0	1.2578565691801749	0.5189841804357677	A10:A5
OGDH	A4	A8	3464.5634930001306	1.2570981057684651	0.05124409915719403	A4:A8
OGDH	A9	A1	2629.7641185577527	1.256725835484467	0.1086191646796108	A9:A1
IRF8	A7	A5	0	1.2549631895390034	5.225153559696685	A7:A5
HLA_A_B_C	A5	A2	1585.164673972335	1.2548522656996668	-0.08939829494691921	A5:A2
HLA_A_B_C	A1	A2	3617.064148103019	1.2540559124091986	-0.09128918593670234	A1:A2
CD31	A7	A5	3104.711760937652	1.2527394605505	-0.1824758941959857	A7:A5
IRF8	A10	A7	0	1.2525093279326163	-5.337774891435468	A10:A7
OGDH	A4	A2	821.3940893203833	1.2500189090720153	0.06788215991115286	A4:A2
CytC	A5	A6	825.2832491645769	1.2495333471610364	0.0031882068936710706	A5:A6
CLA	A9	A3	53.79430002672045	1.248851573360573	0.8934467452718161	A9:A3
CytC	A7	A5	2096.0155955992145	1.2486289295971646	-0.0052804911716498185	A7:A5
CytC	A7	A6	374.15857953089466	1.2472482603992028	-0.0020922842779788143	A7:A6
CDw93	A9	A1	240.21909759820014	1.2454562321648517	0.36644662057837113	A9:A1
CDw93	A9	A3	16.203351906024114	1.2451567539691157	0.36724096632228515	A9:A3
CD49d	A9	A3	53.79430002672045	1.2446899932117905	0.5615086718129889	A9:A3
OGDH	A4	A1	2614.8062064485603	1.2444304731011482	0.08115340532846002	A4:A1
CD47	A5	A1	2629.7641185577527	1.2429064985118288	0.1087494772401279	A5:A1
OGDH	A9	A5	562.9503993309802	1.2425939541884903	0.1427341455758568	A9:A5
OGDH	A9	A3	52.50287396540754	1.2422578223431555	0.14355548631415074	A9:A3
HLA_A_B_C	A8	A2	2629.7641185577527	1.242185415612684	-0.1197727544292934	A8:A2
CD31	A4	A7	90.00485335498408	1.2417725156507855	0.15851886976227111	A4:A7
CD47	A3	A5	1167.4885060957124	1.2416148552015398	-0.11186876114382717	A3:A5
CD31	A8	A6	2614.8062064485603	1.2396634811956193	0.3503128372905484	A8:A6
IRF8	A4	A7	0	1.239502449060192	-6.149649310547357	A4:A7
CD47	A4	A1	2629.7641185577527	1.2374562614063236	0.09650435278599269	A4:A1
CD31	A10	A9	4.763227531904481	1.2372478810844447	-0.7155502275106701	A10:A9
OGDH	A10	A8	1167.4885060957124	1.236603157526417	0.004266665042831877	A10:A8
CD47	A4	A3	2629.7641185577527	1.2361646180960344	0.09962363668969204	A4:A3
CD47	A10	A5	3118.777401180491	1.234984613210397	-0.127987651616014	A10:A5
HLA_A_B_C	A4	A3	1167.4885060957124	1.2343275834556242	0.018540102000148717	A4:A3
CD47	A8	A1	3118.777401180491	1.2322356356435145	0.08467683114821656	A8:A1
CD47	A8	A3	240.21909759820014	1.2309439923332255	0.087796115051916	A8:A3
OGDH	A4	A5	2082.9542942546063	1.2302985918051714	0.1152683862247062	A4:A5
OGDH	A4	A3	374.0639198771104	1.2299624599598367	0.11608972696300021	A4:A3
CD47	A10	A4	2629.7641185577527	1.2295343761048916	-0.11574252716187874	A10:A4
OGDH	A10	A2	16.203351906024114	1.2295239608299668	0.020904725796791042	A10:A2
HLA_A_B_C	A4	A5	241.080703077732	1.2291220807974599	0.030839567553131997	A4:A5
CLA	A3	A1	241.080703077732	1.228540916804518	-0.8568934623164309	A3:A1
NRF2	A9	A1	2.6655483702786587e-4	1.2283882863917472	0.9327428784354436	A9:A1
HLA_A_B_C	A4	A1	3464.5634930001306	1.2283257275069914	0.03273045854291527	A4:A1
CD318	A9	A7	150.72577217179148	1.2278994400285579	0.5506424097850404	A9:A7
OGDH	A8	A2	564.6121527888381	1.227695380475517	0.016638060753959114	A8:A2
CD57	A10	A9	825.2832491645769	1.2265359318343698	-0.2789546683917241	A10:A9
CD47	A1	A2	1595.1227084085217	1.2255714744662547	-0.0694366554949486	A1:A2
CD47	A7	A5	821.3940893203833	1.2254215366179964	-0.15155847340627607	A7:A5
CytC	A4	A5	3118.777401180491	1.224568784175543	-0.06208553072639667	A4:A5
CD47	A10	A8	3118.777401180491	1.2243137503420827	-0.10391500552410268	A10:A8
CD47	A3	A2	240.21909759820014	1.2242798311559655	-0.0725559393986481	A3:A2
OGDH	A10	A1	1595.1227084085217	1.2239355248590997	0.03417597121409814	A10:A1
CytC	A4	A6	240.21909759820014	1.2231881149775812	-0.058897323832725584	A4:A6
IRF8	A3	A7	0	1.222285986310558	-Inf	A3:A7
IRF8	A7	A1	0	1.222285986310558	Inf	A7:A1
IRF8	A7	A2	0	1.222285986310558	Inf	A7:A2
CytC	A4	A7	3118.777401180491	1.2222836974137095	-0.05680503955474691	A4:A7
OGDH	A8	A1	3118.777401180491	1.2221069445046502	0.029909306171266033	A8:A1
CDw93	A9	A8	562.9503993309802	1.2212426778450012	0.4321263931943119	A9:A8
CD45	A8	A1	0.06922538560394764	1.221220357904024	-0.06557609130966238	A8:A1
HLA_A_B_C	A3	A5	3104.711760937652	1.221191006069534	0.012299465552983219	A3:A5
HLA_A_B_C	A3	A1	3617.064148103019	1.2203946527790657	0.014190356542766201	A3:A1
CD47	A4	A7	2082.9542942546063	1.219971299512491	0.13931334895214104	A4:A7
CD31	A3	A1	17.007471571333035	1.2191751494801508	-0.02275388126284991	A3:A1
CD47	A10	A2	1595.1227084085217	1.2176495891648225	-0.08867482987083485	A10:A2
CD45	A9	A7	0	1.2166671399697933	1.084590947638476	A9:A7
CD273	A9	A2	91.4204297769167	1.2165904470808582	0.338710469639817	A9:A2
HLA_A_B_C	A4	A8	2096.0155955992145	1.216455230710477	0.06121402703550617	A4:A8
integrin_a9b1	A4	A5	2082.9542942546063	1.2160419356045193	0.01678770511516046	A4:A5
CD218a	A10	A2	1167.4885060957124	1.2158544624803465	-0.025778274812235717	A10:A2
HLA_A_B_C	A5	A1	1585.164673972335	1.2151891501209016	0.001890890989783201	A5:A1
OGDH	A1	A2	821.3940893203833	1.2150277478082	-0.013271245417307096	A1:A2
CD47	A8	A7	150.72577217179148	1.214750673749682	0.12748582731436464	A8:A7
CD218a	A1	A2	3464.5634930001306	1.2133698504803185	-0.03174005414345477	A1:A2
H3k4me3	A10	A9	374.15857953089466	1.2131356970177798	-0.35102181767243634	A10:A9
CD45	A3	A1	2.9213230200250444	1.2123103020767092	-0.08727989799568532	A3:A1
LSD1	A4	A5	2614.8062064485603	1.2112019379787349	-0.051322365034325905	A4:A5
CD31	A5	A6	1585.164673972335	1.2108755178407735	0.28925592163353697	A5:A6
OGDH	A10	A5	821.3940893203833	1.2098036435631228	0.06829095211034408	A10:A5
OGDH	A10	A3	90.00485335498408	1.2094675117177882	0.06911229284863823	A10:A3
CD273	A9	A4	53.79430002672045	1.2091152708462816	0.35892609641503836	A9:A4
HLA_A_B_C	A8	A3	3118.777401180491	1.208524155982551	-0.042673925035357226	A8:A3
CD47	A7	A2	90.00485335498408	1.208086512572422	-0.11224565166109689	A7:A2
OGDH	A8	A5	2614.8062064485603	1.2079750632086732	0.06402428706751213	A8:A5
CD45	A9	A6	0	1.207908803443926	1.1173711240023034	A9:A6
OGDH	A8	A3	240.21909759820014	1.2076389313633387	0.06484562780580623	A8:A3
CD218a	A4	A2	3104.711760937652	1.205631426926307	-0.05046770068094101	A4:A2
CD318	A10	A2	825.2832491645769	1.2054906840965307	0.09472236904986274	A10:A2
CD318	A10	A4	240.21909759820014	1.2037997298813414	0.09891314323619853	A10:A4
HLA_A_B_C	A8	A5	1585.164673972335	1.203318653324387	-0.030374459482374133	A8:A5
CD318	A10	A5	374.0639198771104	1.2032712954898757	0.10022528843490548	A10:A5
HLA_A_B_C	A8	A1	3104.711760937652	1.2025223000339187	-0.028483568492591045	A8:A1
CD218a	A10	A1	3118.777401180491	1.2025076115087914	0.005961779331219239	A10:A1
CytC	A5	A1	90.00485335498408	1.2023730334003377	0.11654938351574914	A5:A1
CD273	A9	A1	562.9503993309802	1.2023411167284344	0.37749382934812664	A9:A1
CD31	A7	A1	90.00485335498408	1.2012046215815173	-0.06627211431122636	A7:A1
CytC	A1	A6	29.648685863917752	1.200992364202376	-0.1133611766220781	A1:A6
OGDH	A5	A2	1585.164673972335	1.2008958665122234	-0.04738622631355324	A5:A2
OGDH	A3	A2	1585.164673972335	1.2005597346668886	-0.048207567051847276	A3:A2
CD273	A9	A8	91.4204297769167	1.2004195480691302	0.3828045876648492	A9:A8
CytC	A7	A1	2096.0155955992145	1.200087946638504	0.1112688923440994	A7:A1
CD57	A9	A2	29.648685863917752	1.2000685852674287	0.3495590510119199	A9:A2
CD31	A4	A6	240.21909759820014	1.1999085729410592	0.26529889719982225	A4:A6
CDw93	A9	A7	30.70918454059073	1.1983730833120556	0.4970328076560789	A9:A7
CytC	A8	A5	3464.5634930001306	1.1967005504489459	-0.13080477072840702	A8:A5
CD273	A9	A3	562.9503993309802	1.1959781713817714	0.39515482785704337	A9:A3
CytC	A8	A6	825.2832491645769	1.195319881250984	-0.1276165638347361	A8:A6
OGDH	A5	A1	3455.1711292806012	1.195307430541356	-0.03411498089624613	A5:A1
OGDH	A3	A1	821.3940893203833	1.1949712986960215	-0.034936321634540156	A3:A1
CD47	A3	A1	825.2832491645769	1.1947922547701122	-0.0031192839036994053	A3:A1
CD218a	A10	A4	564.6121527888381	1.19476918795478	0.024689425868705175	A10:A4
CD31	A8	A2	1160.8130036870982	1.1947587759504192	0.47437885832096943	A8:A2
CD318	A10	A8	149.4074264430525	1.1944315328589021	0.12235396172320234	A10:A8
LSD1	A7	A5	1160.8130036870982	1.1944311499736118	-0.09258247621874828	A7:A5
CytC	A8	A7	1595.1227084085217	1.194415463687112	-0.12552427955675735	A8:A7
CDw93	A10	A5	821.3940893203833	1.1940970068567482	0.07830433532903971	A10:A5
CD57	A9	A4	91.4204297769167	1.1927644085257116	0.3696678459914211	A9:A4
CD218a	A9	A7	2.4087484802445216	1.1925066982367412	0.5808756974006588	A9:A7
CD218a	A4	A1	2629.7641185577527	1.192284575954752	-0.01872764653748623	A4:A1
CD273	A9	A5	374.0639198771104	1.1916225086639693	0.40737028071566905	A9:A5
CD31	A3	A7	3455.1711292806012	1.1915905344832631	0.04351823304837636	A3:A7
LSD1	A5	A2	1160.8130036870982	1.1913849185221794	0.10020522701323652	A5:A2
CD161	A10	A9	562.9503993309802	1.1910645401004003	-0.23803172351475088	A10:A9
CD318	A10	A1	16.203351906024114	1.1902350061811422	0.13297918316487917	A10:A1
CLA	A5	A2	0.2597162948404147	1.1893343214420642	2.603173660039394	A5:A2
CD49d	A10	A2	3118.777401180491	1.1886942113381656	0.23495393706690143	A10:A2
CD218a	A3	A2	2614.8062064485603	1.1884699462409158	-0.0928882797376592	A3:A2
CD47	A10	A1	3118.777401180491	1.1881620127789692	-0.019238174375886045	A10:A1
CD49d	A10	A4	150.72577217179148	1.1874086252085267	0.2383544907086432	A10:A4
CD354	A10	A9	2629.7641185577527	1.187246994820022	-0.08585247402541536	A10:A9
CD47	A10	A3	564.6121527888381	1.18687036946868	-0.016118890472186682	A10:A3
CD45	A8	A3	526.6880728618386	1.1845604761228212	0.021703806686023036	A8:A3
CD318	A10	A3	374.15857953089466	1.1840605435880023	0.1487560183469721	A10:A3
CDw93	A10	A2	3455.1711292806012	1.181889364093152	0.10894843395287745	A10:A2
CD351	A10	A9	1595.1227084085217	1.1817393890886274	-0.2057421732183812	A10:A9
OGDH	A3	A5	1160.8130036870982	1.1808394174000445	-8.21340738294042e-4	A3:A5
CD57	A9	A1	825.2832491645769	1.1802168001023112	0.40488020565330446	A9:A1
CD161	A9	A2	562.9503993309802	1.179944575508332	0.26768907344709175	A9:A2
CD218a	A5	A2	2096.0155955992145	1.1797438855555822	-0.11494578539849157	A5:A2
CDw93	A10	A4	1160.8130036870982	1.1795381630080488	0.11492600541987337	A10:A4
CD47	A7	A1	374.15857953089466	1.1785989361865687	-0.04280899616614821	A7:A1
CD218a	A10	A3	3464.5634930001306	1.1776077072693887	0.06711000492542353	A10:A3
CD47	A3	A7	1167.4885060957124	1.1773072928762796	0.03968971226244877	A3:A7
CytC	A4	A1	564.6121527888381	1.1760278012168826	0.054463852789352354	A4:A1
CD218a	A3	A1	3464.5634930001306	1.1751230952693608	-0.061148225594204436	A3:A1
CytC	A5	A2	1585.164673972335	1.1747257313933166	0.1873985783760852	A5:A2
integrin_a9b1	A4	A3	3455.1711292806012	1.1745377080145842	0.11940887008316249	A4:A3
CD57	A9	A3	53.79430002672045	1.1738438647388847	0.4230991746198154	A9:A3
CytC	A2	A6	562.9503993309802	1.173345062195355	-0.1842103714824142	A2:A6
MCT1	A10	A9	821.3940893203833	1.1732061126428484	-0.20609853486646645	A10:A9
LSD1	A4	A7	3104.711760937652	1.1728898014719702	0.04126011118442235	A4:A7
CytC	A7	A2	3455.1711292806012	1.172440644631483	0.18211808720443523	A7:A2
CLA	A7	A2	2.1615394054652626e-5	1.1723740871133737	2.5790133947513874	A7:A2
CD47	A10	A7	374.15857953089466	1.1706770508851365	0.023570821790262136	A10:A7
CytC	A4	A8	3118.777401180491	1.1703553182654907	0.06871924000201034	A4:A8
LSD1	A4	A2	3104.711760937652	1.1698435700205378	0.04888286197891068	A4:A2
CD49d	A10	A8	149.4074264430525	1.1697020299578669	0.28602511434663636	A10:A8
CD218a	A10	A5	240.21909759820014	1.168881646584055	0.08916751058625577	A10:A5
TdT	A10	A7	0	1.1680680998058148	4.487706470928851	A10:A7
integrin_a9b1	A3	A5	2614.8062064485603	1.1674626427738346	-0.10262116496800212	A3:A5
CD218a	A4	A3	1585.164673972335	1.1673846717153493	0.042420579056718206	A4:A3
CD49d	A10	A1	149.4074264430525	1.1671080458404297	0.29314296530200185	A10:A1
CD161	A9	A4	2.4087484802445216	1.1666392710797029	0.3039950743074831	A9:A4
CD218a	A5	A1	1595.1227084085217	1.166397034584027	-0.0832057312550367	A5:A1
CD49d	A10	A5	562.9503993309802	1.1662630604669515	0.2954691952250659	A10:A5
CD31	A5	A2	374.0639198771104	1.1659708125955737	0.41332194266395805	A5:A2
CD318	A4	A2	2629.7641185577527	1.1642397645640365	-0.00419077418633586	A4:A2
CD318	A5	A2	821.3940893203833	1.1637113301725708	-0.005502919385042843	A5:A2
CD31	A10	A8	2082.9542942546063	1.1629977614690534	-0.5690538018489296	A10:A8
CD161	A9	A3	150.72577217179148	1.162927710031989	0.31428789878653796	A9:A3
CD218a	A8	A2	1585.164673972335	1.1625906095692113	-0.15931384182055028	A8:A2
CD318	A4	A5	1160.8130036870982	1.1620203759573815	0.0013121451987069704	A4:A5
CD45	A1	A2	2.6789570561902565e-10	1.1617110202700376	0.2171381955999417	A1:A2
CD57	A9	A5	4.763227531904481	1.1615513772842652	0.45890446976399596	A9:A5
CytC	A3	A5	1167.4885060957124	1.1609088827749052	-0.22415380767961224	A3:A5
integrin_a9b1	A4	A1	3617.064148103019	1.1608654363058708	0.15487800226479292	A4:A1
CD351	A9	A2	1167.4885060957124	1.1603234890763665	0.2631676062985866	A9:A2
CD57	A9	A8	1.1817378363508002	1.1595989138402096	0.4646742453773813	A9:A8
CytC	A3	A6	52.50287396540754	1.1595282135769434	-0.22096560078594127	A3:A6
CLA	A2	A6	4.975864861794799e-4	1.1594878314413228	-2.5603822560402425	A2:A6
CD31	A1	A6	29.648685863917752	1.159340678871791	0.17305214174877745	A1:A6
NRF2	A4	A1	0.015192862841145738	1.1591236521844301	0.8031267613325528	A4:A1
CD218a	A4	A5	3118.777401180491	1.1586586110300157	0.06447808471755062	A4:A5
CytC	A3	A7	3118.777401180491	1.1586237960130714	-0.2188733165079625	A3:A7
CDw93	A10	A1	3644.239564081412	1.1573110307148262	0.17269360754180627	A10:A1
CDw93	A10	A3	2629.7641185577527	1.1570115525190905	0.17348795328572023	A10:A3
integrin_a9b1	A4	A2	374.15857953089466	1.1562331397964307	0.16709581524261682	A4:A2
CD161	A9	A1	30.70918454059073	1.155786063710769	0.3343019670990418	A9:A1
CD49d	A9	A7	4.763227531904481	1.1553316833386287	0.8438465596450629	A9:A7
CD31	A4	A2	30.70918454059073	1.1550038676958592	0.3893649182302434	A4:A2
CD318	A8	A2	2629.7641185577527	1.1548715675415973	-0.027631592673339644	A8:A2
integrin_a9b1	A5	A1	2614.8062064485603	1.1537903710651212	0.13809029714963272	A5:A1
CD318	A4	A8	2629.7641185577527	1.1531806133264082	0.023440818487003558	A4:A8
LSD1	A7	A2	2614.8062064485603	1.1530727820154147	0.007622750794488367	A7:A2
CD318	A8	A5	3104.711760937652	1.1526521789349422	-0.02212867328829679	A8:A5
CD351	A9	A4	1160.8130036870982	1.1523426563037673	0.2851662107486889	A9:A4
CD218a	A10	A8	2096.0155955992145	1.1517283705976844	0.13353556700831445	A10:A8
CD318	A1	A2	564.6121527888381	1.1506750408638373	-0.03825681411501671	A1:A2
CD31	A3	A6	3104.711760937652	1.149726591773537	0.15029826048592768	A3:A6
CD161	A9	A5	562.9503993309802	1.149528147164553	0.35207061614603063	A9:A5
CDw93	A5	A2	1585.164673972335	1.1494916562925512	0.030644098623837983	A5:A2
CD218a	A8	A1	3118.777401180491	1.1492437585976565	-0.12757378767709537	A8:A1
integrin_a9b1	A5	A2	2614.8062064485603	1.149158074555681	0.1503081101274564	A5:A2
CD318	A4	A1	2096.0155955992145	1.148984086648648	0.03406603992868088	A4:A1
CD45	A4	A1	2.2385883147180152e-8	1.1486762526246863	-0.25257410532359637	A4:A1
CD318	A5	A1	1160.8130036870982	1.1484556522571823	0.032753894729973754	A5:A1
CytC	A4	A2	1160.8130036870982	1.1483804992098614	0.12531304764968848	A4:A2
CytC	A8	A1	90.00485335498408	1.1481595674902851	-0.01425538721265802	A8:A1
CD47	A9	A6	7.148481256935568e-7	1.147629257187057	1.252630926440142	A9:A6
CD351	A9	A3	1585.164673972335	1.1475684930332837	0.2984880166968052	A9:A3
CDw93	A4	A5	241.080703077732	1.147140455207448	-0.03662167009083382	A4:A5
MCT1	A9	A2	374.0639198771104	1.1457199109383036	0.2807892088639774	A9:A2
CD49d	A10	A3	91.4204297769167	1.1453775763972214	0.35419200879348217	A10:A3
HLA_A_B_C	A7	A2	562.9503993309802	1.145163963984766	-0.3764249616433911	A7:A2
NRF2	A8	A1	7.761449641285889e-4	1.1448861391712868	0.774977512200013	A8:A1
CD318	A3	A2	2096.0155955992145	1.1445005782706974	-0.054033649297109396	A3:A2
CD318	A4	A3	3464.5634930001306	1.1428096240555081	0.049842875110773635	A4:A3
CD318	A3	A5	3455.1711292806012	1.1422811896640424	-0.04853072991206661	A3:A5
CD218a	A4	A8	1160.8130036870982	1.1415053350436448	0.10884614113960922	A4:A8
CD218a	A3	A5	825.2832491645769	1.1414971303446244	0.022057505660832213	A3:A5
CD45	A5	A1	1.0116907311896739e-11	1.1414947589864854	-0.27247587505551196	A5:A1
CD351	A9	A5	2614.8062064485603	1.141464616632176	0.3157014118849511	A9:A5
CytC	A9	A5	52.50287396540754	1.1405736592025377	-0.28001154618414725	A9:A5
CD318	A8	A1	1595.1227084085217	1.1396158896262087	0.010625221441677046	A8:A1
CytC	A9	A6	52.50287396540754	1.139192990004576	-0.27682333929047626	A9:A6
CD354	A9	A4	821.3940893203833	1.1386681156177945	0.21297380367624713	A9:A4
CytC	A9	A7	1595.1227084085217	1.1382885724407041	-0.2747310550124975	A9:A7
CD351	A9	A1	241.080703077732	1.1361320089154332	0.3309097221320914	A9:A1
CDw93	A4	A2	374.0639198771104	1.1349328124438518	-0.0059775714669959255	A4:A2
CytC	A4	A3	2096.0155955992145	1.13456365059145	0.16206827695321546	A4:A3
CD31	A10	A5	1160.8130036870982	1.1342097981142076	-0.5079968861919179	A10:A5
CD273	A10	A2	1585.164673972335	1.1340405050730218	0.15181063967398034	A10:A2
CD45	A8	A2	0.16171774289794105	1.1339611943161496	0.15156210429027947	A8:A2
CD354	A9	A2	374.15857953089466	1.1339560318282702	0.22592188792041099	A9:A2
CD318	A8	A3	3464.5634930001306	1.1334414270330688	0.02640205662376996	A8:A3
CDw93	A10	A8	3104.711760937652	1.1330974763949757	0.23837338015774698	A10:A8
CD123	A7	A5	1674.0896506391161	1.1322194979877633	0.031185128434230297	A7:A5
CD31	A7	A6	2629.7641185577527	1.1317560638749034	0.10678002743755094	A7:A6
MCT1	A9	A4	562.9503993309802	1.131300976258405	0.32157413425037296	A9:A4
CD45	A10	A7	0	1.1307075924677954	0.9262167416476553	A10:A7
CD318	A3	A1	1595.1227084085217	1.129244900355309	-0.015776835182092715	A3:A1
SATB1	A9	A7	0.009116581625442377	1.129223555336956	0.09419824709214838	A9:A7
TdT	A10	A6	0	1.1279887679925789	6.8397222779731806	A10:A6
LSD1	A8	A5	53.79430002672045	1.1278592803900773	-0.26910112092505983	A8:A5
TdT	A10	A5	0	1.127555321004145	6.905241197533912	A10:A5
LSD1	A3	A5	241.080703077732	1.1274785863766086	-0.2701753010572225	A3:A5
OGDH	A9	A7	30.70918454059073	1.1268005853378282	0.45758270141715257	A9:A7
CD273	A10	A4	2629.7641185577527	1.1265653288384456	0.17202626644920213	A10:A4
CytC	A1	A2	1160.8130036870982	1.1261847484346563	0.07084919486033586	A1:A2
CD45	A3	A2	0.0858429234313618	1.1250511384888346	0.12985829760425657	A3:A2
CD123	A7	A6	1436.8897138562468	1.1249867723601	0.049940035938703865	A7:A6
CDw93	A5	A1	1167.4885060957124	1.1249133229142254	0.09438927221276676	A5:A1
CDw93	A3	A5	240.21909759820014	1.1246138447184895	-0.0951836179566807	A3:A5
CD218a	A8	A3	2614.8062064485603	1.1243438543582536	-0.06642556208289109	A8:A3
CD161	A9	A8	9.137991758202753	1.1242279395214165	0.42622546090782887	A9:A8
CD31	A10	A4	52.50287396540754	1.1232428532144931	-0.4840398617582033	A10:A4
CD45	A10	A6	0	1.1219492559419282	0.9589969180114826	A10:A6
SATB1	A9	A8	0.29916761540948744	1.1213550085355615	0.11513339459554277	A9:A8
CD45	A4	A8	4.93463656952074	1.1209264266707983	-0.18699801401393382	A4:A8
TdT	A10	A4	0	1.1208600561379722	8.729770553206981	A10:A4
CD273	A9	A7	30.70918454059073	1.1207170574211862	0.6223144030771913	A9:A7
CD318	A10	A7	241.080703077732	1.12071196836151	0.3214461845271034	A10:A7
CD123	A8	A7	1.6982738627103573	1.1206884546354567	-0.06120244930093377	A8:A7
CytC	A8	A2	374.0639198771104	1.1205122654832642	0.05659380764767804	A8:A2
CD273	A10	A1	2614.8062064485603	1.1197911747205982	0.1905939993822903	A10:A1
MCT1	A9	A1	52.50287396540754	1.119586345653817	0.3555802221735603	A9:A1
HLA_A_B_C	A4	A7	17.007471571333035	1.119433779082559	0.3178662342496039	A4:A7
TdT	A10	A3	0	1.1182261103203188	Inf	A10:A3
TdT	A10	A1	0	1.1182261103203188	Inf	A10:A1
TdT	A10	A2	0	1.1182261103203188	Inf	A10:A2
CD273	A10	A8	3455.1711292806012	1.1178696060612943	0.1959047576990129	A10:A8
CD351	A9	A8	821.3940893203833	1.1177119486648408	0.38471145510007393	A9:A8
CD218a	A8	A5	2629.7641185577527	1.1156177936729201	-0.044368056422058766	A8:A5
CD354	A9	A1	821.3940893203833	1.115598230923184	0.27750462086565464	A9:A1
OGDH	A4	A7	562.9503993309802	1.1145052229545094	0.43011694206600193	A4:A7
CD31	A1	A2	4.763227531904481	1.114435973626591	0.29711816277919845	A1:A2
CytC	A9	A4	825.2832491645769	1.1142284270190825	-0.21792601545775053	A9:A4
MCT1	A9	A5	821.3940893203833	1.1138038437253368	0.372666265720646	A9:A5
CD45	A8	A5	0.005682365681851653	1.1137449330325975	0.2068997837458497	A8:A5
CD273	A10	A3	2082.9542942546063	1.1134282293739353	0.2082549978912071	A10:A3
CD123	A5	A6	306.8955400314883	1.1127502862305623	0.0187549075044735	A5:A6
CDw93	A1	A2	3464.5634930001306	1.1127056801506292	-0.06374517358892874	A1:A2
CDw93	A3	A2	825.2832491645769	1.1124062019548933	-0.06453951933284274	A3:A2
CytC	A3	A1	1595.1227084085217	1.1123678998162445	-0.1076044241638631	A3:A1
integrin_a9b1	A3	A1	3613.873040090338	1.112286143475186	0.035469132181630635	A3:A1
CD45	A4	A3	6.928705266793084	1.1120163708434836	-0.16529420732791092	A4:A3
HLA_A_B_C	A3	A7	562.9503993309802	1.111502704354633	0.29932613224945503	A3:A7
CDw93	A4	A1	562.9503993309802	1.110354479065526	0.05776760212193276	A4:A1
CDw93	A10	A7	1585.164673972335	1.1102278818620301	0.3032797946195142	A10:A7
CDw93	A4	A3	2082.9542942546063	1.11005500086979	0.05856194786584692	A4:A3
MCT1	A9	A3	1167.4885060957124	1.110049782048761	0.3838680269736101	A9:A3
CD273	A10	A5	3104.711760937652	1.1090725666561334	0.2204704507498329	A10:A5
CD123	A8	A5	0.004472617017817759	1.108451968505919	-0.030017320866703386	A8:A5
CD354	A9	A5	1160.8130036870982	1.1079992839370412	0.29940829020036835	A9:A5
integrin_a9b1	A3	A2	374.0639198771104	1.1076538469657458	0.04768694515945441	A3:A2
CytC	A8	A3	2096.0155955992145	1.1066954168648526	0.09334903695120521	A8:A3
LSD1	A4	A8	564.6121527888381	1.1063179318884357	0.21777875589073387	A4:A8
HLA_A_B_C	A7	A5	1160.8130036870982	1.106297201696469	-0.2870266666964719	A7:A5
LSD1	A4	A3	1160.8130036870982	1.1059372378749672	0.2188529360228968	A4:A3
HLA_A_B_C	A7	A1	150.72577217179148	1.1055008484060007	-0.28513577570668885	A7:A1
CD45	A3	A5	0.0013108830219971113	1.1048348772052825	0.1851959770598268	A3:A5
CD31	A3	A2	2082.9542942546063	1.1048218865283368	0.2743642815163486	A3:A2
CD354	A10	A4	821.3940893203833	1.1033529519336882	0.12712132965083175	A10:A4
CD123	A8	A6	4.93463656952074	1.1012192428782557	-0.011262413362229917	A8:A6
CDw93	A8	A5	2614.8062064485603	1.100699768594375	-0.16006904482870749	A8:A5
CD354	A9	A3	562.9503993309802	1.1005208689049393	0.32129417023145584	A9:A3
CD354	A9	A7	374.0639198771104	1.1003918560824744	0.32167465993859495	A9:A7
CD354	A9	A8	821.3940893203833	1.099602583965508	0.3240045997984737	A9:A8
CD354	A10	A2	825.2832491645769	1.098640868144164	0.14006941389499536	A10:A2
MCT1	A9	A8	53.79430002672045	1.0981321130598511	0.42001674624625807	A9:A8
OGDH	A10	A7	2.4087484802445216	1.094010274712461	0.3831395079516398	A10:A7
integrin_a9b1	A1	A2	374.15857953089466	1.0939815752570325	0.012217812977823796	A1:A2
HLA_A_B_C	A8	A7	241.080703077732	1.093630351609486	0.2566522072140979	A8:A7
OGDH	A8	A7	53.79430002672045	1.0921816943580112	0.37887284290880807	A8:A7
CytC	A9	A1	3464.5634930001306	1.0920326762438775	-0.16346216266839814	A9:A1
CD218a	A7	A2	150.72577217179148	1.0911719985840111	-0.3602821433809245	A7:A2
CD49d	A4	A2	562.9503993309802	1.0908280168294917	-0.003400553641741896	A4:A2
LSD1	A8	A7	562.9503993309802	1.0895471438833126	-0.17651864470631143	A8:A7
LSD1	A3	A7	1585.164673972335	1.0891664498698441	-0.17759282483847433	A3:A7
CDw93	A8	A2	3613.873040090338	1.0884921258307787	-0.1294249462048694	A8:A2
CDw93	A3	A1	2096.0155955992145	1.0878278685765674	-7.94345743914034e-4	A3:A1
CD31	A7	A2	821.3940893203833	1.0868513586297033	0.23084604846797216	A7:A2
LSD1	A8	A2	562.9503993309802	1.0865009124318803	-0.1688958939118233	A8:A2
CytC	A9	A8	374.15857953089466	1.0863601932924853	-0.14920677545574001	A9:A8
CDw93	A4	A8	150.72577217179148	1.0861409247456755	0.12344737473787358	A4:A8
LSD1	A3	A2	1160.8130036870982	1.0861202184184116	-0.16997007404398604	A3:A2
OGDH	A7	A2	374.0639198771104	1.0851024976615613	-0.362234782154849	A7:A2
CytC	A3	A2	1160.8130036870982	1.0847205978092236	-0.036755229303527155	A3:A2
SATB1	A8	A7	150.1180237727414	1.0845027624005212	-0.020935147503394574	A8:A7
SATB1	A2	A6	0	1.0836465414237315	-3.4433784352597927	A2:A6
CD31	A10	A1	8.567289535608229	1.082674959145225	-0.3917931063071584	A10:A1
CD161	A10	A2	3118.777401180491	1.0819093922712413	0.02965734993234101	A10:A2
CD57	A10	A2	91.4204297769167	1.081857216817593	0.07060438262019603	A10:A2
CD318	A7	A2	150.72577217179148	1.0811520030442052	-0.22672381547724083	A7:A2
CD38	A9	A7	0	1.0803727252052686	1.0829183499279584	A9:A7
CD218a	A10	A7	9.137991758202753	1.080309759612484	0.3345038685686887	A10:A7
CD354	A10	A1	1585.164673972335	1.080283067239078	0.19165214684023907	A10:A1
OGDH	A7	A1	30.70918454059073	1.0795140616906942	-0.3489635367375419	A7:A1
CD318	A4	A7	1585.164673972335	1.079461048829016	0.22253304129090506	A4:A7
CD318	A7	A5	3104.711760937652	1.0789326144375502	-0.22122089609219797	A7:A5
CDw93	A7	A5	241.080703077732	1.0778301740614293	-0.22497545929047455	A7:A5
CD218a	A7	A1	150.72577217179148	1.077825147612456	-0.32854208923746975	A7:A1
CD351	A10	A2	1595.1227084085217	1.0762023135454077	0.057425433080205285	A10:A2
SATB1	A3	A6	0	1.0757020639676005	-3.574822142273278	A3:A6
SATB1	A10	A6	0	1.0746800014710214	-3.5926362839253128	A10:A6
CD57	A10	A4	150.72577217179148	1.074553040075876	0.0907131775996969	A10:A4
NRF2	A1	A2	0.0021732058976176027	1.074093172261164	-0.6262252225955709	A1:A2
CD49d	A8	A2	562.9503993309802	1.0731214215788318	-0.051071177279734974	A8:A2
CD31	A10	A3	3104.711760937652	1.073060872046971	-0.3690392250443085	A10:A3
CD354	A10	A5	241.080703077732	1.072684120252935	0.21355581617495317	A10:A5
CD49d	A4	A8	2614.8062064485603	1.071835835449193	0.047670623637993036	A4:A8
LSD1	A5	A1	1.1817378363508002	1.0717468457516461	0.43674475927693707	A5:A1
CD49d	A1	A2	821.3940893203833	1.0705274374613944	-0.05818902823510052	A1:A2
CD318	A8	A7	1160.8130036870982	1.0700928518065767	0.19909222280390126	A8:A7
CD218a	A4	A7	374.0639198771104	1.0700867240584446	0.30981444269998354	A4:A7
CD49d	A5	A2	2082.9542942546063	1.0696824520879162	-0.06051525815816452	A5:A2
CD49d	A4	A1	2614.8062064485603	1.0692418513317556	0.05478847459335867	A4:A1
CD161	A10	A4	821.3940893203833	1.0686040878426124	0.0659633507927322	A10:A4
CD49d	A4	A5	3104.711760937652	1.0683968659582774	0.05711470451642256	A4:A5
CD351	A10	A4	3455.1711292806012	1.0682214807728088	0.07942403753030772	A10:A4
CD123	A4	A7	7.800702893634437e-6	1.0672036614932643	-0.2092324615091816	A4:A7
CD273	A4	A2	3455.1711292806012	1.066954417017211	-0.020215626775221523	A4:A2
CD318	A7	A1	1585.164673972335	1.0658963251288167	-0.18846700136222422	A7:A1
CDw93	A7	A2	1160.8130036870982	1.0656225312978331	-0.1943313606666366	A7:A2
OGDH	A7	A5	30.70918454059073	1.0653821803947172	-0.31484855584129573	A7:A5
CD354	A10	A3	150.72577217179148	1.065205705220833	0.2354416962060402	A10:A3
CD354	A10	A7	374.0639198771104	1.0650766923983679	0.23582218591317947	A10:A7
OGDH	A3	A7	821.3940893203833	1.0650460485493827	0.3140272151030017	A3:A7
CD161	A10	A3	3455.1711292806012	1.0648925267948983	0.07625617527178723	A10:A3
CytC	A9	A2	374.0639198771104	1.0643853742368563	-0.09261296780806201	A9:A2
CD354	A10	A8	821.3940893203833	1.0642874202814019	0.2381521257730582	A10:A8
CDw93	A8	A1	2629.7641185577527	1.0639137924524529	-0.06567977261594081	A8:A1
CDw93	A8	A3	564.6121527888381	1.063614314256717	-0.06488542687202677	A8:A3
CD351	A10	A3	240.21909759820014	1.0634473175023251	0.09274584347842393	A10:A3
CDw93	A4	A7	3455.1711292806012	1.06327133021273	0.18835378919964071	A4:A7
MCT1	A9	A7	4.763227531904481	1.0632315523182494	0.531406234111168	A9:A7
MCT1	A10	A2	3644.002868638374	1.0620620079242318	0.07469067399751078	A10:A2
CD57	A10	A1	3104.711760937652	1.0620054316524756	0.12592553726158037	A10:A1
SATB1	A9	A5	0	1.0616262783426302	0.2848043079185658	A9:A5
CD45	A4	A2	2475.5782631830693	1.0614170890368118	-0.03543590972365431	A4:A2
CD273	A1	A2	1160.8130036870982	1.0601802628993635	-0.03878335970830972	A1:A2
CD318	A3	A7	2082.9542942546063	1.0597218625356768	0.1726901661801314	A3:A7
CD38	A9	A6	0	1.0584516279530223	1.17721565955069	A9:A6
CD273	A8	A2	1160.8130036870982	1.0582586942400596	-0.04409411802503226	A8:A2
CD161	A10	A1	2082.9542942546063	1.0577508804736786	0.09627024358429108	A10:A1
CD57	A9	A7	150.72577217179148	1.0576578817184754	0.8033400450463362	A9:A7
CD161	A4	A2	821.3940893203833	1.0574841232505439	-0.036306000860391395	A4:A2
CD351	A10	A5	1160.8130036870982	1.0573434411012175	0.10995923866656983	A10:A5
SATB1	A1	A6	0	1.056448604151286	-3.9540972752134	A1:A6
CD49d	A10	A7	17.007471571333035	1.0560192665240598	0.6365298966255561	A10:A7
CD57	A10	A3	241.080703077732	1.055632496289049	0.1441445062280914	A10:A3
CD31	A10	A7	2096.0155955992145	1.0550903441483372	-0.32552099199593215	A10:A7
CD123	A4	A5	8.310432342284457e-9	1.0549671753637266	-0.1780473330749513	A4:A5
CD45	A5	A2	781.8841230528092	1.054235595398611	-0.05533767945557021	A5:A2
CD273	A3	A2	3104.711760937652	1.0538173175527006	-0.056444358217226466	A3:A2
CD161	A3	A2	1585.164673972335	1.05377256220283	-0.046598825339446155	A3:A2
CD218a	A3	A7	91.4204297769167	1.0529252433730534	0.26739386364326545	A3:A7
CD273	A4	A1	2614.8062064485603	1.0527050866647873	0.018567732933088135	A4:A1
CD351	A10	A1	29.648685863917752	1.0520108333844744	0.1251675489137104	A10:A1
CD49d	A8	A1	2082.9542942546063	1.0515352560810958	0.007117850955365474	A8:A1
CD161	A10	A5	3104.711760937652	1.0514929639274626	0.1140388926312797	A10:A5
CD273	A4	A8	3104.711760937652	1.0507835180054832	0.02387849124981084	A4:A8
CD49d	A8	A5	2614.8062064485603	1.0506902707076176	0.00944408087842954	A8:A5
CytC	A9	A3	2096.0155955992145	1.0505685256184447	-0.05585773850453495	A9:A3
LSD1	A4	A1	0.5624583766573904	1.0502054972500043	0.38542239424261115	A4:A1
CD354	A4	A2	2614.8062064485603	1.0500619889419365	0.01294808424416369	A4:A2
CD273	A5	A2	3455.1711292806012	1.0494616548348987	-0.06865981107585231	A5:A2
CD49d	A3	A2	821.3940893203833	1.0487969680181863	-0.11923807172658105	A3:A2
CD49d	A5	A1	2082.9542942546063	1.0480962865901804	-0.0023262299230638593	A5:A1
CD57	A4	A2	2614.8062064485603	1.048085693508935	-0.020108794979501084	A4:A2
CD123	A4	A6	4.249505747289106e-9	1.0477344497360632	-0.15929242557047776	A4:A6
MCT1	A10	A4	3455.1711292806012	1.0476430732443331	0.11547559938390639	A10:A4
CD49d	A4	A3	3644.002868638374	1.0475113818885475	0.11583751808483905	A4:A3
CD351	A4	A2	2614.8062064485603	1.0468055807605476	-0.021998604450102488	A4:A2
CD161	A1	A2	1585.164673972335	1.04663091588161	-0.0666128936519501	A1:A2
CD273	A4	A3	2614.8062064485603	1.0463421413181244	0.03622873144200489	A4:A3
CD31	A2	A6	2082.9542942546063	1.044987415919977	-0.12406602103042101	A2:A6
CD218a	A7	A5	91.4204297769167	1.0441991826877197	-0.24533635798243306	A7:A5
CD273	A8	A1	1585.164673972335	1.044009363887636	-0.005310758316722517	A8:A1
CD38	A10	A7	0	1.043709077280001	1.008983934839086	A10:A7
CD123	A4	A8	0	1.04343613201142	-0.14803001220824782	A4:A8
CD57	A10	A5	91.4204297769167	1.0433400088344296	0.17994980137227173	A10:A5
CD351	A3	A2	825.2832491645769	1.042031417490064	-0.035320410398218594	A3:A2
CD273	A4	A5	3613.873040090338	1.0419864786003223	0.04844418430063074	A4:A5
CD57	A10	A8	4.763227531904481	1.041387545390374	0.18571957698565725	A10:A8
CD45	A4	A5	116.3823647986376	1.0412008277532596	0.019901769731915844	A4:A5
CDw93	A7	A1	2082.9542942546063	1.0410441979195073	-0.13058618707770783	A7:A1
CDw93	A3	A7	2614.8062064485603	1.0407447197237714	0.12979184133379376	A3:A7
CD161	A4	A3	821.3940893203833	1.0404672577742007	0.010292824479054757	A4:A3
CD161	A5	A2	821.3940893203833	1.040372999335394	-0.08438154269893892	A5:A2
CD273	A3	A1	3455.1711292806012	1.039567987200277	-0.0176609985089167	A3:A1
CD49e	A10	A7	2082.9542942546063	1.0395151324055145	0.1806434107375716	A10:A7
CD273	A10	A7	150.72577217179148	1.03816711541335	0.43541457311135506	A10:A7
CD49e	A10	A8	1595.1227084085217	1.0377873622034814	0.18576813996050964	A10:A8
CD273	A8	A3	3104.711760937652	1.037646418540973	0.012350240192194311	A8:A3
MCT1	A10	A1	3455.1711292806012	1.0359284426397453	0.14948168730709377	A10:A1
CD351	A5	A2	2082.9542942546063	1.0359275410889563	-0.05253380558636456	A5:A2
CD57	A1	A2	821.3940893203833	1.0355380850855345	-0.05532115464138446	A1:A2
CD273	A5	A1	2614.8062064485603	1.0352123244824751	-0.029876451367542512	A5:A1
CD123	A7	A1	0	1.0351967120336905	0.30567535015294117	A7:A1
NRF2	A3	A1	1.0348130622057465	1.034129711894195	0.5349431870508358	A3:A1
CD351	A4	A3	562.9503993309802	1.034050584717465	0.013321805948116211	A4:A3
CD351	A10	A8	52.50287396540754	1.033590773133882	0.17896928188169287	A10:A8
LSD1	A7	A1	17.007471571333035	1.0334347092448812	0.3441622830581889	A7:A1
CD161	A4	A1	2614.8062064485603	1.0333256114529812	0.03030689279155863	A4:A1
CD273	A8	A5	2082.9542942546063	1.033290755823171	0.02456569305081994	A8:A5
CD38	A9	A3	0	1.0330439706582195	1.2948283875698459	A9:A3
CD49e	A10	A5	1585.164673972335	1.0328552947021314	0.2004980712723796	A10:A5
CD354	A4	A1	2614.8062064485603	1.0317041880368505	0.06453081718940741	A4:A1
CD38	A9	A2	0	1.0309683931533933	1.3048736776221666	A9:A2
CD351	A1	A2	240.21909759820014	1.0305949333722135	-0.06774211583350492	A1:A2
LSD1	A1	A2	0.5624583766573904	1.030388477793449	-0.33653953226370054	A1:A2
MCT1	A10	A5	3455.1711292806012	1.030145940711265	0.16656773085417964	A10:A5
CD49d	A8	A3	2614.8062064485603	1.0298047866378877	0.06816689444684614	A8:A3
CD161	A3	A1	2614.8062064485603	1.029614050405267	0.020014068312503987	A3:A1
CD57	A3	A2	3455.1711292806012	1.0291651497221082	-0.07354012360789543	A3:A2
CD273	A3	A5	2614.8062064485603	1.0288493791358122	0.012215452858625735	A3:A5
CD57	A4	A1	821.3940893203833	1.0282339083438174	0.03521235966188337	A4:A1
CD305	A10	A9	0.2597162948404147	1.0280449266015301	-1.1602257073440772	A10:A9
CD351	A4	A5	1160.8130036870982	1.0279467083163574	0.030535201136261948	A4:A5
CD161	A9	A7	0.5624583766573904	1.0274621847165823	0.7512778778435354	A9:A7
CD49d	A3	A1	2614.8062064485603	1.0272108025204503	-0.061049043491480444	A3:A1
CD161	A4	A5	374.0639198771104	1.0270676949067652	0.04807554183854748	A4:A5
CD218a	A8	A7	374.0639198771104	1.027045906701349	0.20096830156037426	A8:A7
CD354	A1	A2	2614.8062064485603	1.0269921042473262	-0.05158273294524361	A1:A2
CD38	A9	A5	0	1.0266572188671992	1.3259649429324205	A9:A5
MCT1	A10	A3	2614.8062064485603	1.0263918790346889	0.1777694921071438	A10:A3
CD49d	A3	A5	2082.9542942546063	1.026365817146972	-0.05872281356841649	A3:A5
CD161	A10	A8	1167.4885060957124	1.0261927562843258	0.18819373739307801	A10:A8
CD305	A9	A8	0.2597162948404147	1.0255318091033883	1.171679839385277	A9:A8
H3k27ac	A10	A9	3464.5634930001306	1.025385363725539	0.10791553198141984	A10:A9
SATB1	A7	A5	2.6789570561902565e-10	1.02477403220759	0.19060606082641768	A7:A5
CD354	A4	A5	3104.711760937652	1.0241052410507074	0.08643448652412135	A4:A5
CD38	A9	A8	0	1.0240141913161027	1.3390493811163002	A9:A8
CD123	A7	A2	0	1.0236384390258437	0.34215026553537004	A7:A2
CD161	A3	A5	2082.9542942546063	1.023356133859051	0.0377827173594926	A3:A5
CLA	A4	A2	0.021318811704573726	1.0233112628206484	2.347219384925291	A4:A2
CD351	A3	A5	2082.9542942546063	1.0231725450458737	0.01721339518814595	A3:A5
GATA2	A9	A4	821.3940893203833	1.023021348686938	0.10647951835793493	A9:A4
CD123	A5	A1	0	1.0229602259041528	0.274490221718711	A5:A1
CD351	A4	A1	30.70918454059073	1.0226141005996143	0.045743511383402505	A4:A1
LSD1	A8	A3	3455.1711292806012	1.0225945802863095	0.0010741801321626611	A8:A3
CD57	A4	A3	3104.711760937652	1.0218609729803911	0.05343132862839424	A4:A3
CD38	A10	A6	0	1.0217879800277547	1.1032812444618176	A10:A6
CLA	A10	A5	4.856115509710435e-12	1.0212594683199465	-Inf	A10:A5
CD351	A9	A7	30.70918454059073	1.0205987082147288	0.707223356651606	A9:A7
MCT1	A4	A2	3455.1711292806012	1.0201568715397884	-0.0407849253863954	A4:A2
HLA_A_B_C	A9	A6	4.856115509710435e-12	1.0200996186485956	2.262115685257915	A9:A6
CD354	A5	A2	3104.711760937652	1.0193931572611832	-0.07348640227995758	A5:A2
ACADVL	A9	A4	30.70918454059073	1.0187391495114535	0.07704124740780036	A9:A4
H3k27ac	A10	A7	1167.4885060957124	1.0186555223364198	0.1277238164820236	A10:A7
CD351	A3	A1	53.79430002672045	1.0178399373291307	0.03242170543528638	A3:A1
CD123	A9	A7	0	1.0178108759720608	-0.36089625687862925	A9:A7
H3k27ac	A10	A8	2629.7641185577527	1.0175324683461178	0.13105600047528873	A10:A8
SATB1	A8	A5	0	1.0169054854061954	0.16967091332302303	A8:A5
CD57	A5	A2	1585.164673972335	1.0168726622674886	-0.10934541875207586	A5:A2
CDw93	A8	A7	821.3940893203833	1.0168306435996568	0.06490641446176695	A8:A7
CD354	A4	A3	3455.1711292806012	1.0166268260186055	0.1083203665552086	A4:A3
CD354	A4	A7	3613.873040090338	1.0164978131961404	0.10870085626234778	A4:A7
CD161	A5	A1	2082.9542942546063	1.0162144875378314	-0.01776864904698891	A5:A1
CD123	A1	A6	0	1.0157275002764894	-0.25573531421423745	A1:A6
CD354	A4	A8	3104.711760937652	1.0157085410791744	0.11103079612222645	A4:A8
CD161	A8	A2	1167.4885060957124	1.0150727916922575	-0.1585363874607371	A8:A2
CD57	A8	A2	1585.164673972335	1.0149201988234329	-0.11511519436546128	A8:A2
MCT1	A10	A8	1585.164673972335	1.0144742100457793	0.2139182113797916	A10:A8
CD45	A7	A1	0	1.014345782274106	-0.6797084362673995	A7:A1
ACADVL	A9	A2	150.72577217179148	1.0133799483773336	0.09272139721295161	A9:A2
CD31	A10	A6	3455.1711292806012	1.0132264014386112	-0.218740964558381	A10:A6
CD351	A8	A2	52.50287396540754	1.012174873121621	-0.1215438488014875	A8:A2
CD354	A3	A2	2082.9542942546063	1.0119147422290813	-0.09537228231104483	A3:A2
CD354	A7	A2	1585.164673972335	1.0117857294066162	-0.095752772018184	A7:A2
CD351	A5	A1	821.3940893203833	1.011736060928023	0.015208310247140335	A5:A1
CD123	A8	A1	0	1.0114291825518462	0.24447290085200765	A8:A1
CD123	A5	A2	0	1.011401952896306	0.31096513710113965	A5:A2
CD354	A8	A2	2082.9542942546063	1.0109964572896502	-0.09808271187806267	A8:A2
ACADVL	A9	A5	241.080703077732	1.009624296570927	0.10381227657980578	A9:A5
CD57	A4	A5	2082.9542942546063	1.0095684855257714	0.089236623772575	A4:A5
CD57	A3	A1	1160.8130036870982	1.0093133645569905	-0.01821896896651095	A3:A1
MCT1	A1	A2	3104.711760937652	1.0084422409352007	-0.07479101330958286	A1:A2
CD57	A4	A8	1160.8130036870982	1.0076160220817156	0.09500639938596037	A4:A8
GATA2	A9	A5	91.4204297769167	1.0069630526002815	0.15428943103754092	A9:A5
CD45	A1	A6	0	1.0055874457482388	0.712488612631227	A1:A6
CD123	A9	A5	0	1.0055743898425231	-0.32971112844439904	A9:A5
GATA2	A9	A2	562.9503993309802	1.0049664026254899	0.1603462938569932	A9:A2
GATA2	A9	A1	1595.1227084085217	1.0049037197258066	0.16053685551762428	A9:A1
CLA	A10	A7	0	1.004299233991256	-Inf	A10:A7
CD351	A4	A8	91.4204297769167	1.004194040349022	0.09954524435138493	A4:A8
CD123	A2	A6	0	1.0041692272686427	-0.2922102295966662	A2:A6
ACADVL	A9	A1	1585.164673972335	1.003624612101826	0.12170887139893032	A9:A1
MCT1	A5	A2	3613.873040090338	1.0026597390067202	-0.09187705685666873	A5:A2
CD161	A4	A8	3455.1711292806012	1.0017674872636284	0.12223038660034578	A4:A8
GATA2	A10	A9	374.15857953089466	1.001262272032911	-0.17165061316945743	A10:A9
CD354	A5	A1	2082.9542942546063	1.0010353563560972	-0.021903669334713827	A5:A1
CD123	A8	A2	0	0.9998709095439996	0.28094781623443615	A8:A2
ACADVL	A9	A8	562.9503993309802	0.999580854165668	0.1338975583873641	A9:A8
CD351	A8	A3	821.3940893203833	0.9994198770785383	-0.0862234384032687	A8:A3
MCT1	A3	A2	2614.8062064485603	0.9989056773301445	-0.10307881810963271	A3:A2
CD123	A9	A6	0	0.9983416642148597	-0.3109562209399256	A9:A6
CD161	A8	A3	2082.9542942546063	0.9980559262159144	-0.11193756212129087	A8:A3
CD57	A5	A1	562.9503993309802	0.997020877102371	-0.05402426411069147	A5:A1
CD38	A10	A3	0	0.996380322732952	1.2208939724809738	A10:A3
H3k27ac	A10	A4	2629.7641185577527	0.9958846524869619	0.1968380852478101	A10:A4
CD123	A3	A7	0	0.9953766411065208	-0.4354255119862353	A3:A7
CD57	A8	A1	91.4204297769167	0.9950684136583153	-0.05979403972407682	A8:A1
CD49e	A10	A4	1160.8130036870982	0.9947480357929255	0.31968090235368957	A10:A4
CD38	A10	A2	0	0.9943047452281257	1.2309392625332942	A10:A2
CD123	A9	A8	0	0.9940433464902165	-0.2996938075776956	A9:A8
MCT1	A4	A1	1585.164673972335	0.994023306255302	0.034006087923187184	A4:A1
CD354	A3	A1	2614.8062064485603	0.9935569413239953	-0.043789549365801074	A3:A1
CD354	A7	A1	1585.164673972335	0.9934279285015302	-0.04417003907294033	A7:A1
CD351	A8	A5	374.0639198771104	0.9933160006774306	-0.06901004321512276	A8:A5
CD354	A8	A1	3455.1711292806012	0.9926386563845639	-0.04649997893281909	A8:A1
ACADVL	A9	A3	562.9503993309802	0.9920707499993183	0.15681140062780902	A9:A3
GATA2	A9	A8	1167.4885060957124	0.9917186803165493	0.20119066089028795	A9:A8
CLA	A10	A6	0	0.9914129783192053	-Inf	A10:A6
CD161	A8	A1	3104.711760937652	0.9909142798946947	-0.091923493808787	A8:A1
CD57	A3	A5	2614.8062064485603	0.9906479417389445	0.03580529514418056	A3:A5
CD38	A10	A5	0	0.9899935709419317	1.2520305278435484	A10:A5
ACADVL	A10	A9	91.4204297769167	0.9897546952647781	-0.16395189904349133	A10:A9
H3k27ac	A10	A1	825.2832491645769	0.9889498018450887	0.21856185150042715	A10:A1
CD57	A8	A3	821.3940893203833	0.9886954782948889	-0.041575070757565856	A8:A3
MCT1	A4	A5	3104.711760937652	0.9882408043268216	0.051092131470273035	A4:A5
CD351	A8	A1	374.0639198771104	0.9879833929606877	-0.05380173296798237	A8:A1
CD38	A10	A8	0	0.9873505433908353	1.265114966027428	A10:A8
H3k27ac	A10	A6	1595.1227084085217	0.9873278512235464	0.22369024291382458	A10:A6
MCT1	A8	A2	1160.8130036870982	0.9869880083412348	-0.13922753738228066	A8:A2
CD45	A8	A7	0	0.9865959563202179	0.6141323449577372	A8:A7
ACADVL	A4	A2	3104.711760937652	0.9861856048277193	0.01568014980515135	A4:A2
CD354	A3	A5	3455.1711292806012	0.9859579943378524	-0.021885880031087223	A3:A5
CD354	A7	A5	2614.8062064485603	0.9858289815153873	-0.022266369738226342	A7:A5
CD354	A8	A5	3455.1711292806012	0.9850397093984211	-0.02459630959810523	A8:A5
CD161	A8	A5	562.9503993309802	0.9846563633484787	-0.07415484476179815	A8:A5
MCT1	A4	A3	3613.873040090338	0.9844867426502457	0.062293892723237425	A4:A3
CD47	A5	A6	0.021318811704573726	0.9841232555979256	0.9266103227249888	A5:A6
CD123	A3	A5	0	0.9831401549769831	-0.40424038355200487	A3:A5
ACADVL	A4	A5	1585.164673972335	0.982429953021313	0.02677102917200559	A4:A5
H3k27ac	A10	A5	825.2832491645769	0.9822577776663802	0.2398397174190446	A10:A5
H3k27ac	A9	A7	825.2832491645769	0.9803232907814641	0.01980828450060361	A9:A7
CLA	A9	A2	53.79430002672045	0.9798996527304296	2.2720645233067684	A9:A2
MCT1	A10	A7	562.9503993309802	0.9795736493041776	0.3253076992447016	A10:A7
H3k27ac	A9	A8	3464.5634930001306	0.9792002367911622	0.02314046849386884	A9:A8
CD47	A4	A6	0.11634495852219762	0.9786730184924202	0.9143651982708536	A4:A6
SATB1	A9	A4	0	0.9785945841009391	0.5597052217012666	A9:A4
CD273	A7	A2	91.4204297769167	0.9785562035921154	-0.28360393343737456	A7:A2
CD354	A3	A7	2614.8062064485603	0.9783505664832854	3.8048970713897506e-4	A3:A7
GATA2	A9	A3	825.2832491645769	0.9782577704551859	0.24391170460145575	A9:A3
CD45	A8	A6	0	0.9778376197943508	0.6469125213215646	A8:A6
CD45	A3	A7	0	0.9776859004929032	0.5924285382717144	A3:A7
CD354	A8	A3	3104.711760937652	0.9775612943663192	-0.0027104295670180053	A8:A3
CD354	A8	A7	2082.9542942546063	0.9774322815438541	-0.0023299398598788687	A8:A7
ACADVL	A5	A2	2614.8062064485603	0.9770707518871928	-0.011090879366854179	A5:A2
MCT1	A5	A1	2082.9542942546063	0.9765261737222338	-0.017086043547085827	A5:A1
ACADVL	A4	A1	1585.164673972335	0.9764302685522117	0.04466762399112982	A4:A1
CD57	A8	A5	2082.9542942546063	0.9764029908402693	-0.005769775613385324	A8:A5
CD45RA	A10	A9	1436.8897138562468	0.9759334543256519	0.027699134324917645	A10:A9
CD123	A3	A6	0	0.9759074293493197	-0.3854854760475315	A3:A6
H3k27ac	A10	A3	90.00485335498408	0.9752188393394353	0.2625645260913481	A10:A3
CD47	A8	A6	0.0013322411362193254	0.9734523927296113	0.9025376766330774	A8:A6
CD49e	A8	A7	3104.711760937652	0.972792128076363	-0.005124729222938155	A8:A7
MCT1	A3	A1	374.15857953089466	0.9727721120456579	-0.02828780480004997	A3:A1
MCT1	A4	A8	821.3940893203833	0.9725690736613359	0.098442611995885193	A4:A8
H3k27ac	A8	A7	1595.1227084085217	0.9724703954020428	-0.0033321839932652603	A8:A7
ACADVL	A4	A8	2082.9542942546063	0.9723865106160539	0.056856310979563854	A4:A8
CD123	A8	A3	0	0.9716091116246766	0.3742230626853015	A8:A3
CD49e	A10	A6	241.080703077732	0.9715752147049619	0.39728330309080806	A10:A6
CD273	A4	A7	150.72577217179148	0.971081027357539	0.263388306662153	A4:A7
ACADVL	A1	A2	562.9503993309802	0.9710710674180916	-0.028987474185978565	A1:A2
HLA_A_B_C	A10	A6	4.0467629247586956e-13	0.9706277246815987	2.1749845271055386	A10:A6
GATA2	A4	A5	3104.711760937652	0.9692276352486868	0.04780991267960605	A4:A5
CD45	A3	A6	0	0.968927563967036	0.6252087146355416	A3:A6
CD31	A10	A2	3104.711760937652	0.968321696193411	-0.0946749435279599	A10:A2
CD49e	A7	A5	1160.8130036870982	0.967860060575013	0.019854660534808014	A7:A5
ACADVL	A5	A1	1160.8130036870982	0.9673154156116852	0.0178965948191244	A5:A1
GATA2	A4	A2	3455.1711292806012	0.9672309852738951	0.05386677549905802	A4:A2
GATA2	A4	A1	3104.711760937652	0.9671683023742118	0.05405733715968932	A4:A1
ACADVL	A8	A2	3104.711760937652	0.9670273094819337	-0.04117616117441256	A8:A2
MCT1	A3	A5	2614.8062064485603	0.9669896101171775	-0.01120176125296414	A3:A5
LSD1	A8	A1	53.79430002672045	0.9668628396613469	0.16764363835187737	A8:A1
CD47	A2	A6	0.0013322411362193254	0.9667882315523513	0.8872975009798096	A2:A6
LSD1	A3	A1	30.70918454059073	0.9664821456478783	0.16656945821971467	A3:A1
CD49e	A8	A5	1167.4885060957124	0.9661322903729799	0.014729931311869657	A8:A5
ACADVL	A4	A3	3104.711760937652	0.9648764064497042	0.07977015322000887	A4:A3
CD273	A7	A1	241.080703077732	0.9643068732396918	-0.24482057372906482	A7:A1
GATA2	A10	A4	1160.8130036870982	0.963526854681316	-0.06517109481152253	A10:A4
ACADVL	A8	A5	3104.711760937652	0.9632716576755274	-0.03008528180755831	A8:A5
ACADVL	A10	A4	3455.1711292806012	0.962560351715164	-0.08691065163569114	A10:A4
CD273	A8	A7	91.4204297769167	0.9623853045803876	0.23950981541234218	A8:A7
MCT1	A8	A1	1585.164673972335	0.9608544430567483	-0.06443652407269791	A8:A1
CLA	A1	A2	53.79430002672045	0.9595889961743745	2.235511240351383	A1:A2
ACADVL	A3	A2	3104.711760937652	0.959517205315584	-0.0640900034148574	A3:A2
CD49d	A7	A2	150.72577217179148	0.9594386581450246	-0.40157595955865494	A7:A2
CD49d	A4	A7	821.3940893203833	0.9581530720153858	0.3981754059169131	A4:A7
CD123	A4	A1	33.496147933762344	0.9579443894096538	0.09644288864375981	A4:A1
CD273	A3	A7	241.080703077732	0.9579439278930288	0.22715957522014815	A3:A7
H3k27ac	A9	A4	3464.5634930001306	0.9575524209320063	0.08892255326639006	A9:A4
ACADVL	A8	A1	2082.9542942546063	0.9572719732064261	-0.012188686988433908	A8:A1
ACADVL	A10	A2	3455.1711292806012	0.9572011505810438	-0.07123050183053971	A10:A2
ACADVL	A3	A5	3613.873040090338	0.9557615535091777	-0.052999124048003055	A3:A5
CD38	A9	A4	0	0.9552067255988954	1.7296422855055311	A9:A4
MCT1	A8	A5	2082.9542942546063	0.9550719411282678	-0.04735048052561208	A8:A5
GATA2	A4	A8	3613.873040090338	0.9539832629649545	0.09471114253235298	A4:A8
CD273	A7	A5	374.0639198771104	0.9535882651752268	-0.21494412236152233	A7:A5
ACADVL	A10	A5	1160.8130036870982	0.9534454987746375	-0.06013962246368546	A10:A5
LSD1	A9	A5	2.1615394054652626e-5	0.9526366818351117	-0.8742017008682914	A9:A5
MCT1	A7	A2	821.3940893203833	0.952087447599633	-0.25061702524719065	A7:A2
MCT1	A8	A3	1160.8130036870982	0.9513178794516919	-0.036148719272648004	A8:A3
GATA2	A5	A2	3104.711760937652	0.9511726891872387	0.006056862819452173	A5:A2
GATA2	A5	A1	2082.9542942546063	0.9511100062875555	0.00624742448008315	A5:A1
H3k27ac	A4	A7	90.00485335498408	0.950822579542887	-0.06911426876578651	A4:A7
H3k27ac	A9	A1	825.2832491645769	0.9506175702901332	0.11064631951900725	A9:A1
CD305	A9	A7	0.003460482545719068	0.9503231733159931	1.5648464536191482	A9:A7
ACADVL	A3	A1	821.3940893203833	0.9497618690400764	-0.03510252922887869	A3:A1
H3k27ac	A4	A8	2629.7641185577527	0.9496995255525851	-0.06578208477252125	A4:A8
GATA2	A1	A2	821.3940893203833	0.9491133563127638	-1.9056166063101258e-4	A1:A2
H3k27ac	A9	A6	2096.0155955992145	0.9489956196685907	0.11577471093240467	A9:A6
GATA2	A10	A5	1585.164673972335	0.9474685585946598	-0.017361182131916376	A10:A5
ACADVL	A10	A1	1585.164673972335	0.9474458143055362	-0.04224302764456122	A10:A1
CD123	A4	A2	68.27549604870073	0.946386116401807	0.13291780402618839	A4:A2
ACADVL	A8	A3	3455.1711292806012	0.9457181111039186	0.022913842240444793	A8:A3
CytC	A10	A5	0.03798215710003161	0.9457149866038932	-0.9656762096290346	A10:A5
GATA2	A10	A2	562.9503993309802	0.9454719086198681	-0.011304319312464263	A10:A2
GATA2	A10	A1	3118.777401180491	0.9454092257201848	-0.011113757651833181	A10:A1
CytC	A10	A6	0.03798215710003161	0.9443343174059313	-0.9624880027353637	A10:A6
H3k27ac	A9	A5	825.2832491645769	0.9439255461114247	0.1319241854376245	A9:A5
H3k27ac	A7	A1	90.00485335498408	0.9438877289010138	0.0908380350184038	A7:A1
CytC	A10	A7	4.381000331930976	0.9434298998420594	-0.9603957184573847	A10:A7
ACADVL	A10	A8	2614.8062064485603	0.9434020563693784	-0.03005434065612716	A10:A8
H3k27ac	A8	A1	1595.1227084085217	0.9427646749107119	0.0875058510251386	A8:A1
H3k27ac	A7	A6	825.2832491645769	0.9422657782794714	0.0959664264318012	A7:A6
CD10	A10	A9	0	0.9419545955435872	1.0380761017471452	A10:A9
SATB1	A4	A7	0	0.9417423379658988	-0.4655069746091184	A4:A7
H3k27ac	A8	A6	3617.064148103019	0.9411427242891695	0.09263424243853591	A8:A6
CD49e	A10	A9	374.0639198771104	0.9409255952234672	0.5067877694424847	A10:A9
CD123	A9	A4	0.022903896141479585	0.9405585533480241	-0.15166379536944774	A9:A4
GATA2	A4	A3	3613.873040090338	0.9405223531035911	0.1374321862435208	A4:A3
CD49e	A10	A1	149.4074264430525	0.9405222422542022	0.5082857416797069	A10:A1
CD49d	A8	A7	374.0639198771104	0.9404464767647259	0.35050478227891996	A8:A7
CD57	A10	A7	30.70918454059073	0.9394465132686398	0.5243853766546122	A10:A7
GATA2	A8	A5	1160.8130036870982	0.9379249668782983	-0.04690122985274682	A8:A5
CD49d	A7	A1	1160.8130036870982	0.9378524926472886	-0.3433869313235543	A7:A1
MCT1	A4	A7	374.0639198771104	0.9376685129197343	0.20983209986079523	A4:A7
CD47	A1	A6	4.975864861794799e-4	0.9373006551664977	0.8178608454848608	A1:A6
H3k27ac	A7	A5	2096.0155955992145	0.9371957047223053	0.11211590093702097	A7:A5
CD49d	A7	A5	2082.9542942546063	0.9370075072738104	-0.3410607014004905	A7:A5
H3k27ac	A9	A3	90.00485335498408	0.9368866077844797	0.1546489941099283	A9:A3
CD351	A10	A7	4.763227531904481	0.9364775326837702	0.5014811834332249	A10:A7
H3k27ac	A8	A5	1595.1227084085217	0.9360726507320034	0.1087837169437557	A8:A5
CD47	A3	A6	0.008720272327318868	0.9360090118562088	0.8147415615811615	A3:A6
GATA2	A8	A2	3104.711760937652	0.9359283169035065	-0.040844367033294825	A8:A2
ACADVL	A10	A3	2082.9542942546063	0.9358919522030287	-0.007140498415682419	A10:A3
GATA2	A8	A1	2096.0155955992145	0.9358656340038233	-0.04065380537266365	A8:A1
CD49e	A10	A2	241.080703077732	0.934291448538467	0.5316254598554558	A10:A2
SATB1	A4	A8	0	0.9338737911645042	-0.4445718271057238	A4:A8
GATA2	A10	A8	1160.8130036870982	0.9322241863109275	0.029540047720830437	A10:A8
CD49e	A10	A3	150.72577217179148	0.9322217456087628	0.5394625895548795	A10:A3
LSD1	A9	A4	7.761449641285889e-4	0.9310953333334702	-0.8228793358339657	A9:A4
H3k27ac	A10	A2	240.21909759820014	0.9302740267931089	0.41677048320975796	A10:A2
H3k27ac	A3	A7	16.203351906024114	0.9301567663953604	-0.13484070960932448	A3:A7
CD49e	A4	A7	821.3940893203833	0.929752801665807	-0.13903749161611814	A4:A7
CD161	A10	A7	53.79430002672045	0.9294270014794918	0.5132461543287844	A10:A7
CD47	A10	A6	0.008720272327318868	0.9293787698650657	0.7986226711089748	A10:A6
H3k27ac	A8	A3	825.2832491645769	0.9290337124050585	0.13150852561605936	A8:A3
CD49e	A4	A8	1167.4885060957124	0.9280250314637739	-0.13391276239318	A4:A8
CD45	A7	A2	0	0.9270866186862314	-0.4625702406674578	A7:A2
MCT1	A7	A1	374.0639198771104	0.9259538823151465	-0.1758260119376079	A7:A1
GATA2	A9	A7	821.3940893203833	0.9256386025307313	0.4242192116180836	A9:A7
GATA2	A3	A5	3104.711760937652	0.9244640570169349	-0.0896222735639146	A3:A5
LSD1	A5	A6	1.8029923132989456e-4	0.9234302308031095	1.005286539071747	A5:A6
CD49e	A4	A5	2614.8062064485603	0.9230929639624239	-0.11918283108131014	A4:A5
GATA2	A3	A2	2614.8062064485603	0.9224674070421431	-0.08356541074446251	A3:A2
GATA2	A3	A1	3464.5634930001306	0.9224047241424599	-0.08337484908383157	A3:A1
H3k27ac	A4	A1	1595.1227084085217	0.9211168590515559	0.02172376625261703	A4:A1
MCT1	A7	A5	821.3940893203833	0.9201713803866661	-0.15873996839052207	A7:A5
CD47	A7	A6	9.137991758202753	0.9198156932726653	0.7750518493187126	A7:A6
H3k27ac	A4	A6	3118.777401180491	0.9194949084300136	0.026852157666014512	A4:A6
CytC	A10	A4	0.0915467376220025	0.919369754420438	-0.903590678902638	A10:A4
GATA2	A10	A3	2614.8062064485603	0.9187632764495641	0.07226109143199813	A10:A3
CD38	A10	A4	0	0.9185430776736279	1.6557078704166588	A10:A4
CD45	A2	A6	0	0.9183282821603642	0.4953504170312852	A2:A6
CD161	A7	A2	9.137991758202753	0.9183070368874233	-0.4835888043964435	A7:A2
CD123	A4	A3	3.2246378657285746e-5	0.918124318482484	0.2261930504770537	A4:A3
MCT1	A3	A7	241.080703077732	0.9164173187100902	0.1475382071375581	A3:A7
CD49d	A3	A7	1160.8130036870982	0.9161220232040804	0.2823378878320738	A3:A7
CD351	A7	A2	17.007471571333035	0.9150616326715091	-0.44405575035301953	A7:A2
H3k27ac	A4	A5	149.4074264430525	0.9144248348728474	0.04300163217123457	A4:A5
CD123	A1	A2	3117.1312064118656	0.9143791669422334	0.03647491538242887	A1:A2
LSD1	A9	A7	0.11634495852219762	0.9143245453283471	-0.7816192246495434	A9:A7
CD45	A4	A7	0	0.9140518510408803	0.42713433094380343	A4:A7
CD57	A7	A2	91.4204297769167	0.9129791667016988	-0.4537809940344163	A7:A2
H3k27ac	A1	A6	1595.1227084085217	0.9125600577881404	0.0051283914133973246	A1:A6
LSD1	A9	A2	0.021318811704573726	0.9112783138769147	-0.7739964738550551	A9:A2
GATA2	A8	A3	3613.873040090338	0.9092196847332026	0.04272104371116779	A8:A3
CD123	A9	A1	644.3963249865967	0.9085516038884504	-0.05522090672568814	A9:A1
CD305	A9	A6	1.8029923132989456e-4	0.9078424464575666	1.845791849358407	A9:A6
H3k27ac	A5	A1	149.4074264430525	0.9074899842309743	-0.021277865918617196	A5:A1
H3k27ac	A4	A3	240.21909759820014	0.9073858965459025	0.06572644084353803	A4:A3
CD351	A4	A7	17.007471571333035	0.9070807998989101	0.42205714590291693	A4:A7
OGDH	A9	A6	7.1516644406521834e-6	0.90695956812581	1.3546521252460502	A9:A6
CD45	A7	A5	0	0.9068703574026793	-0.4072325612118877	A7:A5
CD49e	A7	A6	562.9503993309802	0.9065799805778434	0.21663989235323633	A7:A6
H3k27ac	A5	A6	1167.4885060957124	0.9058680336094319	-0.01614947450521978	A5:A6
CD57	A4	A7	374.0639198771104	0.9056749899599816	0.43367219905491516	A4:A7
CD45	A4	A6	0	0.9052935145150132	0.45991450730763084	A4:A6
CD161	A4	A7	1160.8130036870982	0.9050017324587942	0.4472828035360524	A4:A7
CD49e	A8	A6	562.9503993309802	0.9048522103758103	0.2115151631302982	A8:A6
CD305	A9	A5	2.2955707834615424e-6	0.9047786901924486	1.8683366087062525	A9:A5
MCT1	A8	A7	1585.164673972335	0.9044996497211806	0.11138948786490993	A8:A7
CD351	A3	A7	30.70918454059073	0.9023066366284265	0.408735339954801	A3:A7
LSD1	A4	A6	0.0013322411362193254	0.9018888823014679	0.953964174037421	A4:A6
CD161	A3	A7	562.9503993309802	0.9012901714110803	0.43698997905699744	A3:A7
H3k27ac	A3	A1	2629.7641185577527	0.9004510459040294	-0.04400267459092089	A3:A1
CD49e	A5	A6	2614.8062064485603	0.8999201428744603	0.19678523181842855	A5:A6
H3k27ac	A3	A6	564.6121527888381	0.898829095282487	-0.03887428317752335	A3:A6
CD45	A5	A6	0	0.8981120208768121	0.440012737575715	A5:A6
CD147	A9	A2	7.148481256935568e-7	0.8972384130818274	1.9430052988508182	A9:A2
CytC	A10	A1	91.4204297769167	0.8971740036452327	-0.8491268261132856	A10:A1
CD123	A9	A2	116.3823647986376	0.8969933308806037	-0.018745991343259355	A9:A2
CD351	A7	A5	150.72577217179148	0.8962027602273188	-0.3915219447666548	A7:A5
CD305	A9	A4	2.1615394054652626e-5	0.8954629909076885	1.93913397214108	A9:A4
OGDH	A4	A6	0.008720272327318868	0.8946642057424912	1.3271863658948992	A4:A6
CD161	A7	A1	150.72577217179148	0.8941485250898605	-0.4169759107444935	A7:A1
H3k27ac	A3	A5	29.648685863917752	0.8937590217253208	-0.022724808672303615	A3:A5
CD57	A7	A1	150.72577217179148	0.8931273815365812	-0.39845983939303187	A7:A1
H3k27ac	A9	A2	149.4074264430525	0.8919417952381533	0.3088549512283381	A9:A2
CytC	A10	A8	0.005855582554816774	0.8915015206938406	-0.8348714389006275	A10:A8
CD351	A7	A1	374.0639198771104	0.8908701525105758	-0.37631363451951455	A7:A1
GATA2	A4	A7	2614.8062064485603	0.8879031851791366	0.3177396932601485	A4:A7
CD161	A7	A5	30.70918454059073	0.8878906085436445	-0.3992072616975046	A7:A5
CD57	A3	A7	374.0639198771104	0.8867544461731548	0.3802408704265209	A3:A7
CD123	A3	A1	0.29916761540948744	0.8861173690229103	-0.12975016183329396	A3:A1
H3k27ac	A7	A2	29.648685863917752	0.885211953849034	0.2890466667277344	A7:A2
LSD1	A7	A6	0.008720272327318868	0.8851180942963448	0.9127040628529988	A7:A6
H3k27ac	A8	A2	240.21909759820014	0.8840888998587321	0.2857144827344693	A8:A2
CD147	A9	A8	6.329622825873571e-8	0.8822638559613176	2.0646520885180664	A9:A8
LSD1	A2	A6	0.008720272327318868	0.8820718628449125	0.9050813120585105	A2:A6
CD305	A9	A1	7.1516644406521834e-6	0.8816220622315487	2.0511868400657933	A9:A1
ACADVL	A9	A7	0.2597162948404147	0.8784096366930384	0.5571014365991758	A9:A7
CD147	A9	A5	4.964973432386444e-9	0.8779519323639051	2.101670341925904	A9:A5
CD49e	A9	A7	562.9503993309802	0.8759303610963487	-0.3261443587049132	A9:A7
CD305	A9	A3	7.1516644406521834e-6	0.8756129884222492	2.1026821697061617	A9:A3
CD49e	A7	A1	374.0639198771104	0.8755270081270837	0.32764233094213546	A7:A1
CD123	A3	A2	2.4430535796805097	0.8745590960150635	-0.09327524645086521	A3:A2
CD57	A7	A5	1585.164673972335	0.8744619587185352	-0.3444355752823405	A7:A5
CD49e	A9	A8	150.72577217179148	0.8742025908943156	-0.3210196294819749	A9:A8
OGDH	A10	A6	6.329622825873571e-8	0.8741692575004427	1.2802089317805376	A10:A6
SATB1	A4	A5	7.668615742417728e-10	0.874145060971573	-0.27490091378270076	A4:A5
CD49e	A8	A1	149.4074264430525	0.8737992379250507	0.32251760171919713	A8:A1
CD57	A8	A7	374.0639198771104	0.8725094952744795	0.3386657996689549	A8:A7
CD351	A8	A7	241.080703077732	0.8724500922599834	0.32251190155153214	A8:A7
OGDH	A8	A6	4.975864861794799e-4	0.8723406771459931	1.2759422667377054	A8:A6
GATA2	A7	A5	2082.9542942546063	0.8718448890924803	-0.26992978058054246	A7:A5
GATA2	A7	A2	1160.8130036870982	0.8698482391176885	-0.26387291776109034	A7:A2
GATA2	A7	A1	3613.873040090338	0.8697855562180052	-0.2636823561004594	A7:A1
CytC	A10	A2	2.4087484802445216	0.8695267016382116	-0.7782776312529494	A10:A2
CD49e	A7	A2	562.9503993309802	0.8692962144113485	0.35098204911788417	A7:A2
CD49e	A9	A5	2614.8062064485603	0.8692705233929656	-0.30628969817010515	A9:A5
CD49e	A5	A1	2096.0155955992145	0.8688671704237005	0.30778767040732746	A5:A1
CD123	A9	A3	6.928705266793084	0.8687315329612806	0.07452925510760598	A9:A3
CD49e	A8	A2	149.4074264430525	0.8675684442093154	0.3458573198949461	A8:A2
CD49e	A3	A7	91.4204297769167	0.8672265114816443	-0.35881917881730807	A3:A7
GATA2	A10	A7	3104.711760937652	0.8661441085251096	0.2525685984486261	A10:A7
CD147	A9	A3	6.329622825873571e-8	0.8658385727177237	2.2110541608750163	A9:A3
CD49e	A8	A3	149.4074264430525	0.8654987412796112	0.35369444959436996	A8:A3
OGDH	A2	A6	0.0013322411362193254	0.8652614804495431	1.2593042059837465	A2:A6
CD49e	A5	A2	1585.164673972335	0.8626363767079653	0.3311273885830763	A5:A2
CD161	A8	A7	241.080703077732	0.8625904009005079	0.32505241693570647	A8:A7
integrin_a9b1	A4	A8	0.003460482545719068	0.862463976163057	1.2853465542323297	A4:A8
H3k27ac	A4	A2	564.6121527888381	0.8624410839995762	0.219932397961948	A4:A2
CD49e	A4	A6	1585.164673972335	0.8618128839652544	0.07760240073711826	A4:A6
CD49e	A3	A5	1160.8130036870982	0.8605666737782611	-0.3389645182825003	A3:A5
OGDH	A1	A6	2.1615394054652626e-5	0.859673044478676	1.2460329605664393	A1:A6
GATA2	A8	A7	2614.8062064485603	0.856600516808748	0.22302855072779568	A8:A7
CytC	A10	A3	1.0348130622057465	0.8557098530198	-0.7415224019494224	A10:A3
H3k27ac	A1	A2	374.15857953089466	0.855506233357703	0.19820863170933087	A1:A2
integrin_a9b1	A8	A5	0.11634495852219762	0.8553889109223074	-1.268558849117169	A8:A5
CLA	A10	A4	2.1043167208745217e-11	0.8552364096985308	-Inf	A10:A4
H3k27ac	A2	A6	90.00485335498408	0.8538842827361606	-0.1930802402959333	A2:A6
ACADVL	A4	A7	9.137991758202753	0.8512152931434243	0.48006018919137566	A4:A7
CD123	A10	A7	0	0.8498273121681728	-1.0435860381617776	A10:A7
H3k27ac	A5	A2	16.203351906024114	0.8488142091789945	0.17693076579071346	A5:A2
LSD1	A9	A8	8.567289535608229	0.8477526757448126	-0.6051005799432317	A9:A8
LSD1	A9	A3	0.5624583766573904	0.847371981731344	-0.6040263998110689	A9:A3
ACADVL	A7	A2	30.70918454059073	0.8458560920093041	-0.4643800393862241	A7:A2
OGDH	A5	A6	2.2955707834615424e-6	0.8455411631826991	1.211917979670193	A5:A6
OGDH	A3	A6	0.008720272327318868	0.8452050313373645	1.2110966389318993	A3:A6
GATA2	A3	A7	3613.873040090338	0.8431396069473847	0.18030750701662776	A3:A7
ACADVL	A7	A5	150.72577217179148	0.8421004402028978	-0.45328916001937	A7:A5
H3k27ac	A3	A2	3118.777401180491	0.8417752708520496	0.15420595711841006	A3:A2
CD147	A9	A4	2.1043167208745217e-11	0.840054768915627	2.475808870640592	A9:A4
CD318	A9	A6	2.2955707834615424e-6	0.8399997232613301	2.7260669654255003	A9:A6
CD147	A9	A7	4.856115509710435e-12	0.8388269839996839	2.4897138073674165	A9:A7
CD123	A10	A5	0	0.8375908260386351	-1.0124009097275473	A10:A5
ACADVL	A7	A1	0.2597162948404147	0.8361007557337965	-0.43539256520024555	A7:A1
CD147	A9	A6	2.1043167208745217e-11	0.8356762779434759	2.526021833137139	A9:A6
CytC	A10	A9	29.648685863917752	0.8353746294474327	-0.6856646634448873	A10:A9
CD49d	A9	A6	0	0.8343279500889806	3.005698485439562	A9:A6
CD305	A9	A2	2.1615394054652626e-5	0.8323816126199819	2.5398794502649373	A9:A2
ACADVL	A8	A7	30.70918454059073	0.8320569977976386	0.42320387821181177	A8:A7
CD49e	A9	A4	1160.8130036870982	0.8311632644837597	-0.18710686708879498	A9:A4
CD49e	A4	A1	2096.0155955992145	0.8307599115144947	0.18860483932601738	A4:A1
CD123	A10	A6	0	0.8303581004109717	-0.9936460022230739	A10:A6
CD123	A10	A8	0	0.8260597826863285	-0.9823835888608439	A10:A8
ACADVL	A3	A7	91.4204297769167	0.824546893631289	0.4002900359713669	A3:A7
CD49e	A4	A2	562.9503993309802	0.8245291177987595	0.21194455750176625	A4:A2
CD218a	A9	A6	7.148481256935568e-7	0.8243164671500698	2.704767752886372	A9:A6
HLA_A_B_C	A2	A6	2.2955707834615424e-6	0.822831468748947	1.87810689937212	A2:A6
CD49e	A4	A3	821.3940893203833	0.8224594148690553	0.21978168720119015	A4:A3
ACADVL	A10	A7	4.763227531904481	0.8222308388967488	0.3931495375556843	A10:A7
BMI_1	A4	A1	1160.8130036870982	0.8188808578576607	-0.044607879712922634	A4:A1
LSD1	A8	A6	1.1817378363508002	0.8185462247128104	0.7361854181466873	A8:A6
LSD1	A3	A6	2.4087484802445216	0.8181655306993417	0.7351112380145244	A3:A6
integrin_a9b1	A4	A6	6.33809488592707e-5	0.8159790959268782	1.580949954544923	A4:A6
integrin_a9b1	A8	A3	0.008720272327318868	0.8138846833323721	-1.1659376841491673	A8:A3
CLA	A10	A9	7.1516644406521834e-6	0.8118247996083119	-Inf	A10:A9
integrin_a9b1	A5	A6	0.021318811704573726	0.8089040306861284	1.5641622494297627	A5:A6
CD49e	A9	A6	3455.1711292806012	0.8079904433957961	-0.10950446635167661	A9:A6
CD49e	A1	A6	3104.711760937652	0.8075870904265311	-0.11100243858889891	A1:A6
CD147	A9	A1	0	0.806760434925957	2.91041944656923	A9:A1
CD49e	A2	A6	3455.1711292806012	0.8013562967107959	-0.1343421567646478	A2:A6
BMI_1	A5	A1	1585.164673972335	0.801138140914465	-0.10954718963808603	A5:A1
integrin_a9b1	A8	A1	0.008720272327318868	0.8002124116236589	-1.1304685519675366	A8:A1
CD49e	A3	A6	2614.8062064485603	0.7992865937810917	-0.1421792864640717	A3:A6
HLA_A_B_C	A4	A6	3.4478420118944086e-10	0.7971012838467401	1.8195481719783326	A4:A6
CD45RA	A10	A8	0	0.7969297373440465	0.695172160046077	A10:A8
integrin_a9b1	A8	A2	4.763227531904481	0.7955801151142186	-1.118250738989713	A8:A2
TdT	A8	A7	0	0.7953334779772243	3.9027583198783864	A8:A7
CD147	A10	A2	2.1596157362413493e-7	0.79280227449397	1.7141822607655326	A10:A2
LSD1	A9	A1	53.79430002672045	0.7916402411063813	-0.43745694159135445	A9:A1
CLA	A10	A1	2.1596157362413493e-7	0.7915141430522569	-Inf	A10:A1
CD38	A9	A1	0	0.7895985022742037	3.720221513210406	A9:A1
HLA_A_B_C	A3	A6	2.2955707834615424e-6	0.7891702091188142	1.8010080699781839	A3:A6
BMI_1	A4	A5	1585.164673972335	0.7884793225799962	0.06493930992516356	A4:A5
CD45RA	A9	A8	0	0.7875612704449924	0.6674730257211593	A9:A8
HLA_A_B_C	A5	A6	7.1516644406521834e-6	0.78396470646065	1.7887086044252007	A5:A6
HLA_A_B_C	A1	A6	4.964973432386444e-9	0.7831683531701816	1.7868177134354177	A1:A6
CD147	A10	A8	2.2955707834615424e-6	0.7778277173734601	1.835829050432781	A10:A8
CDw93	A9	A6	2.2955707834615424e-6	0.7774848973212343	3.2043990183157294	A9:A6
CD49e	A9	A1	3613.873040090338	0.7769374709450365	0.0014979722372221176	A9:A1
CD147	A10	A5	6.329622825873571e-8	0.7735157937760475	1.8728473038406186	A10:A5
BMI_1	A1	A6	821.3940893203833	0.7731195564464495	0.2184484508976697	A1:A6
CD123	A10	A4	0	0.7725749895441361	-0.8343535766525961	A10:A4
HLA_A_B_C	A8	A6	2.2955707834615424e-6	0.7712978563736671	1.7583341449428267	A8:A6
CD45	A7	A6	273.79719121835967	0.7709630441644326	0.03278017636382723	A7:A6
CD49e	A9	A2	3104.711760937652	0.7707066772293012	0.02483769041297102	A9:A2
CD49e	A1	A2	3118.777401180491	0.7703033242600361	0.0233397181757489	A1:A2
CD49e	A9	A3	2614.8062064485603	0.7686369742995971	0.03267482011239517	A9:A3
CD49e	A3	A1	3118.777401180491	0.768233621330332	-0.0311768478751728	A3:A1
integrin_a9b1	A3	A6	4.975864861794799e-4	0.7673998030961933	1.4615410844617607	A3:A6
LSD1	A1	A6	30.70918454059073	0.7624337900743791	0.5685417797948098	A1:A6
CD49e	A3	A2	3613.873040090338	0.7620028276145967	-0.007837129699423953	A3:A2
CD147	A10	A3	7.148481256935568e-7	0.7614024341298662	1.982231122789731	A10:A3
BMI_1	A4	A6	1160.8130036870982	0.7604607381119807	0.17384057118474724	A4:A6
TdT	A8	A6	0	0.7552541461639883	6.254774126922716	A8:A6
TdT	A8	A5	0	0.7548206991755544	6.320293046483448	A8:A5
integrin_a9b1	A1	A6	4.975864861794799e-4	0.7537275313874798	1.4260719522801302	A1:A6
CD38	A10	A1	0	0.7529348543489361	3.646287098121534	A10:A1
BMI_1	A3	A1	2614.8062064485603	0.7515025603587809	-0.30847194561951136	A3:A1
CD273	A9	A6	1.3285522681982798e-9	0.7508375156079763	3.2489640375867337	A9:A6
BMI_1	A8	A1	374.0639198771104	0.7496073152834415	-0.3166391787968551	A8:A1
integrin_a9b1	A2	A6	0.008720272327318868	0.7490952348780398	1.4138541393023063	A2:A6
BMI_1	A1	A2	374.0639198771104	0.7482909873196092	0.3223389993455111	A1:A2
CD81	A10	A8	0	0.7481705767081479	3.2037634965691164	A10:A8
TdT	A4	A8	0	0.7481254343093817	-8.144822402156517	A4:A8
CD81	A10	A5	0	0.745821469464615	3.2507868613531308	A10:A5
TdT	A8	A3	0	0.7454914884917283	Inf	A8:A3
TdT	A8	A1	0	0.7454914884917283	Inf	A8:A1
TdT	A8	A2	0	0.7454914884917283	Inf	A8:A2
BMI_1	A5	A6	3104.711760937652	0.7427180211687849	0.10890126125958362	A5:A6
CD123	A10	A1	0	0.7405680400845623	-0.7379106880088362	A10:A1
IRF8	A8	A6	243.77401547439302	0.7404064255448919	-0.7309949325345788	A8:A6
CD81	A10	A4	0	0.739256005364508	3.3909721300100113	A10:A4
BMI_1	A4	A3	2614.8062064485603	0.7388437420243121	0.26386406590658884	A4:A3
LSD1	A10	A5	2.1043167208745217e-11	0.7388272869287508	-2.331541225023208	A10:A5
BMI_1	A4	A8	562.9503993309802	0.7369484969489726	0.27203129908393253	A4:A8
CD81	A10	A3	0	0.7361287791461901	3.462857748010465	A10:A3
BMI_1	A4	A2	1160.8130036870982	0.7356321689851404	0.27773111963258856	A4:A2
CD147	A10	A4	8.700540288231196e-11	0.7356186303277696	2.2469858325553065	A10:A4
CD81	A10	A2	0	0.7352080627190031	3.4847232941741284	A10:A2
CD49d	A10	A6	4.856115509710435e-12	0.7350155332744117	2.798381822420055	A10:A6
CD81	A10	A1	0	0.7346914865643566	3.49713785268356	A10:A1
CD147	A10	A7	8.700540288231196e-11	0.7343908454118264	2.2608907692821307	A10:A7
CD318	A10	A6	2.1596157362413493e-7	0.7328122515942823	2.496870740167563	A10:A6
CD147	A10	A6	8.700540288231196e-11	0.7312401393556184	2.2971987950518535	A10:A6
CD81	A10	A7	0	0.7301509624438947	3.611114284164407	A10:A7
OGDH	A7	A6	30.70918454059073	0.7297477943320372	0.8970694238288975	A7:A6
CD123	A10	A2	0	0.7290097670767157	-0.7014357726264074	A10:A2
CD57	A9	A6	8.700540288231196e-11	0.7235252075711945	3.7164131154770326	A9:A6
CD123	A10	A9	0	0.7231822040229327	-0.6826897812831482	A10:A9
CD81	A10	A6	0	0.723171471131854	3.8060115299052657	A10:A6
CD218a	A2	A6	6.33809488592707e-5	0.7229817674973398	2.4841741988666373	A2:A6
BMI_1	A3	A5	2082.9542942546063	0.7211010250811163	-0.19892475598142528	A3:A5
BMI_1	A8	A5	1160.8130036870982	0.7192057800057768	-0.207091989158769	A8:A5
BMI_1	A5	A2	2082.9542942546063	0.7178894520419445	0.21279180970742487	A5:A2
LSD1	A10	A4	4.964973432386444e-9	0.7172859384271092	-2.2802188599888824	A10:A4
CD218a	A10	A6	7.148481256935568e-7	0.7121195285258126	2.4583959240544018	A10:A6
integrin_a9b1	A4	A7	4.964973432386444e-9	0.7114837304921584	2.6135696161332334	A4:A7
CD218a	A1	A6	7.1516644406521834e-6	0.7096349165257847	2.4524341447231826	A1:A6
integrin_a9b1	A7	A5	7.1516644406521834e-6	0.7044086652514087	-2.596781911018073	A7:A5
BMI_1	A7	A1	374.0639198771104	0.7030602154858914	-0.5332754305751318	A7:A1
CD147	A10	A1	0	0.7023242963380995	2.6815964084839443	A10:A1
CD218a	A4	A6	6.33809488592707e-5	0.7018964929717733	2.4337064981856966	A4:A6
CD123	A10	A3	0	0.7007479691573926	-0.6081605261755423	A10:A3
LSD1	A10	A7	2.1596157362413493e-7	0.7005151504219861	-2.23895874880446	A10:A7
LSD1	A10	A2	6.329622825873571e-8	0.6974689189705537	-2.2313359980099716	A10:A2
BMI_1	A9	A1	241.080703077732	0.6959913928350019	-0.5692171694547946	A9:A1
CD318	A2	A6	2.2955707834615424e-6	0.6932522862769774	2.4021483711177005	A2:A6
BMI_1	A3	A6	374.0639198771104	0.6930824406131009	-0.09002349472184171	A3:A6
CD318	A4	A6	6.33809488592707e-5	0.6915613320617882	2.3979575969313647	A4:A6
BMI_1	A8	A6	1160.8130036870982	0.6911871955377613	-0.09819072789918527	A8:A6
CD318	A5	A6	0.0013322411362193254	0.6910328976703224	2.396645451732658	A5:A6
BMI_1	A4	A7	2614.8062064485603	0.6904013971514225	0.4886675508622092	A4:A7
BMI_1	A2	A6	3613.873040090338	0.6898708675739291	-0.10389054844784112	A2:A6
CDw93	A10	A6	2.1615394054652626e-5	0.6893396958712089	3.0106460052791646	A10:A6
CD161	A9	A6	2.1043167208745217e-11	0.688065211183385	3.8886956790850573	A9:A6
CD351	A9	A6	3.4478420118944086e-10	0.6878994153477088	3.5253529638175807	A9:A6
CD218a	A3	A6	2.1615394054652626e-5	0.684735012286382	2.391285919128978	A3:A6
RUNX1	A7	A6	30.70918454059073	0.6834414289328248	-0.6837653586982901	A7:A6
BMI_1	A9	A4	1167.4885060957124	0.6833325745005331	-0.5246092897418719	A9:A4
CD318	A8	A6	7.1516644406521834e-6	0.682193135039349	2.3745167784443613	A8:A6
CD81	A9	A8	6.33809488592707e-5	0.6804696970994997	3.0512637629152453	A9:A8
CD354	A9	A6	2.1596157362413493e-7	0.6795645384148323	3.162227861981894	A9:A6
CD81	A9	A5	1.79979781078643e-8	0.6781205898559668	3.09828712769926	A9:A5
CD318	A1	A6	0.0013322411362193254	0.6779966083615889	2.3638915570026837	A1:A6
CD218a	A5	A6	2.2955707834615424e-6	0.6760089516010483	2.369228413468146	A5:A6
integrin_a9b1	A9	A4	0	0.6749268827204062	-3.270655419362984	A9:A4
HLA_A_B_C	A7	A6	0.11634495852219762	0.6742764047457491	1.5016819377287287	A7:A6
SATB1	A9	A2	0	0.6742671550944035	2.676021239038905	A9:A2
BMI_1	A7	A5	3104.711760937652	0.6726586802082267	-0.4237282409370457	A7:A5
CD318	A3	A6	1.8029923132989456e-4	0.671822145768449	2.348114721820591	A3:A6
CD81	A9	A4	4.964973432386444e-9	0.6715551257558597	3.2384723963561406	A9:A4
CD38	A7	A6	8.18529811004389	0.6709993478869564	0.09429730962273164	A7:A6
MCT1	A9	A6	2.1596157362413493e-7	0.6706385132083653	3.8962193761739075	A9:A6
BMI_1	A8	A3	374.0639198771104	0.6695701994500928	-0.008167233177343669	A8:A3
CD81	A9	A3	4.964973432386444e-9	0.6684278995375419	3.310358014356594	A9:A3
CD273	A10	A6	1.79979781078643e-8	0.6682875736001401	3.0620642076208973	A10:A6
BMI_1	A3	A2	562.9503993309802	0.6682538714862605	0.013867053725999527	A3:A2
integrin_a9b1	A9	A5	3.4478420118944086e-10	0.6678518174796564	-3.253867714247823	A9:A5
CD81	A9	A2	1.3285522681982798e-9	0.6675071831103548	3.3322235605202577	A9:A2
CD81	A9	A1	4.964973432386444e-9	0.6669906069557083	3.3446381190296894	A9:A1
BMI_1	A8	A2	2082.9542942546063	0.666358626410921	0.005699820548656069	A8:A2
SATB1	A9	A3	0	0.6663226776382725	2.8074649460523906	A9:A3
BMI_1	A9	A5	1585.164673972335	0.6655898575573373	-0.45966997981670854	A9:A5
SATB1	A10	A9	0	0.6653006151416934	-2.825279087704425	A10:A9
integrin_a9b1	A3	A7	4.964973432386444e-9	0.6629044376614734	2.494160746050071	A3:A7
CD81	A9	A7	4.964973432386444e-9	0.6624500828352464	3.4586145505105366	A9:A7
CD218a	A8	A6	6.33809488592707e-5	0.6588556756146777	2.3248603570460875	A8:A6
CD45RA	A10	A7	0	0.6572182734033855	1.581888061585058	A10:A7
CDw93	A5	A6	2.1596157362413493e-7	0.656941988070608	2.9323416699501252	A5:A6
CD10	A10	A6	0	0.6555716503300115	4.841033323450551	A10:A6
CD81	A9	A6	1.2140288774276087e-12	0.6554705915232057	3.653511796251395	A9:A6
CD10	A10	A8	0	0.6550896611019148	4.872843149211475	A10:A8
integrin_a9b1	A7	A1	1.79979781078643e-8	0.6492321659527601	-2.4586916138684405	A7:A1
CD45RA	A9	A7	0	0.6478498065043314	1.5541889272601401	A9:A7
SATB1	A9	A1	0	0.6470692178219579	3.186740078992513	A9:A1
CD38	A3	A7	1.5304857381437387e-9	0.6455916905921535	-0.21191003764188765	A3:A7
CDw93	A2	A6	2.1615394054652626e-5	0.6447343453070118	2.901697571326287	A2:A6
BMI_1	A7	A6	1160.8130036870982	0.6446400957402112	-0.31482697967746204	A7:A6
integrin_a9b1	A7	A2	7.1516644406521834e-6	0.6445998694433199	-2.4464738008906166	A7:A2
CD354	A10	A6	7.148481256935568e-7	0.6442493747307261	3.0763753879564786	A10:A6
CD38	A7	A2	0.022903896141479585	0.6435161130873273	0.22195532769420812	A7:A2
LSD1	A9	A6	1585.164673972335	0.6433236261578448	0.13108483820345532	A9:A6
CDw93	A4	A6	0.008720272327318868	0.6423831442219086	2.895719999859291	A4:A6
RUNX1	A5	A6	1.1817378363508002	0.6399072327614483	-0.9456791298796681	A5:A6
CD38	A7	A5	5.338691988487909e-7	0.6392049388011333	0.24304659300446207	A7:A5
CD49d	A2	A6	3.4478420118944086e-10	0.6384349248953765	2.563427885353154	A2:A6
BMI_1	A9	A6	2614.8062064485603	0.6375712730893218	-0.3507687185571248	A9:A6
SATB1	A7	A2	0	0.6374149089593633	2.581822991946757	A7:A2
CD49d	A4	A6	7.148481256935568e-7	0.6371493387657376	2.560027331711412	A4:A6
CD38	A8	A7	0.0027541950309406538	0.6365619112500368	-0.2561310311883421	A8:A7
LSD1	A10	A8	4.975864861794799e-4	0.6339432808384516	-2.0624401040981484	A10:A8
LSD1	A10	A3	1.8029923132989456e-4	0.633562586824983	-2.061365923965986	A10:A3
CD10	A10	A4	0	0.6334697487982047	Inf	A10:A4
CD10	A10	A3	0	0.6334697487982047	Inf	A10:A3
CD10	A10	A7	0	0.6334697487982047	Inf	A10:A7
CD10	A10	A5	0	0.6334697487982047	Inf	A10:A5
CD10	A10	A1	0	0.6334697487982047	Inf	A10:A1
CD10	A10	A2	0	0.6334697487982047	Inf	A10:A2
CD305	A10	A8	374.0639198771104	0.6330782958843011	0.011454132041199761	A10:A8
SATB1	A8	A2	0	0.6295463621579687	2.5608878444433625	A8:A2
SATB1	A3	A7	0	0.6294704315032321	-2.7132666989602425	A3:A7
SATB1	A10	A7	0	0.628448369006653	-2.731080840612277	A10:A7
CD22	A10	A9	1585.164673972335	0.6266960015580774	-0.27217183322352945	A10:A9
integrin_a9b1	A9	A3	1.2140288774276087e-12	0.6263475898897213	-3.151246549279821	A9:A3
CD38	A3	A6	0.10623466496242184	0.6236705933399072	-0.11761272801915597	A3:A6
BMI_1	A3	A7	2614.8062064485603	0.6230230996525427	0.22480348495562036	A3:A7
ACADVL	A9	A6	2.1596157362413493e-7	0.6228676258393573	2.3881499323718973	A9:A6
SATB1	A8	A3	0	0.6216018847018375	2.692331551456848	A8:A3
CD38	A2	A6	1.6982738627103573	0.6215950158350809	-0.12765801807147645	A2:A6
BMI_1	A8	A7	1585.164673972335	0.6211278545772032	0.21663625177827667	A8:A7
SATB1	A10	A8	0	0.6205798222052584	-2.7101456931088825	A10:A8
CDw93	A1	A6	2.1596157362413493e-7	0.6201560119286859	2.8379523977373586	A1:A6
CDw93	A3	A6	1.8029923132989456e-4	0.6198565337329501	2.8371580519934447	A3:A6
BMI_1	A7	A2	2082.9542942546063	0.6198115266133709	-0.2109364312296208	A7:A2
CD49d	A8	A6	3.4478420118944086e-10	0.6194427435150778	2.512356708073419	A8:A6
CD38	A5	A6	1.1710434496128852	0.617283841548887	-0.14874928338173055	A5:A6
CD49d	A1	A6	2.1596157362413493e-7	0.6168487593976406	2.5052388571180533	A1:A6
CD49d	A5	A6	7.148481256935568e-7	0.6160037740241624	2.5029126271949895	A5:A6
BMI_1	A9	A3	374.0639198771104	0.6159542770016533	-0.2607452238352832	A9:A3
CD38	A8	A6	2.9213230200250444	0.6146408139977906	-0.16183372156561032	A8:A6
BMI_1	A9	A8	3104.711760937652	0.6140590319263137	-0.2525779906579395	A9:A8
BMI_1	A9	A2	3104.711760937652	0.6127427039624815	-0.24687817010928365	A9:A2
integrin_a9b1	A9	A1	4.0467629247586956e-13	0.6126753181810078	-3.1157774170981907	A9:A1
integrin_a9b1	A10	A4	0	0.6115585004226346	-Inf	A10:A4
SATB1	A7	A1	0	0.6102169716869176	3.0925418319003644	A7:A1
CD273	A2	A6	1.79979781078643e-8	0.6086766617789057	2.9102535679469166	A2:A6
CD318	A7	A6	0.11634495852219762	0.6084735705419567	2.17542455564046	A7:A6
RUNX1	A4	A6	0.050563310542529605	0.6084392502122168	-1.1698164875215382	A4:A6
integrin_a9b1	A9	A2	2.1043167208745217e-11	0.6080430216715678	-3.103559604120367	A9:A2
CD57	A10	A6	1.2140288774276087e-12	0.6053138391213589	3.4374584470853082	A10:A6
CLA	A3	A2	1160.8130036870982	0.6051016268743787	1.3786177780349524	A3:A2
RUNX1	A8	A6	0.2597162948404147	0.6047640778379161	-1.1984183073605643	A8:A6
integrin_a9b1	A10	A5	4.0467629247586956e-13	0.6044834351818849	-Inf	A10:A5
GATA2	A9	A6	8.700540288231196e-11	0.6043330250266483	2.8423093649790667	A9:A6
CD351	A10	A6	2.1043167208745217e-11	0.6037782398167502	3.3196107905992	A10:A6
SATB1	A8	A1	0	0.602348424885523	3.07160668439697	A8:A1
CD273	A4	A6	6.329622825873571e-8	0.6012014855443293	2.890037941171695	A4:A6
CD38	A3	A2	1.1710434496128852	0.596187358540278	0.010045290052320743	A3:A2
CDw93	A8	A6	2.2955707834615424e-6	0.5959424576088355	2.772272625121418	A8:A6
ACADVL	A4	A6	7.1516644406521834e-6	0.5956732822897431	2.311108684964097	A4:A6
CD354	A4	A6	0.021318811704573726	0.5956704955284986	2.9492540583056464	A4:A6
CD49d	A3	A6	6.329622825873571e-8	0.5951182899544323	2.444189813626573	A3:A6
CD273	A1	A6	7.148481256935568e-7	0.5944273314264819	2.8714702082386068	A1:A6
CD45RA	A10	A5	0	0.5935826872776883	2.287186130824913	A10:A5
CD273	A8	A6	6.329622825873571e-8	0.5925057627671779	2.8661594499218843	A8:A6
CD38	A3	A5	243.77401547439302	0.5918761842540841	0.031136555362574616	A3:A5
CD45RA	A10	A3	0	0.5914109674324588	2.318567029042846	A10:A3
CD354	A2	A6	1.8029923132989456e-4	0.5909584117389743	2.936305974061483	A2:A6
ACADVL	A2	A6	6.33809488592707e-5	0.5903140811556231	2.295428535158946	A2:A6
CD161	A10	A6	1.3285522681982798e-9	0.5900300279462944	3.650663955570306	A10:A6
CD38	A5	A2	78.25041664296383	0.5898006067492578	-0.021091265310254025	A5:A2
CD38	A8	A3	68.27549604870073	0.5892331567029876	-0.04422099354645447	A8:A3
CD273	A3	A6	7.148481256935568e-7	0.5880643860798189	2.85380920972969	A3:A6
CD218a	A7	A6	0.2597162948404147	0.5874370646294774	2.123892055485713	A7:A6
RUNX1	A9	A6	1.8029923132989456e-4	0.5872861205512673	-1.3427849659768116	A9:A6
CD38	A8	A2	1674.0896506391161	0.5871575791981614	-0.034175703494133826	A8:A2
MCT1	A10	A6	2.2955707834615424e-6	0.5869806101942934	3.690120841307441	A10:A6
ACADVL	A5	A6	0.008720272327318868	0.5865584293492166	2.2843376557920916	A5:A6
CD45RA	A9	A5	0	0.5842142203786341	2.2594869964999953	A9:A5
CD273	A5	A6	7.148481256935568e-7	0.5837087233620171	2.8415937568710645	A5:A6
CD38	A8	A5	1436.8897138562468	0.5828464049119675	-0.013084438183879792	A8:A5
CD351	A2	A6	8.700540288231196e-11	0.582362339804489	3.2621853575189945	A2:A6
CD45RA	A9	A3	0	0.5820425005334047	2.290867894717928	A9:A3
ACADVL	A1	A6	7.148481256935568e-7	0.5805587448801154	2.266441060972967	A1:A6
CD161	A2	A6	2.1043167208745217e-11	0.578910063354226	3.6210066056379655	A2:A6
CD57	A2	A6	3.4478420118944086e-10	0.5788464925544179	3.3668540644651124	A2:A6
CD45RA	A10	A4	0	0.5787584835443896	2.5163546784869366	A10:A4
RUNX1	A2	A6	0.003460482545719068	0.5783186144632803	-1.422871008496629	A2:A6
LSD1	A10	A1	0.008720272327318868	0.5778308462000203	-1.894796465746271	A10:A1
ACADVL	A8	A6	4.975864861794799e-4	0.5765149869439575	2.2542523739845333	A8:A6
CD71	A5	A2	0	0.57511275515492	-0.4633671599106197	A5:A2
CD351	A4	A6	1.3285522681982798e-9	0.5743815070318901	3.240186753068892	A4:A6
CDw93	A7	A6	4.975864861794799e-4	0.5730728630758899	2.7073662106596506	A7:A6
CD354	A1	A6	1.8029923132989456e-4	0.5726006108338882	2.884723241116239	A1:A6
CD57	A4	A6	2.1596157362413493e-7	0.5715423158127008	3.3467452694856115	A4:A6
SATB1	A5	A2	0	0.5698176319650374	2.391216931120339	A5:A2
CD351	A3	A6	3.4478420118944086e-10	0.5696073437614064	3.226864947120776	A3:A6
CD45RA	A9	A4	0	0.5693900166453356	2.488655544162019	A9:A4
ACADVL	A3	A6	0.003460482545719068	0.5690048827776079	2.2313385317440884	A3:A6
RUNX1	A3	A6	0.0013322411362193254	0.5683323641012279	-1.5176213563429897	A3:A6
CD38	A4	A7	0	0.5677544455328294	-0.6467239355775729	A4:A7
BMI_1	A9	A7	1160.8130036870982	0.5675119321287636	-0.03594173887966272	A9:A7
CD184	A10	A9	3104.711760937652	0.5669216567552069	-0.48122590847693963	A10:A9
ACADVL	A10	A6	2.1615394054652626e-5	0.5666888280430676	2.224198033328406	A10:A6
GATA2	A4	A6	7.1516644406521834e-6	0.5665976076750534	2.7358298466211317	A4:A6
CD161	A4	A6	2.1615394054652626e-5	0.5656047589255969	3.584700604777574	A4:A6
CD354	A5	A6	0.008720272327318868	0.5650016638477454	2.8628195717815252	A5:A6
CD351	A5	A6	4.964973432386444e-9	0.5635034673602988	3.20965155193263	A5:A6
integrin_a9b1	A10	A3	0	0.5629792075919496	-Inf	A10:A3
CD156c	A10	A9	374.0639198771104	0.5623538842323639	0.27358060736669	A10:A9
CD161	A3	A6	7.148481256935568e-7	0.5618931978778829	3.574407780298519	A3:A6
SATB1	A3	A5	0	0.5618731545089063	-2.522660638133825	A3:A5
SATB1	A10	A5	0	0.5608510920123272	-2.5404747797858596	A10:A5
MCT1	A2	A6	6.329622825873571e-8	0.5594944084897489	3.6154301673099303	A2:A6
CD57	A1	A6	8.700540288231196e-11	0.5589947073893003	3.311532909823728	A1:A6
CD351	A1	A6	1.79979781078643e-8	0.5581708596435558	3.1944432416854895	A1:A6
CD305	A10	A7	562.9503993309802	0.5578696600969061	0.40462074627507094	A10:A7
CD354	A3	A6	4.975864861794799e-4	0.5575232488156435	2.840933691750438	A3:A6
CD354	A7	A6	0.050563310542529605	0.5573942359931784	2.840553202043299	A7:A6
CD354	A8	A6	1.8029923132989456e-4	0.5566049638762122	2.83822326218342	A8:A6
CD45RA	A10	A6	0	0.5565148081340986	2.9474944934635956	A10:A6
CD305	A8	A7	1585.164673972335	0.5553565425987641	0.393166614233871	A8:A7
CD161	A1	A6	1.79979781078643e-8	0.5547515515566632	3.554393711986015	A1:A6
CD57	A3	A6	6.329622825873571e-8	0.5526217720258739	3.2933139408572174	A3:A6
IRF8	A9	A6	0	0.5516365943618894	-2.366414902783783	A9:A6
GATA2	A5	A6	4.975864861794799e-4	0.5505393115883972	2.6880199339415256	A5:A6
integrin_a9b1	A10	A1	0	0.5493069358832363	-Inf	A10:A1
BMI_1	A10	A1	0.008720272327318868	0.5490884359333683	-1.6409070528285155	A10:A1
GATA2	A2	A6	7.148481256935568e-7	0.5485426616136055	2.6819630711220737	A2:A6
CD161	A5	A6	7.1516644406521834e-6	0.5484936350104472	3.5366250629390263	A5:A6
GATA2	A1	A6	6.329622825873571e-8	0.5484799787139223	2.6817725094614424	A1:A6
CD45RA	A9	A6	0	0.5471463412350446	2.919795359138678	A9:A6
CD38	A4	A6	0	0.5458333482805832	-0.5524266259548412	A4:A6
MCT1	A4	A6	7.1516644406521834e-6	0.5450754738098501	3.574645241923535	A4:A6
GATA2	A10	A6	4.964973432386444e-9	0.5448385310210264	2.670658751809609	A10:A6
integrin_a9b1	A10	A2	0	0.5446746393737961	-Inf	A10:A2
SATB1	A5	A1	0	0.5426196946925917	2.901935771073947	A5:A1
CD57	A5	A6	2.1615394054652626e-5	0.5403292845712543	3.2575086457130364	A5:A6
CD351	A8	A6	6.329622825873571e-8	0.5397507993929633	3.140641508717507	A8:A6
CD62L	A9	A8	3104.711760937652	0.5391296440032057	-0.26556732709372294	A9:A8
CD57	A8	A6	2.1596157362413493e-7	0.5383768211271986	3.2517388700996515	A8:A6
BMI_1	A10	A4	0.021318811704573726	0.5364296175988994	-1.5962991731155927	A10:A4
GATA2	A8	A6	2.1596157362413493e-7	0.5352949393046649	2.641118704088779	A8:A6
RUNX1	A1	A6	2.2955707834615424e-6	0.5340337367635631	-1.900589432617158	A1:A6
MCT1	A1	A6	4.964973432386444e-9	0.5333608432052623	3.5406391540003472	A1:A6
CD45RA	A10	A1	0	0.5322720420143966	3.6362257080426166	A10:A1
CD45RA	A10	A2	0	0.5315283784801312	3.663561562902454	A10:A2
MCT1	A5	A6	7.1516644406521834e-6	0.5275783412767819	3.5235531104532614	A5:A6
MCT1	A3	A6	6.329622825873571e-8	0.52382427960020606	3.5123513492002973	A3:A6
CD161	A8	A6	7.148481256935568e-7	0.5231934273673106	3.4624702181772284	A8:A6
CD45RA	A9	A1	0	0.5229035751153426	3.6085265737176995	A9:A1
CD45RA	A9	A2	0	0.5221599115810771	3.6358624285775365	A9:A2
GATA2	A3	A6	7.148481256935568e-7	0.5218340294433015	2.598397660377611	A3:A6
CD38	A4	A3	8.310432342284457e-9	0.5204256909857803	-0.4348138979356852	A4:A3
BMI_1	A10	A5	0.003460482545719068	0.5186869006557037	-1.5313598631904295	A10:A5
CD38	A4	A2	0	0.51835011348095406	-0.42476860788336473	A4:A2
CD305	A10	A6	374.0639198771104	0.5153889332384795	0.6855661420143295	A10:A6
CD38	A4	A5	3.0298114017668354e-9	0.5140389391947601	-0.40367734257311055	A4:A5
CD305	A8	A6	562.9503993309802	0.5128758157403376	0.6741120099731297	A8:A6
CD273	A7	A6	0.2597162948404147	0.5128032721192337	2.6266496345095423	A7:A6
CD305	A10	A5	53.79430002672045	0.5123251769733614	0.7081109013621754	A10:A5
MCT1	A8	A6	2.1615394054652626e-5	0.5119066106112964	3.4762026299276494	A8:A6
CD38	A4	A8	3.2374103398069565e-12	0.5113959116436636	-0.39059290438923094	A4:A8
CD305	A8	A5	91.4204297769167	0.5098120594752196	0.6966567693209756	A8:A5
CD98	A10	A9	30.70918454059073	0.5090759819500033	-1.5147524072018639	A10:A9
CD49d	A7	A6	0.003460482545719068	0.5057599800812707	2.1618519257944993	A7:A6
CD305	A10	A4	0.021318811704573726	0.5030094776886014	0.7789082647970029	A10:A4
CD305	A4	A8	17.007471571333035	0.5004963601904595	-0.7674541327558031	A4:A8
RUNX1	A10	A6	7.148481256935568e-7	0.4983099766913146	-2.4499017212021643	A10:A6
IRF8	A5	A6	0	0.49471267498883986	-3.821647198928206	A5:A6
IRF8	A10	A6	0	0.49225881338245253	-3.934268530666989	A10:A6
BMI_1	A10	A6	1.1817378363508002	0.4906683161876882	-1.4224586019308458	A10:A6
CD305	A10	A1	1.1817378363508002	0.48916854901246154	0.890961132721716	A10:A1
SATB1	A4	A2	0	0.48678593772334616	2.1163160173376383	A4:A2
CD305	A8	A1	53.79430002672045	0.4866554315143196	0.8795070006805161	A8:A1
CD305	A10	A3	0.008720272327318868	0.48315947520316216	0.9424564623620842	A10:A3
RUNX1	A7	A5	150.72577217179148	0.48091381280421375	0.2619137711813778	A7:A5
CD305	A8	A3	17.007471571333035	0.4806463577050202	0.9310023303208844	A8:A3
IRF8	A4	A6	0	0.4792519345100283	-4.746142949778878	A4:A6
SATB1	A4	A3	0	0.4788414602672151	2.2477597243511243	A4:A3
SATB1	A10	A4	0	0.47781939777063603	-2.265573866003159	A10:A4
MCT1	A7	A6	1.8029923132989456e-4	0.47700604986969464	3.364813142062739	A7:A6
GATA2	A7	A6	7.1516644406521834e-6	0.46921486151884695	2.4180901533609833	A7:A6
BMI_1	A10	A3	1.8029923132989456e-4	0.4690513201000196	-1.3324351072090042	A10:A3
CD45RA	A8	A7	0	0.46884608952272594	0.8867159015389808	A8:A7
PGC1a_p	A4	A5	2082.9542942546063	0.4675112033234805	-0.05048310787376388	A4:A5
BMI_1	A10	A8	17.007471571333035	0.46715607502468015	-1.3242678740316605	A10:A8
BMI_1	A10	A2	0.5624583766573904	0.46583974706084785	-1.3185680534830044	A10:A2
CD18	A8	A7	1585.164673972335	0.46356153035659353	0.17847340997771882	A8:A7
IRF8	A3	A6	0	0.4620354717603943	-Inf	A3:A6
IRF8	A1	A6	0	0.4620354717603943	-Inf	A1:A6
IRF8	A2	A6	0	0.4620354717603943	-Inf	A2:A6
CD50	A3	A1	1585.164673972335	0.46054060390233614	-0.2480797672290539	A3:A1
b2_microglobulin	A9	A5	3104.711760937652	0.45983965715667097	0.01810133476506386	A9:A5
CD62L	A8	A7	2.4087484802445216	0.4596598764137093	0.8317515872244194	A8:A7
SATB1	A4	A1	0	0.45958800045090054	2.627034857291246	A4:A1
LSD1	A10	A9	9.137991758202753	0.45872068228348606	-1.457339524154917	A10:A9
CEBPA	A7	A6	241.080703077732	0.4581704856781127	-0.5323474524633712	A7:A6
b2_microglobulin	A9	A8	3104.711760937652	0.45572826722241566	0.04429866124315893	A9:A8
ACADVL	A7	A6	91.4204297769167	0.45534376947132793	1.8310484957727216	A7:A6
integrin_a9b1	A8	A6	2082.9542942546063	0.45532607124466606	0.29560340031259347	A8:A6
CD50	A4	A1	1585.164673972335	0.45522732887618356	-0.28495891639093607	A4:A1
CD50	A5	A1	2082.9542942546063	0.4530613960993298	-0.30026726551345445	A5:A1
b2_microglobulin	A8	A5	3455.1711292806012	0.45284352646225434	-0.026197326478095095	A8:A5
HLA_DR	A10	A9	1585.164673972335	0.45217198083544313	-0.7150886229193775	A10:A9
CD50	A1	A2	821.3940893203833	0.45174575156904906	0.30964588641083923	A1:A2
RUNX1	A4	A7	4.763227531904481	0.4494458302549822	-0.48605112882324814	A4:A7
CD184	A9	A8	0.0013322411362193254	0.4491930671119884	1.4741613592615144	A9:A8
PGC1a_p	A3	A5	3613.873040090338	0.44892485449386915	-0.172232784575681	A3:A5
PGC1a_p	A5	A6	1160.8130036870982	0.44679781781735806	0.18684446446457137	A5:A6
b2_microglobulin	A9	A7	3104.711760937652	0.44608743392629807	0.1076614196541201	A9:A7
RUNX1	A8	A7	9.137991758202753	0.4457706578806815	-0.5146529486622741	A8:A7
PGC1a_p	A8	A5	3104.711760937652	0.4448945906740054	-0.20004532794030827	A8:A5
CD62L	A8	A5	1.1817378363508002	0.4441444500567594	0.9739000095004517	A8:A5
b2_microglobulin	A7	A5	1585.164673972335	0.44320269316613675	-0.08956008488905619	A7:A5
CD351	A7	A6	0.021318811704573726	0.4426375589428515	2.8181296071659747	A7:A6
PGC1a_p	A5	A1	2614.8062064485603	0.4412741195981497	0.22549547165000863	A5:A1
PGC1a_p	A9	A5	2614.8062064485603	0.4411825167844301	-0.22614525417674386	A9:A5
CD200	A10	A9	1585.164673972335	0.4411639112703904	0.05260606695943599	A10:A9
PGC1a_p	A4	A3	3104.711760937652	0.4407460606758572	0.12174967670191704	A4:A3
CD305	A10	A2	0.021318811704573726	0.4399280994008947	1.3796537429208602	A10:A2
CD184	A9	A7	2.4087484802445216	0.43927776120471107	1.5997954692421958	A9:A7
b2_microglobulin	A8	A7	2614.8062064485603	0.4390913032318814	0.06336275841096105	A8:A7
PGC1a_p	A4	A6	562.9503993309802	0.4386190239993461	0.13636135659080748	A4:A6
CD305	A7	A6	1585.164673972335	0.43766717995294246	0.2809453957392588	A7:A6
CD305	A8	A2	30.70918454059073	0.4374149819027528	1.3681996108796606	A8:A2
CLA	A10	A3	0.003460482545719068	0.4370267737522611	-Inf	A10:A3
PGC1a_p	A4	A8	3455.1711292806012	0.4367157968559935	0.14956222006654432	A4:A8
CD57	A7	A6	0.003460482545719068	0.4364357890054645	2.913073070430696	A7:A6
b2_microglobulin	A9	A4	3455.1711292806012	0.43595698408770933	0.17738379639392599	A9:A4
CD305	A7	A5	241.080703077732	0.4346034236878245	0.30349015508710453	A7:A5
PGC1a_p	A4	A1	2082.9542942546063	0.43309532578013776	0.17501236377624502	A4:A1
b2_microglobulin	A4	A5	2082.9542942546063	0.433072243327548	-0.15928246162886214	A4:A5
PGC1a_p	A9	A4	3644.002868638374	0.43300372296641815	-0.17566214630298008	A9:A4
CD50	A8	A1	4.763227531904481	0.4327468662945239	-0.4523522470530366	A8:A1
LSD1	A10	A6	91.4204297769167	0.4295142312514838	-1.3262546859514615	A10:A6
b2_microglobulin	A4	A8	1160.8130036870982	0.4289608533932927	-0.133085135150767	A4:A8
RUNX1	A9	A7	0.050563310542529605	0.4282927005940327	-0.6590196072785215	A9:A7
PGC1a_p	A7	A5	3613.873040090338	0.42826427193144	-0.3208421795036413	A7:A5
CD98	A9	A8	0.0013322411362193254	0.4264354983391718	2.9344299073311073	A9:A8
CD161	A7	A6	0.021318811704573726	0.4264276725624764	3.1374178012415217	A7:A6
CD305	A4	A7	150.72577217179148	0.4252877244030644	-0.3742875185219321	A4:A7
PGC1a_p	A5	A2	2082.9542942546063	0.42320766848599795	0.3596709588128639	A5:A2
BMI_1	A10	A7	0.021318811704573726	0.42060897522713003	-1.1076316222533837	A10:A7
PGC1a_p	A4	A7	2082.9542942546063	0.42008547811342806	0.27035907162987755	A4:A7
PGC1a_p	A3	A6	562.9503993309802	0.42003267516973475	0.014611679888890245	A3:A6
RUNX1	A7	A2	0.5624583766573904	0.41932519450604566	0.739105649798339	A7:A2
b2_microglobulin	A4	A7	1585.164673972335	0.4193200200971751	-0.0697223767398059	A4:A7
b2_microglobulin	A10	A9	91.4204297769167	0.41921175082845924	-0.30057549509394815	A10:A9
PGC1a_p	A8	A3	3455.1711292806012	0.41812944802638213	-0.027812543364627365	A8:A3
CD62L	A4	A8	0.5624583766573904	0.4171246597580064	-1.2607768045260308	A4:A8
b2_microglobulin	A10	A5	9.137991758202753	0.4163270100682979	-0.28247416032888434	A10:A5
PGC1a_p	A8	A6	821.3940893203833	0.41600241134987104	-0.013200863475736974	A8:A6
CD50	A4	A3	3104.711760937652	0.4157282972093635	-0.03687914916188221	A4:A3
b2_microglobulin	A9	A6	2614.8062064485603	0.41564052105468774	0.32826680242680123	A9:A6
PGC1a_p	A4	A2	2082.9542942546063	0.415028874667986	0.3091878509390998	A4:A2
PGC1a_p	A3	A1	1585.164673972335	0.41450897695052646	0.05326268707432769	A3:A1
PGC1a_p	A9	A3	3104.711760937652	0.4144173741368068	-0.053912469601063065	A9:A3
CD50	A3	A5	2082.9542942546063	0.4135623644325098	0.05218749828440057	A3:A5
BMI_1	A10	A9	9.137991758202753	0.4135401525762406	-1.071689883373721	A10:A9
b2_microglobulin	A5	A6	2614.8062064485603	0.4127557802945264	0.31016546766173725	A5:A6
PGC1a_p	A1	A6	2082.9542942546063	0.4123819402740153	-0.03865100718543738	A1:A6
PGC1a_p	A9	A6	1160.8130036870982	0.4122903374602957	-0.0393007897121726	A9:A6
CD50	A3	A2	3455.1711292806012	0.412246719902229	0.06156611918178545	A3:A2
b2_microglobulin	A10	A8	30.70918454059073	0.41221562013404256	-0.2562768338507892	A10:A8
CD305	A7	A1	91.4204297769167	0.41144679572692455	0.48634038644664507	A7:A1
PGC1a_p	A8	A1	2082.9542942546063	0.4104787131306627	0.02545014370970047	A8:A1
PGC1a_p	A9	A8	2614.8062064485603	0.4103871103169431	-0.026099926236435686	A9:A8
CD62L	A9	A7	17.007471571333035	0.41017876798881703	0.5661842601306963	A9:A7
CD69	A10	A9	1585.164673972335	0.40997805825711686	-0.5773441312470394	A10:A9
RUNX1	A3	A7	2.4087484802445216	0.40933894414399324	-0.8338559976446995	A3:A7
b2_microglobulin	A8	A6	3104.711760937652	0.4086443903602711	0.2839681411836423	A8:A6
CD98	A9	A6	6.329622825873571e-8	0.4085375385689646	3.584658728454301	A9:A6
CD98	A9	A7	1.8029923132989456e-4	0.408429790918603	3.5896127142583287	A9:A7
CD50	A4	A5	3455.1711292806012	0.4082490894063572	0.015308349122518406	A4:A5
CD50	A4	A2	3104.711760937652	0.4069334448760764	0.024686970019903238	A4:A2
PGC1a_p	A9	A1	2614.8062064485603	0.40676663924108736	-6.497825267351494e-4	A9:A1
RUNX1	A4	A5	821.3940893203833	0.40591163408360575	-0.2241373576418702	A4:A5
CD305	A3	A7	17.007471571333035	0.40543772191762517	-0.5378357160870133	A3:A7
CD45RA	A8	A5	0	0.40521050339702874	1.5920139707788359	A8:A5
CD50	A5	A2	3104.711760937652	0.4047675120992227	0.009378620897384655	A5:A2
CD45RA	A8	A3	0	0.40303878355179923	1.623394868996769	A8:A3
b2_microglobulin	A10	A7	150.72577217179148	0.402574786837925	-0.1929140754398282	A10:A7
CEBPA	A5	A6	2.4087484802445216	0.40238590091628657	-1.0424903017797873	A5:A6
RUNX1	A8	A5	3104.711760937652	0.40223646170930505	-0.2527391774808962	A8:A5
CD38	A7	A1	0	0.40214622220813767	2.6373031632824477	A7:A1
PGC1a_p	A3	A7	3104.711760937652	0.4014991292838167	0.1486093949279605	A3:A7
CD62L	A8	A6	2.4087484802445216	0.40101065190899765	1.463682389619621	A8:A6
b2_microglobulin	A9	A2	2614.8062064485603	0.40001904359429785	0.4560623006769642	A9:A2
PGC1a_p	A7	A6	562.9503993309802	0.3993720926073056	-0.1339977150390701	A7:A6
CD22	A9	A8	4.975864861794799e-4	0.3991795767292564	2.6046590706792467	A9:A8
b2_microglobulin	A7	A6	1585.164673972335	0.3990035570641535	0.2206053827726811	A7:A6
PGC1a_p	A8	A7	3104.711760937652	0.397468865463953	0.12079685156333318	A8:A7
b2_microglobulin	A5	A2	1585.164673972335	0.39713430283413653	0.4379609659119002	A5:A2
PGC1a_p	A3	A2	1585.164673972335	0.3964425258383747	0.18743817423718273	A3:A2
b2_microglobulin	A9	A3	562.9503993309802	0.3952171751057487	0.49773368234987453	A9:A3
CD62L	A9	A5	4.763227531904481	0.3946633416318671	0.7083326824067289	A9:A5
PGC1a_p	A2	A6	2614.8062064485603	0.39431548916186354	-0.17282649434829245	A2:A6
PGC1a_p	A7	A1	2082.9542942546063	0.39384839438809727	-0.09534670785363261	A7:A1
PGC1a_p	A9	A7	1585.164673972335	0.39375679157437765	0.09469692532689732	A9:A7
CD50	A8	A3	374.0639198771104	0.39324783462770385	-0.2042724798239828	A8:A3
b2_microglobulin	A8	A2	1160.8130036870982	0.3930229128998812	0.4117636394338051	A8:A2
b2_microglobulin	A10	A4	91.4204297769167	0.3924443369993363	-0.12319169870002213	A10:A4
PGC1a_p	A8	A2	1160.8130036870982	0.3924122620185109	0.15962563087255555	A8:A2
b2_microglobulin	A3	A5	150.72577217179148	0.3923324343455874	-0.4796323475848108	A3:A5
CD305	A5	A6	3455.1711292806012	0.39212269682939793	-0.022544759347845812	A5:A6
b2_microglobulin	A9	A1	1585.164673972335	0.3915905580105868	0.5300236543581113	A9:A1
CD45RA	A4	A8	0	0.3903862996637302	-1.8211825184408597	A4:A8
CD50	A9	A1	241.080703077732	0.3894631525719174	-0.8423634773922678	A9:A1
b2_microglobulin	A4	A6	1585.164673972335	0.3888731072255648	0.15088300603287516	A4:A6
PGC1a_p	A1	A2	3104.711760937652	0.38879179094265526	0.134175487162855	A1:A2
b2_microglobulin	A5	A1	374.0639198771104	0.38870581725042547	0.5119223195930476	A5:A1
PGC1a_p	A9	A2	3104.711760937652	0.3887001881289356	0.13352570463611987	A9:A2
CD71	A8	A2	0	0.3882492057721323	-2.6019470041684	A8:A2
b2_microglobulin	A8	A3	53.79430002672045	0.3882210444113321	0.45343502110671563	A8:A3
CD50	A4	A8	91.4204297769167	0.38793455960155127	0.1673933306621006	A4:A8
CD50	A8	A5	374.0639198771104	0.3857686268246976	-0.15208498153958225	A8:A5
RUNX1	A9	A5	374.0639198771104	0.38475850442265624	-0.39710583609714384	A9:A5
b2_microglobulin	A8	A1	562.9503993309802	0.3845944273161701	0.48572499311495243	A8:A1
CD50	A8	A2	821.3940893203833	0.38445298229441677	-0.14270636064219744	A8:A2
HLA_DR	A9	A7	241.080703077732	0.38377276496217555	1.4510627402661722	A9:A7
b2_microglobulin	A7	A2	1160.8130036870982	0.38338207960376364	0.34840088102284417	A7:A2
PGC1a_p	A10	A5	2082.9542942546063	0.3830683460158236	-0.7117482755343029	A10:A5
CD305	A4	A6	91.4204297769167	0.3828069975446378	-0.09334212278267325	A4:A6
CD98	A9	A5	1.3285522681982798e-9	0.3826873455406238	6.078073131014368	A9:A5
CD38	A1	A6	0	0.38022512495589145	-2.543005853659716	A1:A6
CD305	A4	A5	241.080703077732	0.37974324127951986	-0.0707973634348274	A4:A5
CD184	A9	A6	7.148481256935568e-7	0.37891647052913396	2.7643609500390722	A9:A6
b2_microglobulin	A3	A7	241.080703077732	0.3785802111152145	-0.39007226269575457	A3:A7
CD98	A9	A4	6.329622825873571e-8	0.37710546550455	Inf	A9:A4
CD98	A9	A3	1.3285522681982798e-9	0.37710546550455	Inf	A9:A3
CD98	A9	A1	2.1043167208745217e-11	0.37710546550455	Inf	A9:A1
CD98	A9	A2	7.148481256935568e-7	0.37710546550455	Inf	A9:A2
RUNX1	A5	A2	562.9503993309802	0.3757909983346692	0.4771918786169612	A5:A2
PGC1a_p	A7	A2	1160.8130036870982	0.3757819432759455	0.03882877930922224	A7:A2
RUNX1	A7	A1	1.8029923132989456e-4	0.37504031680632854	1.2168240739188678	A7:A1
b2_microglobulin	A7	A1	1160.8130036870982	0.37495359402005257	0.4223622347039915	A7:A1
PGC1a_p	A10	A4	821.3940893203833	0.3748895521978117	-0.6612651676605391	A10:A4
CEBPA	A4	A6	0.2597162948404147	0.3747360287301525	-1.3830264147005442	A4:A6
b2_microglobulin	A4	A2	2082.9542942546063	0.3732516297651749	0.2786785042830382	A4:A2
CD62L	A8	A1	0.11634495852219762	0.37245735412400083	1.9129596056460616	A8:A1
b2_microglobulin	A10	A6	53.79430002672045	0.3721278739663147	0.027691307332852952	A10:A6
CD18	A8	A6	1160.8130036870982	0.37134715092901494	0.9744515143035694	A8:A6
RUNX1	A4	A8	1160.8130036870982	0.3707684791600735	0.02860181983902602	A4:A8
CD305	A1	A6	374.0639198771104	0.3689660688684979	-0.20539499070738626	A1:A6
b2_microglobulin	A4	A3	562.9503993309802	0.36844976127662576	0.3203498859559485	A4:A3
CD45RA	A8	A6	0	0.36814262425343913	2.2523223334175184	A8:A6
IRF8	A9	A8	0	0.3679720763859927	-1.635419970249204	A9:A8
CD71	A7	A2	0	0.36769685862849816	-3.27843415630218	A7:A2
CD62L	A9	A4	17.007471571333035	0.3676435513331141	0.9952094774323079	A9:A4
CD305	A5	A1	1585.164673972335	0.36590231260337996	0.18285023135954045	A5:A1
RUNX1	A3	A5	1160.8130036870982	0.3658047479726168	-0.5719422264633218	A3:A5
CD71	A9	A2	0	0.3649870393401616	-3.3969702691598385	A9:A2
b2_microglobulin	A4	A1	2082.9542942546063	0.36482314418146383	0.35263985796418545	A4:A1
CD156c	A10	A8	2.2955707834615424e-6	0.36346714914843015	2.465790515271102	A10:A8
CD305	A3	A6	30.70918454059073	0.36295699505919854	-0.2568903203477546	A3:A6
CD50	A7	A1	2.4087484802445216	0.3628670398418734	-1.147671550067849	A7:A1
CD305	A7	A2	53.79430002672045	0.36220634611535774	0.9750329966457894	A7:A2
CD50	A1	A6	1.1817378363508002	0.36131147867149227	1.1676969592176496	A1:A6
CD71	A2	A6	0	0.361071532964047	3.587528689488704	A2:A6
CD62L	A8	A3	0.003460482545719068	0.36015706870309994	2.1600214713681054	A8:A3
CD305	A3	A5	150.72577217179148	0.35989323879408053	-0.23434556099990891	A3:A5
CD305	A4	A1	3104.711760937652	0.35658661331861985	0.11205286792471308	A4:A1
b2_microglobulin	A10	A2	374.0639198771104	0.3565063965059248	0.15548680558301609	A10:A2
[truncated: 1,646 more rows]
