# Supplementary material for: Terminal deoxynucleotidyl transferase and CD84 identify human multi-potent lymphoid progenitors
Source: Nat Commun. 2024 Jul 13;15:5910. doi: 10.1038/s41467-024-49883-w (PMC11246490; doi:10.1038/s41467-024-49883-w)
Supplement: Supplementary file 7 — Supplementary Data 4 [file 41467_2024_49883_MOESM7_ESM.zip]

Archive with 165 entries (164 files):
- png/
- __MACOSX/._png
- png/ACADVL.png
- __MACOSX/png/._ACADVL.png
- png/CD71.png
- __MACOSX/png/._CD71.png
- png/HLA_A2.png
- __MACOSX/png/._HLA_A2.png
- png/SATB1.png
- __MACOSX/png/._SATB1.png
- png/CD98.png
- __MACOSX/png/._CD98.png
- png/CD99.png
- __MACOSX/png/._CD99.png
- png/CD318.png
- __MACOSX/png/._CD318.png
- png/CD2.png
- __MACOSX/png/._CD2.png
- png/Ubi_H2A.png
- __MACOSX/png/._Ubi_H2A.png
- png/OCT3_4.png
- __MACOSX/png/._OCT3_4.png
- png/CD123.png
- __MACOSX/png/._CD123.png
- png/OGDH.png
- __MACOSX/png/._OGDH.png
- png/CytC.png
- __MACOSX/png/._CytC.png
- png/XBP1.png
- __MACOSX/png/._XBP1.png
- png/CD49d.png
- __MACOSX/png/._CD49d.png
- png/CD49e.png
- __MACOSX/png/._CD49e.png
- png/H3k18ac.png
- __MACOSX/png/._H3k18ac.png
- png/CD184.png
- __MACOSX/png/._CD184.png
- png/CD147.png
- __MACOSX/png/._CD147.png
- png/CD351.png
- __MACOSX/png/._CD351.png
- png/CDw93.png
- __MACOSX/png/._CDw93.png
- png/CD10.png
- __MACOSX/png/._CD10.png
- png/CD38.png
- __MACOSX/png/._CD38.png
- png/H3k27ac.png
- __MACOSX/png/._H3k27ac.png
- png/CEBPA.png
- __MACOSX/png/._CEBPA.png
- png/CTCF.png
- __MACOSX/png/._CTCF.png
- png/MCT1.png
- __MACOSX/png/._MCT1.png
- png/NRF2.png
- __MACOSX/png/._NRF2.png
- png/b2_microglobulin.png
- __MACOSX/png/._b2_microglobulin.png
- png/CD45RA.png
- __MACOSX/png/._CD45RA.png
- png/CD354.png
- __MACOSX/png/._CD354.png
- png/HLA_A_B_C.png
- __MACOSX/png/._HLA_A_B_C.png
- png/CHD1.png
- __MACOSX/png/._CHD1.png
- png/IRF8.png
- __MACOSX/png/._IRF8.png
- png/BrdU.png
- __MACOSX/png/._BrdU.png
- png/CD218a.png
- __MACOSX/png/._CD218a.png
- png/REX1.png
- __MACOSX/png/._REX1.png
- png/RUNX1.png
- __MACOSX/png/._RUNX1.png
- png/H3k27me3.png
- __MACOSX/png/._H3k27me3.png
- png/BMI_1.png
- __MACOSX/png/._BMI_1.png
- png/CD31.png
- __MACOSX/png/._CD31.png
- png/CD19.png
- __MACOSX/png/._CD19.png
- png/CD18.png
- __MACOSX/png/._CD18.png
- png/CD62L.png
- __MACOSX/png/._CD62L.png
- png/CD164.png
- __MACOSX/png/._CD164.png
- png/CLA.png
- __MACOSX/png/._CLA.png
- png/HLA_DR.png
- __MACOSX/png/._HLA_DR.png
- png/SHIP1.png
- __MACOSX/png/._SHIP1.png
- png/CD34.png
- __MACOSX/png/._CD34.png
- png/CD161.png
- __MACOSX/png/._CD161.png
- png/GFI_1.png
- __MACOSX/png/._GFI_1.png
- png/CD22.png
- __MACOSX/png/._CD22.png
- png/integrin_a9b1.png
- __MACOSX/png/._integrin_a9b1.png
- png/CPT1A.png
- __MACOSX/png/._CPT1A.png
- png/CD200.png
- __MACOSX/png/._CD200.png
- png/CD9.png
- __MACOSX/png/._CD9.png
- png/CD273.png
- __MACOSX/png/._CD273.png
- png/ID2.png
- __MACOSX/png/._ID2.png
- png/GATA2.png
- __MACOSX/png/._GATA2.png
- png/CD45.png
- __MACOSX/png/._CD45.png
- png/CD44.png
- __MACOSX/png/._CD44.png
- png/CD50.png
- __MACOSX/png/._CD50.png
- png/H3k9ac.png
- __MACOSX/png/._H3k9ac.png
- png/TdT.png
- __MACOSX/png/._TdT.png
- png/LSD1.png
- __MACOSX/png/._LSD1.png
- png/CD156c.png
- __MACOSX/png/._CD156c.png
- png/GATA1.png
- __MACOSX/png/._GATA1.png
- png/H3k4me3.png
- __MACOSX/png/._H3k4me3.png
- png/PBX1.png
- __MACOSX/png/._PBX1.png
- png/Ki67.png
- __MACOSX/png/._Ki67.png
- png/CD90.png
- __MACOSX/png/._CD90.png
- png/CD305.png
- __MACOSX/png/._CD305.png
- png/CD47.png
- __MACOSX/png/._CD47.png
- png/CD271.png
- __MACOSX/png/._CD271.png
- png/IdU.png
- __MACOSX/png/._IdU.png
- png/CD11a.png
- __MACOSX/png/._CD11a.png
- png/CD57.png
- __MACOSX/png/._CD57.png
- png/CD81.png
- __MACOSX/png/._CD81.png
- png/PGC1a_p.png
- __MACOSX/png/._PGC1a_p.png
- png/CD82.png
- __MACOSX/png/._CD82.png
- png/CD69.png
- __MACOSX/png/._CD69.png
- png/Icon
