# Supplementary material for: Terminal deoxynucleotidyl transferase and CD84 identify human multi-potent lymphoid progenitors
Source: Nat Commun. 2024 Jul 13;15:5910. doi: 10.1038/s41467-024-49883-w (PMC11246490; doi:10.1038/s41467-024-49883-w)
Supplement: Supplementary file 8 — Supplementary Data 5 [file 41467_2024_49883_MOESM8_ESM.zip]

Archive with 74 entries (73 files):
- BMMC_final_panel_all_markers/
- __MACOSX/._BMMC_final_panel_all_markers
- BMMC_final_panel_all_markers/CD71.png
- __MACOSX/BMMC_final_panel_all_markers/._CD71.png
- BMMC_final_panel_all_markers/CD3.png
- __MACOSX/BMMC_final_panel_all_markers/._CD3.png
- BMMC_final_panel_all_markers/SATB1.png
- __MACOSX/BMMC_final_panel_all_markers/._SATB1.png
- BMMC_final_panel_all_markers/CD66.png
- __MACOSX/BMMC_final_panel_all_markers/._CD66.png
- BMMC_final_panel_all_markers/CD2.png
- __MACOSX/BMMC_final_panel_all_markers/._CD2.png
- BMMC_final_panel_all_markers/CD179b.png
- __MACOSX/BMMC_final_panel_all_markers/._CD179b.png
- BMMC_final_panel_all_markers/CD123.png
- __MACOSX/BMMC_final_panel_all_markers/._CD123.png
- BMMC_final_panel_all_markers/OGDH.png
- __MACOSX/BMMC_final_panel_all_markers/._OGDH.png
- BMMC_final_panel_all_markers/CD235ab.png
- __MACOSX/BMMC_final_panel_all_markers/._CD235ab.png
- BMMC_final_panel_all_markers/CD10.png
- __MACOSX/BMMC_final_panel_all_markers/._CD10.png
- BMMC_final_panel_all_markers/CD38.png
- __MACOSX/BMMC_final_panel_all_markers/._CD38.png
- BMMC_final_panel_all_markers/CD14.png
- __MACOSX/BMMC_final_panel_all_markers/._CD14.png
- BMMC_final_panel_all_markers/CTCF.png
- __MACOSX/BMMC_final_panel_all_markers/._CTCF.png
- BMMC_final_panel_all_markers/NRF2.png
- __MACOSX/BMMC_final_panel_all_markers/._NRF2.png
- BMMC_final_panel_all_markers/CD45RA.png
- __MACOSX/BMMC_final_panel_all_markers/._CD45RA.png
- BMMC_final_panel_all_markers/IRF8.png
- __MACOSX/BMMC_final_panel_all_markers/._IRF8.png
- BMMC_final_panel_all_markers/CD33.png
- __MACOSX/BMMC_final_panel_all_markers/._CD33.png
- BMMC_final_panel_all_markers/HH3.png
- __MACOSX/BMMC_final_panel_all_markers/._HH3.png
- BMMC_final_panel_all_markers/RUNX1.png
- __MACOSX/BMMC_final_panel_all_markers/._RUNX1.png
- BMMC_final_panel_all_markers/BMI_1.png
- __MACOSX/BMMC_final_panel_all_markers/._BMI_1.png
- BMMC_final_panel_all_markers/CD19.png
- __MACOSX/BMMC_final_panel_all_markers/._CD19.png
- BMMC_final_panel_all_markers/CLA.png
- __MACOSX/BMMC_final_panel_all_markers/._CLA.png
- BMMC_final_panel_all_markers/HLA_DR.png
- __MACOSX/BMMC_final_panel_all_markers/._HLA_DR.png
- BMMC_final_panel_all_markers/CD34.png
- __MACOSX/BMMC_final_panel_all_markers/._CD34.png
- BMMC_final_panel_all_markers/integrin_a9b1.png
- __MACOSX/BMMC_final_panel_all_markers/._integrin_a9b1.png
- BMMC_final_panel_all_markers/CD200.png
- __MACOSX/BMMC_final_panel_all_markers/._CD200.png
- BMMC_final_panel_all_markers/CD9.png
- __MACOSX/BMMC_final_panel_all_markers/._CD9.png
- BMMC_final_panel_all_markers/CD45.png
- __MACOSX/BMMC_final_panel_all_markers/._CD45.png
- BMMC_final_panel_all_markers/CD44.png
- __MACOSX/BMMC_final_panel_all_markers/._CD44.png
- BMMC_final_panel_all_markers/TdT.png
- __MACOSX/BMMC_final_panel_all_markers/._TdT.png
- BMMC_final_panel_all_markers/LSD1.png
- __MACOSX/BMMC_final_panel_all_markers/._LSD1.png
- BMMC_final_panel_all_markers/H3K4me3.png
- __MACOSX/BMMC_final_panel_all_markers/._H3K4me3.png
- BMMC_final_panel_all_markers/pBCL2.png
- __MACOSX/BMMC_final_panel_all_markers/._pBCL2.png
- BMMC_final_panel_all_markers/CD90.png
- __MACOSX/BMMC_final_panel_all_markers/._CD90.png
- BMMC_final_panel_all_markers/CD84.png
- __MACOSX/BMMC_final_panel_all_markers/._CD84.png
- BMMC_final_panel_all_markers/CD56.png
- __MACOSX/BMMC_final_panel_all_markers/._CD56.png
