# Supplementary material for: Terminal deoxynucleotidyl transferase and CD84 identify human multi-potent lymphoid progenitors
Source: Nat Commun. 2024 Jul 13;15:5910. doi: 10.1038/s41467-024-49883-w (PMC11246490; doi:10.1038/s41467-024-49883-w)
Supplement: Supplementary file 10 — Source Data [file 41467_2024_49883_MOESM10_ESM.xlsx]

## Sheet: Figure 1f
Figure 1F	Median value per MetaCluster
	MetaCluster	CD271	CD273	b2_microglobulin	CDw93	HLA_DR	CD318	CD164	CLA	HLA_A_B_C	CD11a	HLA_A2	CD218a	CD98	CD156c	CD147	CD82	CD47	CD44	CD50	CD69	CD18	CD9	CD351	CD22	CD19	CD161	CD81	H3k27me3	H3k9ac	H3k18ac	H3k4me3	Ubi_H2A	CTCF	LSD1	H3k27ac	CHD1	CPT1A	ACADVL	Ki67	PGC1a_p	XBP1	BrdU	OGDH	CytC	NRF2	GATA2	REX1	CEBPA
	1	0	0.40169	0.130931	0.419616	0.0171576	0.424826	0.0320517	0.356446	0.414186	0	0.00141135	0.431115	0	0	0.0920067	0.036796	0.460426	0.587222	0.210871	0.00265909	0.0669861	0.011574	0.396132	0	0	0.402361	0.0446504	0.670717	0.796383	0.668156	0.460819	0.655652	0.541262	0.479767	0.404191	0	0.613932	0.395804	0.0566576	0.170377	0.11391	0.019257	0.520647	0.482877	0.392358	0.391702	0	0.0848836
	2	0	0.453411	0.118779	0.455182	0.134754	0.459118	0	0	0.533345	0	0.014913	0.441137	0.111024	0.333912	0.427236	0.0735857	0.424812	0.156404	0.0361321	0.158338	0	0.688651	0.421749	0.247406	0.271337	0.423568	0.465404	0.700148	0.765833	0.712787	0.326708	0.684173	0.354076	0.0966171	0.468682	0	0.315527	0.373504	0.107398	0.108479	0.0811331	0.00792724	0.508793	0.255142	0.473909	0.372754	0	0
	3	0	0.409368	0.108639	0.421713	0.00902452	0.430863	0.0875861	0.0938103	0.433175	0	0	0.44681	0	0	0.124989	0.0878068	0.448531	0.493852	0.219661	0	0.0130734	0.0175277	0.402217	0	0	0.411266	0.0432369	0.683164	0.77755	0.660464	0.466687	0.699223	0.471364	0.446349	0.358373	0	0.563398	0.391126	0.0157397	0.1422	0.0943689	0.0144785	0.501946	0.445037	0.327174	0.374938	0	0.0443936
	4	0	0.386427	0.10657	0.405792	0.0108435	0.407839	0.0631757	0.192448	0.408612	0	0	0.410118	0	0	0.11906	0.0634127	0.427289	0.504209	0.216209	0.00350926	0.0315617	0.017018	0.395265	0	0	0.395216	0.0428799	0.67432	0.794451	0.648766	0.476802	0.668604	0.459836	0.416879	0.391092	0	0.540887	0.371989	0.0312177	0.164385	0.112625	0.0276657	0.47763	0.426071	0.33711	0.3511	0	0.0602079
	5	0	0.398993	0.0974999	0.406945	0	0.424404	0.106069	0.250886	0.41317	0	0	0.447512	0	0	0.06704	0.0524054	0.432462	0.489189	0.245883	0	0	0.0105468	0.396432	0	0	0.405131	0.0393144	0.665555	0.780865	0.630033	0.541694	0.665667	0.476436	0.370063	0.392039	0	0.558043	0.388574	0	0.148227	0.0825775	0.00199538	0.504761	0.454416	0.226258	0.378155	0	0.0380916
	6	0	0.392531	0.14527	0.431819	0.0260293	0.432422	0.0338104	0.410394	0.409125	0	0	0.416662	0.00365358	0	0.112761	0.0301748	0.464	0.635428	0.212643	0.00753322	0.0831868	0.0135968	0.392489	0	0	0.392796	0.0483551	0.679834	0.792987	0.661914	0.458477	0.656485	0.555278	0.486202	0.400613	0	0.622234	0.391122	0.0699836	0.18136	0.112496	0.0212999	0.492833	0.500854	0.437856	0.376139	0	0.0997104
	7	0.00567429	0.359967	0.143674	0.374218	0.0883934	0.394737	0	0.488251	0.364573	0	0	0.37492	0.0353259	0.00339961	0.0992732	0.0188741	0.447299	0.718043	0.140858	0	0.25404	0	0.322494	0	0	0.33136	0.0398955	0.672137	0.80786	0.669639	0.443778	0.630352	0.586276	0.42778	0.438637	0	0.557404	0.330138	0.136402	0.149844	0.10658	0.0244078	0.430096	0.49105	0.47387	0.326282	0	0.115276
	8	0	0.393464	0.102755	0.391399	0	0.410073	0.124816	0.393405	0.399491	0	0	0.42658	0	0	0.0650614	0.0469398	0.428681	0.530347	0.273856	0	0.00299115	0.0103124	0.373214	0	0	0.389732	0.0440921	0.660299	0.786901	0.622048	0.559317	0.641693	0.472627	0.358212	0.413125	0	0.5412	0.379316	0	0.158099	0.0808709	0	0.488784	0.462311	0.212346	0.373681	0	0.0330461
	9	0	0.398056	0.13367	0.382208	0.0393167	0.416259	0.0133898	0.58742	0.392231	0	0.00243133	0.393923	0.0325082	0.066282	0.116568	0.0877955	0.433708	0.563906	0.19814	0.00216743	0.217072	0.0100712	0.376491	0.0715926	0	0.368151	0.0539959	0.648767	0.793818	0.676151	0.456067	0.666295	0.49558	0.408932	0.421576	0	0.611337	0.388274	0.0535197	0.152653	0.106266	0.0122706	0.523569	0.447935	0.357685	0.375607	0	0.0645238
	10	0	0.509642	0.145762	0.511664	0.207627	0.529402	0.0243096	0.323819	0.556042	0	0.0158527	0.514176	0.309527	0.266622	0.491869	0.0564319	0.570619	0.532593	0.139583	0.220036	0.101579	0.0435317	0.475406	0.284618	0.00553332	0.493404	0.404697	0.693794	0.776413	0.680853	0.417533	0.667125	0.494413	0.276005	0.428063	0	0.520545	0.414045	0.105739	0.150258	0.106294	0.0195245	0.534661	0.411239	0.412585	0.417313	0	0.0359344
	11	0	0.0543024	0.116521	0.0564172	0.0426756	0.0813376	0	0.39902	0.117984	0	0	0.0802184	0.0266586	0	0.0869899	0	0.244107	0.702697	0.115704	0	0.125292	0	0.0422538	0	0	0.0337328	0.0332543	0.567594	0.816446	0.545313	0.742461	0.628993	0.720975	0.244879	0.399999	0	0.556049	0.0799454	0.12352	0.156279	0.121002	0.0210264	0.209582	0.499394	0.518401	0.0586697	0	0.215222
[truncated: 33 more columns]

## Sheet: Figure 2b
Figure 2b	Differential assay between metaclusters
	marker	gate1	gate2	pvalue	difference	fc	comparison
	TdT	A9	A3	0	0.793776	Inf	A9:A3
	TdT	A9	A1	0	0.793776	Inf	A9:A1
	TdT	A9	A2	0	0.793776	Inf	A9:A2
	TdT	A9	A4	0	0.792307	9.07828	A9:A4
	TdT	A9	A5	0	0.788408	7.20822	A9:A5
	TdT	A9	A6	0	0.788058	7.11724	A9:A6
	TdT	A9	A7	0	0.763992	4.73616	A9:A7
	CD9	A10	A7	0	0.686789	Inf	A10:A7
	CD9	A10	A6	0	0.686789	Inf	A10:A6
	CD9	A10	A8	0	0.677595	6.22308	A10:A8
	CD9	A10	A1	0	0.676176	6.01604	A10:A1
	CD9	A10	A4	0	0.675302	5.90187	A10:A4
	CD9	A10	A5	0	0.673224	5.66193	A10:A5
	CD9	A10	A3	0	0.670437	5.39237	A10:A3
	CD9	A10	A2	0	0.66918	5.28547	A10:A2
	SATB1	A1	A6	0	-0.668386	-3.96339	A1:A6
	SATB1	A10	A6	0	-0.656998	-3.64293	A10:A6
	SATB1	A3	A6	0	-0.653028	-3.54605	A3:A6
	TdT	A10	A3	0	0.648232	Inf	A10:A3
	TdT	A10	A1	0	0.648232	Inf	A10:A1
	TdT	A10	A2	0	0.648232	Inf	A10:A2
	SATB1	A2	A6	0	-0.648091	-3.43403	A2:A6
	TdT	A10	A4	0	0.646764	8.78606	A10:A4
	CD9	A10	A9	0	0.643454	3.98627	A10:A9
	TdT	A10	A5	0	0.642864	6.916	A10:A5
	TdT	A10	A6	0	0.642515	6.82502	A10:A6
	IRF8	A3	A7	0	-0.630367	#NAME?	A3:A7
	IRF8	A7	A1	0	0.630367	Inf	A7:A1
	IRF8	A7	A2	0	0.630367	Inf	A7:A2
	IRF8	A4	A7	0	-0.621592	-6.16671	A4:A7
	TdT	A10	A7	0	0.618449	4.44394	A10:A7
	IRF8	A10	A7	0	-0.61496	-5.35455	A10:A7
	IRF8	A7	A5	0	0.613665	5.23814	A7:A5
	CLA	A10	A8	0	-0.600752	#NAME?	A10:A8
	IRF8	A9	A7	0	-0.583965	-3.76395	A9:A7
	CD44	A10	A7	0	-0.550053	-2.16733	A10:A7
	CD44	A10	A6	0	-0.545175	-2.15735	A10:A6
	CD38	A9	A1	0	0.539467	3.59955	A9:A1
	CLA	A8	A2	2.29557e-06	0.533106	3.15069	A8:A2
	CD38	A10	A1	0	0.51067	3.5271	A10:A1
	IRF8	A8	A7	0	-0.486237	-2.12882	A8:A7
	CD49d	A9	A6	0	0.482995	3.0057	A9:A6
	CD57	A9	A6	8.70054e-11	0.478671	3.71641	A9:A6
	CD44	A10	A5	0	-0.477998	-2.01238	A10:A5
	TdT	A8	A3	0	0.472136	Inf	A8:A3
	TdT	A8	A1	0	0.472136	Inf	A8:A1
	TdT	A8	A2	0	0.472136	Inf	A8:A2
	TdT	A4	A8	0	-0.470667	-8.32875	A4:A8
	TdT	A8	A5	0	0.466768	6.45869	A8:A5
	TdT	A8	A6	0	0.466418	6.36771	A8:A6
	CD161	A9	A6	2.10432e-11	0.465918	3.8887	A9:A6
	CD99	A9	A1	1.61871e-12	0.465172	1.43144	A9:A1
	CDw93	A9	A6	2.29557e-06	0.463617	3.2044	A9:A6
	CD99	A9	A6	1.61871e-12	0.462592	1.41792	A9:A6
	CD273	A9	A6	1.32855e-09	0.461941	3.24896	A9:A6
	CD99	A9	A7	1.61871e-12	0.460386	1.40646	A9:A7
	CD99	A9	A2	1.61871e-12	0.458038	1.39437	A9:A2
	CD318	A9	A6	2.29557e-06	0.456832	2.72607	A9:A6
	MCT1	A9	A6	2.15962e-07	0.455332	3.89622	A9:A6
	CD44	A10	A8	4.85612e-12	-0.454343	-1.95766	A10:A8
	CD71	A1	A2	0	-0.452442	-4.24502	A1:A2
	CD71	A10	A2	0	-0.451667	-4.20127	A10:A2
	CD71	A4	A2	0	-0.449638	-4.09273	A4:A2
	HLA_A_B_C	A9	A6	4.85612e-12	0.44798	2.26212	A9:A6
	CD71	A3	A2	0	-0.444422	-3.84621	A3:A2
	CD351	A9	A6	3.44784e-10	0.444268	3.52535	A9:A6
	CD218a	A9	A6	7.14848e-07	0.442768	2.70477	A9:A6
	TdT	A8	A7	0	0.442352	3.98663	A8:A7
	CD10	A10	A4	0	0.441723	Inf	A10:A4
	CD10	A10	A3	0	0.441723	Inf	A10:A3
	CD10	A10	A7	0	0.441723	Inf	A10:A7
	CD10	A10	A5	0	0.441723	Inf	A10:A5
	CD10	A10	A1	0	0.441723	Inf	A10:A1
	CD10	A10	A2	0	0.441723	Inf	A10:A2
	CD45RA	A10	A2	0	0.441446	2.76208	A10:A2
	CD45RA	A10	A1	0	0.440204	2.7388	A10:A1
	CD71	A2	A6	0	0.437644	3.57829	A2:A6
	CD99	A9	A3	1.61871e-12	0.435409	1.28271	A9:A3
	CD147	A9	A1	0	0.434403	2.91042	A9:A1
	CD81	A10	A6	0	0.431872	3.80601	A10:A6
	SATB1	A4	A6	0	-0.431131	-1.33527	A4:A6
	CD71	A9	A2	0	-0.430829	-3.35125	A9:A2
	CD45RA	A10	A6	0	0.429147	2.54654	A10:A6
	CD71	A7	A2	0	-0.42749	-3.25183	A7:A2
	CD81	A10	A7	0	0.427062	3.61111	A10:A7
	CD10	A10	A6	0	0.425355	4.75421	A10:A6
	CD10	A10	A8	0	0.425289	4.74846	A10:A8
	CLA	A8	A3	7.15166e-06	0.424859	1.77207	A8:A3
	CD44	A10	A4	8.70054e-11	-0.424111	-1.88456	A10:A4
	CD81	A10	A1	0	0.423933	3.49714	A10:A1
	CD81	A10	A2	0	0.423577	3.48472	A10:A2
	CD45RA	A9	A2	0	0.423326	2.71069	A9:A2
	CD81	A10	A3	0	0.422943	3.46286	A10:A3
	CD45RA	A9	A1	0	0.422084	2.68741	A9:A1
	CD81	A10	A4	0	0.420788	3.39097	A10:A4
	CD305	A9	A2	2.16154e-05	0.41728	2.53988	A9:A2
	CD81	A10	A5	0	0.416263	3.25079	A10:A5
	HLA_A_B_C	A10	A6	4.04676e-13	0.414811	2.17498	A10:A6
	CD81	A10	A8	0	0.414644	3.20376	A10:A8
	H3k4me3	A10	A6	2.02338e-12	-0.414455	-1.17859	A10:A6
	CD147	A9	A6	2.10432e-11	0.414056	2.52602	A9:A6
	integrin_a9b1	A10	A4	0	-0.412746	#NAME?	A10:A4
	CD354	A9	A6	2.15962e-07	0.412466	3.16223	A9:A6
	CD147	A9	A7	4.85612e-12	0.411839	2.48971	A9:A7
	CLA	A10	A5	4.85612e-12	-0.411032	#NAME?	A10:A5
	CD45RA	A9	A6	0	0.411027	2.49515	A9:A6
	CD147	A9	A4	2.10432e-11	0.410975	2.47581	A9:A4
	CD49d	A10	A6	4.85612e-12	0.409151	2.79838	A10:A6
	integrin_a9b1	A10	A5	4.04676e-13	-0.407971	#NAME?	A10:A5
	CD38	A9	A4	0	0.406843	1.69874	A9:A4
	CLA	A10	A7	0	-0.404206	#NAME?	A10:A7
	CD71	A8	A2	0	-0.400141	-2.62381	A8:A2
	CD273	A10	A6	1.7998e-08	0.399213	3.06206	A10:A6
	CLA	A10	A6	0	-0.39902	#NAME?	A10:A6
	CDw93	A10	A6	2.16154e-05	0.398263	3.01065	A10:A6
	LSD1	A10	A5	2.10432e-11	-0.393898	-2.33154	A10:A5
	CD147	A9	A3	6.32962e-08	0.392831	2.21105	A9:A3
	MCT1	A10	A6	2.29557e-06	0.390353	3.69012	A10:A6
	CD161	A10	A6	1.32855e-09	0.389921	3.65066	A10:A6
	CD45RA	A10	A4	0	0.389901	2.01763	A10:A4
	CD99	A9	A4	1.61871e-12	0.389607	1.08016	A9:A4
	CD44	A10	A9	4.85612e-12	-0.389394	-1.79577	A10:A9
	CD45RA	A10	A3	0	0.388988	2.00737	A10:A3
	IRF8	A7	A6	0	0.388563	1.38236	A7:A6
	CD57	A10	A6	1.21403e-12	0.387585	3.43746	A10:A6
	CD305	A9	A3	7.15166e-06	0.386607	2.10268	A9:A3
	CD354	A10	A6	7.14848e-07	0.38564	3.07638	A10:A6
	CD81	A9	A6	1.21403e-12	0.385216	3.65351	A9:A6
	CD147	A9	A5	4.96497e-09	0.384308	2.10167	A9:A5
	CD305	A9	A1	7.15166e-06	0.382343	2.05119	A9:A1
	CD161	A2	A6	2.10432e-11	0.381301	3.62101	A2:A6
	CD147	A9	A8	6.32962e-08	0.381274	2.06465	A9:A8
	CD81	A9	A7	4.96497e-09	0.380406	3.45861	A9:A7
	integrin_a9b1	A10	A3	0	-0.379959	#NAME?	A10:A3
	CD351	A10	A6	2.10432e-11	0.379606	3.31961	A10:A6
	CD38	A10	A4	0	0.378046	1.62629	A10:A4
	CD318	A10	A6	2.15962e-07	0.37778	2.49687	A10:A6
	CD81	A9	A1	4.96497e-09	0.377277	3.34464	A9:A1
	CD81	A9	A2	1.32855e-09	0.376921	3.33222	A9:A2
	LSD1	A10	A4	4.96497e-09	-0.376718	-2.28022	A10:A4
	CD81	A9	A3	4.96497e-09	0.376286	3.31036	A9:A3
	CD45RA	A10	A5	0	0.374346	1.85202	A10:A5
	CDw93	A5	A6	2.15962e-07	0.374243	2.93234	A5:A6
	CD81	A9	A4	4.96497e-09	0.374131	3.23847	A9:A4
	SATB1	A5	A6	0	-0.37387	-1.06946	A5:A6
	CD305	A9	A4	2.16154e-05	0.372523	1.93913	A9:A4
	CD45RA	A9	A4	0	0.371781	1.96624	A9:A4
	SATB1	A9	A1	0	0.371491	3.18812	A9:A1
	CD161	A4	A6	2.16154e-05	0.370987	3.5847	A4:A6
	CD45RA	A9	A3	0	0.370868	1.95598	A9:A3
	CD147	A9	A2	7.14848e-07	0.370737	1.94301	A9:A2
	integrin_a9b1	A10	A1	0	-0.370732	#NAME?	A10:A1
	integrin_a9b1	A9	A4	0	-0.369978	-3.27066	A9:A4
	CD81	A9	A5	1.7998e-08	0.369606	3.09829	A9:A5
	MCT1	A2	A6	6.32962e-08	0.369004	3.61543	A2:A6
	CD218a	A2	A6	6.33809e-05	0.368615	2.48417	A2:A6
	CD161	A3	A6	7.14848e-07	0.36811	3.57441	A3:A6
	CD81	A9	A8	6.33809e-05	0.367987	3.05126	A9:A8
	integrin_a9b1	A10	A2	0	-0.367605	#NAME?	A10:A2
	CD57	A2	A6	3.44784e-10	0.367191	3.36685	A2:A6
	CTCF	A10	A6	4.67304e-08	-0.366676	-1.02498	A10:A6
	CD38	A9	A8	0	0.366373	1.4078	A9:A8
	CD305	A9	A5	2.29557e-06	0.365913	1.86834	A9:A5
	integrin_a9b1	A9	A5	3.44784e-10	-0.365203	-3.25387	A9:A5
	CDw93	A2	A6	2.16154e-05	0.365191	2.9017	A2:A6
	CD99	A9	A5	1.61871e-12	0.364172	0.978852	A9:A5
	CD305	A9	A6	0.000180299	0.363739	1.84579	A9:A6
	CDw93	A4	A6	0.00872027	0.363448	2.89572	A4:A6
	LSD1	A10	A7	2.15962e-07	-0.363344	-2.23896	A10:A7
	CD351	A2	A6	8.70054e-11	0.363144	3.26219	A2:A6
	CD161	A1	A6	1.7998e-08	0.362574	3.55439	A1:A6
	GATA2	A9	A6	8.70054e-11	0.36209	2.84231	A9:A6
	CD57	A4	A6	2.15962e-07	0.361563	3.34675	A4:A6
	CD147	A10	A1	0	0.360915	2.6816	A10:A1
	LSD1	A10	A2	6.32962e-08	-0.360914	-2.23134	A10:A2
	CD218a	A10	A6	7.14848e-07	0.360666	2.4584	A10:A6
	SATB1	A10	A9	0	-0.360103	-2.86766	A10:A9
	CD218a	A1	A6	7.15166e-06	0.358848	2.45243	A1:A6
	MCT1	A4	A6	7.15166e-06	0.357805	3.57465	A4:A6
	CD161	A5	A6	7.15166e-06	0.357723	3.53663	A5:A6
	CD351	A4	A6	1.32855e-09	0.357009	3.24019	A4:A6
	CD45RA	A9	A5	0	0.356226	1.80063	A9:A5
	SATB1	A9	A3	0	0.356132	2.77078	A9:A3
	CD273	A2	A6	1.7998e-08	0.353916	2.91025	A2:A6
	CD351	A3	A6	3.44784e-10	0.353339	3.22686	A3:A6
	CD218a	A4	A6	6.33809e-05	0.353185	2.43371	A4:A6
	CD44	A10	A1	1.21403e-12	-0.35214	-1.69399	A10:A1
	CD57	A1	A6	8.70054e-11	0.351895	3.31153	A1:A6
	SATB1	A9	A2	0	0.351196	2.65876	A9:A2
	CD38	A9	A5	0	0.350919	1.31054	A9:A5
	CD38	A9	A3	0	0.349255	1.30045	A9:A3
	CD354	A4	A6	0.0213188	0.348739	2.94925	A4:A6
	MCT1	A1	A6	4.96497e-09	0.348706	3.54064	A1:A6
	CD351	A5	A6	4.96497e-09	0.348647	3.20965	A5:A6
	CD318	A2	A6	2.29557e-06	0.348604	2.40215	A2:A6
	CD273	A4	A6	6.32962e-08	0.348236	2.89004	A4:A6
	CD38	A9	A2	0	0.347941	1.29253	A9:A2
	SATB1	A8	A1	0	0.347534	3.10281	A8:A1
	CD318	A4	A6	6.33809e-05	0.347357	2.39796	A4:A6
	CD57	A3	A6	6.32962e-08	0.346984	3.29331	A3:A6
	CDw93	A1	A6	2.15962e-07	0.346968	2.83795	A1:A6
	CD318	A5	A6	0.00133224	0.346968	2.39665	A5:A6
	CDw93	A3	A6	0.000180299	0.346746	2.83716	A3:A6
	integrin_a9b1	A4	A7	4.96497e-09	0.345305	2.61357	A4:A7
	CD354	A2	A6	0.000180299	0.34516	2.93631	A2:A6
	CD351	A1	A6	1.7998e-08	0.344548	3.19444	A1:A6
	MCT1	A5	A6	7.15166e-06	0.344215	3.52355	A5:A6
	CLA	A10	A4	2.10432e-11	-0.344212	#NAME?	A10:A4
	CLA	A5	A2	0.259716	0.343386	2.60317	A5:A2
	CD273	A1	A6	7.14848e-07	0.343088	2.87147	A1:A6
	SATB1	A7	A1	0	0.342151	3.08293	A7:A1
	CD273	A8	A6	6.32962e-08	0.341628	2.86616	A8:A6
	MCT1	A3	A6	6.32962e-08	0.341299	3.51235	A3:A6
	CD218a	A3	A6	2.16154e-05	0.340627	2.39129	A3:A6
	CD147	A10	A6	8.70054e-11	0.340568	2.2972	A10:A6
	integrin_a9b1	A7	A5	7.15166e-06	-0.34053	-2.59678	A7:A5
	CD318	A8	A6	7.15166e-06	0.340448	2.37452	A8:A6
	ACADVL	A9	A6	2.15962e-07	0.338557	2.38815	A9:A6
	CD147	A10	A7	8.70054e-11	0.338351	2.26089	A10:A7
	CD273	A3	A6	7.14848e-07	0.338253	2.85381	A3:A6
	CD161	A8	A6	7.14848e-07	0.33811	3.46247	A8:A6
	CD38	A10	A8	0	0.337576	1.33535	A10:A8
	CD47	A9	A6	7.14848e-07	0.33754	1.25263	A9:A6
	CD57	A5	A6	2.16154e-05	0.337513	3.25751	A5:A6
	CD147	A10	A4	8.70054e-11	0.337487	2.24699	A10:A4
	CD318	A1	A6	0.00133224	0.337353	2.36389	A1:A6
	CD49d	A2	A6	3.44784e-10	0.337337	2.56343	A2:A6
	integrin_a9b1	A9	A3	1.21403e-12	-0.337191	-3.15125	A9:A3
	CLA	A7	A2	2.16154e-05	0.33656	2.57901	A7:A2
	CD49d	A4	A6	7.14848e-07	0.336381	2.56003	A4:A6
	CD44	A10	A3	3.44784e-10	-0.336294	-1.64842	A10:A3
	SATB1	A10	A8	0	-0.336147	-2.78236	A10:A8
	CD57	A8	A6	2.15962e-07	0.336008	3.25174	A8:A6
	CD273	A5	A6	7.14848e-07	0.334943	2.84159	A5:A6
	CD218a	A5	A6	2.29557e-06	0.334242	2.36923	A5:A6
	CD305	A9	A7	0.00346048	0.333598	1.56485	A9:A7
	CD318	A3	A6	0.000180299	0.3328	2.34811	A3:A6
	CD156c	A10	A4	0	0.33256	Inf	A10:A4
	CD156c	A10	A3	0	0.33256	Inf	A10:A3
	CD156c	A10	A7	0	0.33256	Inf	A10:A7
	CD156c	A10	A5	0	0.33256	Inf	A10:A5
	CD156c	A10	A1	0	0.33256	Inf	A10:A1
	CD156c	A10	A2	0	0.33256	Inf	A10:A2
	CD156c	A10	A6	0	0.33256	Inf	A10:A6
	SATB1	A8	A3	0	0.332176	2.68548	A8:A3
	GATA2	A4	A6	7.15166e-06	0.332154	2.73583	A4:A6
	MCT1	A8	A6	2.16154e-05	0.332042	3.4762	A8:A6
	CLA	A2	A6	0.000497586	-0.331374	-2.56038	A2:A6
	CD354	A1	A6	0.000180299	0.331215	2.88472	A1:A6
	SATB1	A10	A7	0	-0.330763	-2.76247	A10:A7
	CD351	A8	A6	6.32962e-08	0.330389	3.14064	A8:A6
	CDw93	A8	A6	2.29557e-06	0.329016	2.77227	A8:A6
	CD38	A9	A6	0	0.32867	1.18112	A9:A6
	CD44	A10	A2	6.32962e-08	-0.328414	-1.62521	A10:A2
	integrin_a9b1	A9	A1	4.04676e-13	-0.327964	-3.11578	A9:A1
	SATB1	A8	A2	0	0.327239	2.57346	A8:A2
	SATB1	A3	A7	0	-0.326793	-2.6656	A3:A7
	CLA	A10	A9	7.15166e-06	-0.32674	#NAME?	A10:A9
	OGDH	A9	A6	7.15166e-06	0.326393	1.35465	A9:A6
	SATB1	A7	A6	0	-0.326235	-0.880455	A7:A6
	CD354	A5	A6	0.00872027	0.325443	2.86282	A5:A6
	integrin_a9b1	A9	A2	2.10432e-11	-0.324837	-3.10356	A9:A2
	H3k4me3	A9	A6	2.02338e-12	-0.324101	-0.827572	A9:A6
	CD71	A5	A1	0	0.323545	3.79125	A5:A1
	CD49d	A8	A6	3.44784e-10	0.323215	2.51236	A8:A6
	CD71	A10	A5	0	-0.32277	-3.7475	A10:A5
	CD38	A10	A5	0	0.322122	1.23809	A10:A5
	SATB1	A7	A2	0	0.321856	2.55357	A7:A2
	CD218a	A8	A6	6.33809e-05	0.321689	2.32486	A8:A6
	TdT	A9	A8	0	0.32164	0.74953	A9:A8
	CD49d	A1	A6	2.15962e-07	0.321287	2.50524	A1:A6
	SATB1	A8	A6	0	-0.320852	-0.860572	A8:A6
	CD71	A4	A5	0	-0.320741	-3.63896	A4:A5
	CD49d	A5	A6	7.14848e-07	0.320658	2.50291	A5:A6
	CD38	A10	A3	0	0.320458	1.228	A10:A3
	CD98	A9	A4	6.32962e-08	0.319836	Inf	A9:A4
	CD98	A9	A3	1.32855e-09	0.319836	Inf	A9:A3
	CD98	A9	A1	2.10432e-11	0.319836	Inf	A9:A1
	CD98	A9	A2	7.14848e-07	0.319836	Inf	A9:A2
	CD354	A3	A6	0.000497586	0.319762	2.84093	A3:A6
	CD354	A7	A6	0.0505633	0.319664	2.84055	A7:A6
	GATA2	A5	A6	0.000497586	0.319414	2.68802	A5:A6
	CD147	A10	A3	7.14848e-07	0.319343	1.98223	A10:A3
	CD38	A10	A2	0	0.319144	1.22008	A10:A2
	CD354	A8	A6	0.000180299	0.319065	2.83822	A8:A6
	CLA	A10	A1	2.15962e-07	-0.318565	#NAME?	A10:A1
	GATA2	A2	A6	7.14848e-07	0.31783	2.68196	A2:A6
	GATA2	A1	A6	6.32962e-08	0.317781	2.68177	A1:A6
	ACADVL	A4	A6	7.15166e-06	0.316795	2.31111	A4:A6
	OGDH	A4	A6	0.00872027	0.316286	1.32719	A4:A6
	HLA_A_B_C	A2	A6	2.29557e-06	0.315717	1.87811	A2:A6
	CD71	A3	A5	0	-0.315525	-3.39244	A3:A5
	CD98	A9	A5	1.32855e-09	0.315101	6.07807	A9:A5
	GATA2	A10	A6	4.96497e-09	0.314892	2.67066	A10:A6
	integrin_a9b1	A3	A7	4.96497e-09	0.312519	2.49416	A3:A7
	ACADVL	A2	A6	6.33809e-05	0.312507	2.29543	A2:A6
	CDw93	A7	A6	0.000497586	0.312059	2.70737	A7:A6
	CD45RA	A10	A7	0	0.311431	1.32729	A10:A7
	CD147	A10	A5	6.32962e-08	0.31082	1.87285	A10:A5
	LSD1	A10	A8	0.000497586	-0.310253	-2.06244	A10:A8
	LSD1	A10	A3	0.000180299	-0.309949	-2.06137	A10:A3
	ACADVL	A5	A6	0.00872027	0.309501	2.28434	A5:A6
	CD71	A5	A6	0	0.308747	3.12452	A5:A6
	CD147	A10	A8	2.29557e-06	0.307786	1.83583	A10:A8
	GATA2	A8	A6	2.15962e-07	0.307321	2.64112	A8:A6
	CD49d	A3	A6	6.32962e-08	0.305129	2.44419	A3:A6
	CD38	A9	A7	0	0.305035	1.05527	A9:A7
	MCT1	A7	A6	0.000180299	0.304934	3.36481	A7:A6
	ACADVL	A1	A6	7.14848e-07	0.3047	2.26644	A1:A6
	CPT1A	A10	A5	0.00872027	-0.304028	-0.970336	A10:A5
	integrin_a9b1	A7	A1	1.7998e-08	-0.303291	-2.45869	A7:A1
	CD71	A9	A5	0	-0.301932	-2.89748	A9:A5
	ACADVL	A8	A6	0.000497586	0.301464	2.25425	A8:A6
	integrin_a9b1	A7	A2	7.15166e-06	-0.300165	-2.44647	A7:A2
	CD38	A10	A6	0	0.299873	1.10867	A10:A6
	CD22	A9	A4	1.7998e-08	0.299584	Inf	A9:A4
	CD22	A9	A3	1.32855e-09	0.299584	Inf	A9:A3
	CD22	A9	A7	1.32855e-09	0.299584	Inf	A9:A7
	CD22	A9	A5	2.29557e-06	0.299584	Inf	A9:A5
	CD22	A9	A1	4.96497e-09	0.299584	Inf	A9:A1
	CD22	A9	A2	1.32855e-09	0.299584	Inf	A9:A2
	CD22	A9	A6	8.70054e-11	0.299584	Inf	A9:A6
	OGDH	A10	A6	6.32962e-08	0.299438	1.28021	A10:A6
	CD71	A7	A5	0	-0.298593	-2.79806	A7:A5
	NRF2	A1	A6	1.21403e-12	-0.298583	-1.23776	A1:A6
	HLA_A_B_C	A4	A6	3.44784e-10	0.298466	1.81955	A4:A6
	OGDH	A8	A6	0.000497586	0.297935	1.27594	A8:A6
	CD147	A10	A2	2.15962e-07	0.297249	1.71418	A10:A2
	SATB1	A9	A6	0	-0.296895	-0.775272	A9:A6
	GATA2	A3	A6	7.14848e-07	0.296642	2.5984	A3:A6
	CPT1A	A10	A4	2.16154e-05	-0.296448	-0.952617	A10:A4
	ACADVL	A3	A6	0.00346048	0.295454	2.23134	A3:A6
	SATB1	A5	A1	0	0.294516	2.89392	A5:A1
	ACADVL	A10	A6	2.16154e-05	0.293601	2.2242	A10:A6
	CD99	A10	A1	2.63121e-09	0.293461	1.0501	A10:A1
	CD45RA	A9	A7	0	0.293311	1.2759	A9:A7
	CD98	A9	A7	0.000180299	0.293268	3.58961	A9:A7
	CD98	A9	A6	6.32962e-08	0.293177	3.58466	A9:A6
	HLA_A_B_C	A3	A6	2.29557e-06	0.293148	1.80101	A3:A6
	H3k4me3	A8	A6	1.23831e-10	-0.292209	-0.721584	A8:A6
	OGDH	A2	A6	0.00133224	0.292116	1.2593	A2:A6
	CD99	A10	A6	5.80306e-10	0.29088	1.03658	A10:A6
	HLA_A_B_C	A5	A6	7.15166e-06	0.289658	1.78871	A5:A6
	HLA_A_B_C	A1	A6	4.96497e-09	0.289124	1.78682	A1:A6
	CD99	A10	A7	4.67304e-08	0.288674	1.02513	A10:A7
	CD45	A9	A6	0	0.287547	1.11737	A9:A6
	OGDH	A1	A6	2.16154e-05	0.287522	1.24603	A1:A6
	CD99	A10	A2	6.87924e-07	0.286327	1.01303	A10:A2
	CD318	A7	A6	0.116345	0.286079	2.17542	A7:A6
	CPT1A	A10	A8	0.00133224	-0.285388	-0.926364	A10:A8
	H3k4me3	A5	A6	5.80306e-10	-0.283828	-0.694974	A5:A6
	SATB1	A10	A5	0	-0.283129	-2.57347	A10:A5
	CLA	A8	A1	0.00872027	0.282186	0.91518	A8:A1
	CD45	A9	A7	0	0.281897	1.08459	A9:A7
	H3k4me3	A4	A6	2.42806e-12	-0.28128	-0.686983	A4:A6
	HLA_A_B_C	A8	A6	2.29557e-06	0.281165	1.75833	A8:A6
	CD273	A7	A6	0.259716	0.281064	2.62665	A7:A6
	H3k4me3	A2	A6	2.42806e-12	-0.280303	-0.68393	A2:A6
	CD305	A9	A8	0.259716	0.280236	1.17168	A9:A8
	H3k4me3	A7	A6	1.83448e-07	-0.279396	-0.6811	A7:A6
	SATB1	A3	A5	0	-0.279158	-2.47659	A3:A5
	CD305	A10	A9	0.259716	-0.278453	-1.16023	A10:A9
	CD98	A9	A8	0.00133224	0.277997	2.93443	A9:A8
	CLA	A4	A2	0.0213188	0.276566	2.34722	A4:A2
	CD38	A10	A7	0	0.276238	0.982822	A10:A7
	OGDH	A5	A6	2.29557e-06	0.275905	1.21192	A5:A6
	OGDH	A3	A6	0.00872027	0.275628	1.2111	A3:A6
	CD156c	A9	A4	2.15962e-07	0.275115	Inf	A9:A4
	CD156c	A9	A3	3.44784e-10	0.275115	Inf	A9:A3
	CD156c	A9	A7	7.14848e-07	0.275115	Inf	A9:A7
	CD156c	A9	A5	1.7998e-08	0.275115	Inf	A9:A5
	CD156c	A9	A1	2.15962e-07	0.275115	Inf	A9:A1
	CD156c	A9	A2	4.96497e-09	0.275115	Inf	A9:A2
	CD156c	A9	A6	1.32855e-09	0.275115	Inf	A9:A6
	integrin_a9b1	A4	A6	6.33809e-05	0.274781	1.58095	A4:A6
	SATB1	A5	A2	0	0.274221	2.36457	A5:A2
	CLA	A9	A8	9.13799	-0.274012	-0.878626	A9:A8
	CD184	A9	A1	4.96497e-09	0.272679	4.83092	A9:A1
	CD156c	A10	A8	2.29557e-06	0.27236	2.46579	A10:A8
	CD71	A8	A5	0	-0.271244	-2.17004	A8:A5
	CD19	A10	A4	8.70054e-11	0.270543	Inf	A10:A4
	CD19	A10	A8	0	0.270543	Inf	A10:A8
	CD19	A10	A3	0	0.270543	Inf	A10:A3
	CD19	A10	A7	8.70054e-11	0.270543	Inf	A10:A7
	CD19	A10	A5	2.10432e-11	0.270543	Inf	A10:A5
	CD19	A10	A1	4.04676e-13	0.270543	Inf	A10:A1
	CD19	A10	A2	4.85612e-12	0.270543	Inf	A10:A2
	CD19	A10	A6	4.04676e-13	0.270543	Inf	A10:A6
	integrin_a9b1	A5	A6	0.0213188	0.270006	1.56416	A5:A6
	CD218a	A7	A6	0.259716	0.269428	2.12389	A7:A6
	CD184	A9	A2	2.15962e-07	0.268481	4.32226	A9:A2
	CD19	A10	A9	1.18174	0.26744	6.44604	A10:A9
	BMI_1	A10	A1	0.00872027	-0.26617	-1.64091	A10:A1
	LSD1	A10	A1	0.00872027	-0.265503	-1.8948	A10:A1
	CD184	A9	A3	2.29557e-06	0.265401	4.03773	A9:A3
	CD184	A9	A5	1.32855e-09	0.265286	4.02809	A9:A5
	CD99	A10	A3	6.87924e-07	0.263697	0.901376	A10:A3
	CD161	A7	A6	0.0213188	0.263098	3.13742	A7:A6
	CD184	A9	A4	7.14848e-07	0.260535	3.6784	A9:A4
	H3k4me3	A3	A6	6.87924e-07	-0.25964	-0.620826	A3:A6
	NRF2	A7	A1	5.80306e-10	0.259412	1.12441	A7:A1
	CLA	A9	A2	53.7943	0.259094	2.27206	A9:A2
	CD57	A7	A6	0.00346048	0.257459	2.91307	A7:A6
	CLA	A4	A8	1.18174	-0.25654	-0.803472	A4:A8
	CD351	A7	A6	0.0213188	0.25574	2.81813	A7:A6
	GATA2	A7	A6	7.15166e-06	0.254898	2.41809	A7:A6
	CTCF	A3	A6	8.79631e-05	-0.254555	-0.628318	A3:A6
	BMI_1	A10	A4	0.0213188	-0.254241	-1.5963	A10:A4
	NRF2	A10	A1	5.80306e-10	0.253841	1.10754	A10:A1
	CLA	A1	A2	53.7943	0.250919	2.23551	A1:A2
	CTCF	A1	A6	0.00585558	-0.250864	-0.616946	A1:A6
	CD22	A9	A8	0.000497586	0.250331	2.60466	A9:A8
	CD22	A10	A4	8.70054e-11	0.248078	Inf	A10:A4
	CD22	A10	A3	8.70054e-11	0.248078	Inf	A10:A3
	CD22	A10	A7	1.21403e-12	0.248078	Inf	A10:A7
	CD22	A10	A5	4.96497e-09	0.248078	Inf	A10:A5
	CD22	A10	A1	2.10432e-11	0.248078	Inf	A10:A1
	CD22	A10	A2	4.85612e-12	0.248078	Inf	A10:A2
	CD22	A10	A6	4.04676e-13	0.248078	Inf	A10:A6
	CD99	A9	A8	2.46703e-06	0.247879	0.589239	A9:A8
	LSD1	A5	A6	0.000180299	0.246677	1.00529	A5:A6
	CD18	A10	A8	2.16154e-05	-0.246186	#NAME?	A10:A8
	CPT1A	A10	A2	0.00872027	-0.245742	-0.828134	A10:A2
	CD18	A8	A1	7.14848e-07	0.245625	8.77747	A8:A1
	CTCF	A2	A6	7.15166e-06	-0.244397	-0.597238	A2:A6
	CD49d	A9	A7	4.76323	0.24431	0.843847	A9:A7
	CTCF	A10	A7	0.000776145	-0.244305	-0.756632	A10:A7
	CytC	A10	A5	0.0379822	-0.244224	-0.965676	A10:A5
	integrin_a9b1	A4	A8	0.00346048	0.243408	1.28535	A4:A8
	CytC	A10	A6	0.0379822	-0.243119	-0.962488	A10:A6
	CytC	A10	A7	4.381	-0.242395	-0.960396	A10:A7
	integrin_a9b1	A3	A6	0.000497586	0.241994	1.46154	A3:A6
	IRF8	A3	A6	0	-0.241804	#NAME?	A3:A6
	IRF8	A1	A6	0	-0.241804	#NAME?	A1:A6
	IRF8	A2	A6	0	-0.241804	#NAME?	A2:A6
	CD184	A9	A6	7.14848e-07	0.241015	2.76436	A9:A6
	CPT1A	A10	A6	0.0213188	-0.239121	-0.811056	A10:A6
	CD49d	A7	A6	0.00346048	0.238685	2.16185	A7:A6
	integrin_a9b1	A8	A5	0.116345	-0.238633	-1.26856	A8:A5
	BMI_1	A10	A5	0.00346048	-0.237521	-1.53136	A10:A5
	SATB1	A4	A1	0	0.237254	2.62811	A4:A1
	CD69	A9	A8	1.7998e-08	0.236276	Inf	A9:A8
	CD69	A9	A7	2.10432e-11	0.236276	Inf	A9:A7
	CD69	A9	A1	7.14848e-07	0.236276	Inf	A9:A1
	CD69	A9	A2	0.000180299	0.236276	Inf	A9:A2
	CD69	A9	A6	2.15962e-07	0.236276	Inf	A9:A6
	CD18	A8	A2	0.00133224	0.23623	4.628	A8:A2
	CLA	A3	A5	9.13799	-0.23514	-1.22456	A3:A5
	CD69	A9	A3	7.15166e-06	0.234975	7.50373	A9:A3
	CD38	A7	A1	0	0.234431	2.54428	A7:A1
	RUNX1	A10	A6	7.14848e-07	-0.234135	-2.4499	A10:A6
	IRF8	A4	A6	0	-0.233029	-4.78436	A4:A6
	CD123	A10	A7	0	-0.232956	-1.05432	A10:A7
	integrin_a9b1	A1	A6	0.000497586	0.232767	1.42607	A1:A6
	CD69	A9	A4	7.15166e-06	0.232439	5.94436	A9:A4
	CPT1A	A10	A1	0.00872027	-0.232398	-0.793508	A10:A1
	CD45	A10	A6	0	0.23209	0.958997	A10:A6
	HLA_A_B_C	A9	A7	0.00346048	0.231865	0.760434	A9:A7
	CPT1A	A10	A3	1.18174	-0.230035	-0.787287	A10:A3
	integrin_a9b1	A2	A6	0.00872027	0.22964	1.41385	A2:A6
	LSD1	A4	A6	0.00133224	0.229498	0.953964	A4:A6
	CD69	A9	A5	2.29557e-06	0.229121	5.04522	A9:A5
	CD45RA	A10	A8	0	0.229113	0.842953	A10:A8
	NRF2	A5	A1	0.000266555	0.228689	1.02882	A5:A1
	CLA	A3	A7	0.0213188	-0.228313	-1.2004	A3:A7
	CD45	A10	A7	0	0.22644	0.926217	A10:A7
	IRF8	A10	A6	0	-0.226397	-3.9722	A10:A6
	SATB1	A10	A4	0	-0.225867	-2.30766	A10:A4
	IRF8	A5	A6	0	-0.225102	-3.85578	A5:A6
	CD123	A10	A5	0	-0.225073	-1.02878	A10:A5
	CD50	A10	A1	0.000180299	-0.223464	-2.8334	A10:A1
	LSD1	A9	A5	2.16154e-05	-0.223385	-0.874202	A9:A5
	CD123	A10	A8	0	-0.223204	-1.02267	A10:A8
	CytC	A10	A4	0.0915467	-0.223142	-0.903591	A10:A4
	CLA	A3	A6	0.562458	-0.223127	-1.18176	A3:A6
	CD10	A10	A9	0	0.22304	1.0143	A10:A9
	H3k4me3	A10	A1	1.83448e-07	-0.222185	-0.74621	A10:A1
	HLA_DR	A9	A1	0.000497586	0.221954	Inf	A9:A1
	SATB1	A4	A3	0	0.221896	2.21078	A4:A3
	CD44	A7	A2	0.0151929	0.22164	0.542118	A7:A2
	CTCF	A9	A6	6.87924e-07	-0.221636	-0.529928	A9:A6
	CD57	A9	A7	150.726	0.221211	0.80334	A9:A7
	CD123	A10	A6	0	-0.22087	-1.01498	A10:A6
	CD18	A8	A3	0.000497586	0.220586	3.26549	A8:A3
	CD47	A5	A6	0.0213188	0.219893	0.92661	A5:A6
	CPT1A	A10	A7	4.76323	-0.218984	-0.757841	A10:A7
	CD10	A9	A4	0	0.218683	Inf	A9:A4
	CD10	A9	A3	0	0.218683	Inf	A9:A3
	CD10	A9	A7	0	0.218683	Inf	A9:A7
	CD10	A9	A5	0	0.218683	Inf	A9:A5
	CD10	A9	A1	0	0.218683	Inf	A9:A1
	CD10	A9	A2	0	0.218683	Inf	A9:A2
	HLA_DR	A9	A3	0.0505633	0.218125	5.85708	A9:A3
	CD99	A10	A4	1.83448e-07	0.217895	0.698818	A10:A4
	CD18	A10	A7	0.00133224	-0.217539	#NAME?	A10:A7
	CD99	A8	A1	0.00872027	0.217293	0.842202	A8:A1
	CD18	A7	A1	2.16154e-05	0.216978	8.599	A7:A1
	SATB1	A4	A2	0	0.21696	2.09876	A4:A2
	CD44	A2	A6	0.000266555	-0.216762	-0.532138	A2:A6
	LSD1	A7	A6	0.00872027	0.216123	0.912704	A7:A6
	HLA_A_B_C	A7	A6	0.116345	0.216115	1.50168	A7:A6
	CD47	A4	A6	0.116345	0.215971	0.914365	A4:A6
	CEBPA	A10	A6	7.15166e-06	-0.215222	#NAME?	A10:A6
	CD156c	A9	A8	0.116345	0.214915	2.19221	A9:A8
	CD99	A8	A6	0.00585558	0.214713	0.828682	A8:A6
	CD44	A3	A7	0.0379822	-0.21376	-0.518911	A3:A7
	HLA_DR	A9	A2	0.116345	0.213748	4.75742	A9:A2
	LSD1	A2	A6	0.00872027	0.213694	0.905081	A2:A6
	CD200	A10	A4	3.44784e-10	0.213041	Inf	A10:A4
	CD200	A10	A3	8.70054e-11	0.213041	Inf	A10:A3
	CD200	A10	A7	6.33809e-05	0.213041	Inf	A10:A7
	CD200	A10	A5	1.7998e-08	0.213041	Inf	A10:A5
	CD200	A10	A1	2.29557e-06	0.213041	Inf	A10:A1
	CD200	A10	A2	6.32962e-08	0.213041	Inf	A10:A2
	CD200	A10	A6	4.96497e-09	0.213041	Inf	A10:A6
	CD99	A8	A7	0.00217321	0.212507	0.817226	A8:A7
	CD45RA	A8	A2	0	0.212333	1.91913	A8:A2
	CD47	A8	A6	0.00133224	0.212215	0.902538	A8:A6
	CTCF	A8	A6	0.0379822	-0.211691	-0.501477	A8:A6
	CD62L	A10	A8	1.32855e-09	-0.21169	#NAME?	A10:A8
	BMI_1	A10	A6	1.18174	-0.211118	-1.42246	A10:A6
	CD45RA	A8	A1	0	0.211091	1.89585	A8:A1
	CD45RA	A9	A8	0	0.210993	0.79156	A9:A8
	CD38	A1	A6	0	-0.210797	-2.41844	A1:A6
	integrin_a9b1	A8	A3	0.00872027	-0.210621	-1.16594	A8:A3
	CD99	A8	A2	0.0915467	0.210159	0.805133	A8:A2
	RUNX1	A1	A6	2.29557e-06	-0.20983	-1.90059	A1:A6
	CD44	A3	A6	0.00217321	-0.208882	-0.508931	A3:A6
	CD98	A10	A9	30.7092	-0.207907	-1.51475	A10:A9
	CD18	A7	A2	0.0505633	0.207583	4.44953	A7:A2
	CD47	A2	A6	0.00133224	0.20742	0.887298	A2:A6
	HLA_DR	A9	A4	0.00346048	0.206702	3.86313	A9:A4
	CTCF	A10	A5	0.000776145	-0.206392	-0.662237	A10:A5
	LSD1	A9	A4	0.000776145	-0.206206	-0.822879	A9:A4
	CD200	A9	A4	8.70054e-11	0.205413	Inf	A9:A4
	CD200	A9	A3	2.10432e-11	0.205413	Inf	A9:A3
	CD200	A9	A7	2.16154e-05	0.205413	Inf	A9:A7
	CD200	A9	A5	3.44784e-10	0.205413	Inf	A9:A5
	CD200	A9	A1	6.32962e-08	0.205413	Inf	A9:A1
	CD200	A9	A2	6.32962e-08	0.205413	Inf	A9:A2
	CD200	A9	A6	3.44784e-10	0.205413	Inf	A9:A6
	CytC	A10	A1	91.4204	-0.205381	-0.849127	A10:A1
	ACADVL	A7	A6	91.4204	0.204497	1.83105	A7:A6
	CD161	A9	A7	0.562458	0.202819	0.751278	A9:A7
	CD10	A9	A6	0	0.202315	3.73991	A9:A6
	CD10	A9	A8	0	0.20225	3.73416	A9:A8
	CLA	A8	A6	0.562458	0.201732	0.590309	A8:A6
	integrin_a9b1	A8	A1	0.00872027	-0.201394	-1.13047	A8:A1
	CytC	A10	A8	0.00585558	-0.200842	-0.834871	A10:A8
	CD45RA	A8	A6	0	0.200034	1.70359	A8:A6
	NRF2	A3	A6	0.00872027	-0.19991	-0.702815	A3:A6
	CD45	A9	A5	0	0.199866	0.677358	A9:A5
	CPT1A	A10	A9	0.562458	-0.199861	-0.70542	A10:A9
	NRF2	A9	A1	0.000266555	0.199793	0.932743	A9:A1
	CD22	A10	A8	7.15166e-06	0.198824	2.33249	A10:A8
	HLA_A_B_C	A10	A7	0.000497586	0.198696	0.673303	A10:A7
	CD31	A10	A9	4.76323	-0.198644	-0.71555	A10:A9
	integrin_a9b1	A8	A2	4.76323	-0.198267	-1.11825	A8:A2
	CD44	A7	A1	0.00585558	0.197913	0.473343	A7:A1
	CLA	A8	A7	17.0075	0.196546	0.571677	A8:A7
	IRF8	A9	A6	0	-0.195402	-2.3816	A9:A6
	CD45	A9	A4	0	0.195233	0.657457	A9:A4
	HLA_DR	A9	A5	0.0505633	0.193723	2.9749	A9:A5
	CD44	A1	A6	2.78695e-05	-0.193035	-0.463363	A1:A6
	LSD1	A9	A7	0.116345	-0.192831	-0.781619	A9:A7
	CD184	A10	A1	1.7998e-08	0.192522	4.3497	A10:A1
	CD99	A10	A5	0.000776145	0.192461	0.597514	A10:A5
	H3k4me3	A1	A6	0.000266555	-0.19227	-0.432384	A1:A6
	CD18	A3	A7	0.259716	-0.191939	-3.08702	A3:A7
	CD38	A1	A2	0	-0.191526	-2.30702	A1:A2
	BMI_1	A10	A3	0.000180299	-0.190747	-1.33244	A10:A3
	LSD1	A9	A2	0.0213188	-0.190402	-0.773996	A9:A2
	CD38	A3	A1	0	0.190212	2.2991	A3:A1
	CLA	A8	A5	0.116345	0.189719	0.547517	A8:A5
	CD184	A9	A7	2.40875	0.189369	1.5998	A9:A7
	BMI_1	A10	A8	17.0075	-0.188961	-1.32427	A10:A8
	CD38	A5	A1	0	0.188547	2.28901	A5:A1
	CD351	A9	A7	30.7092	0.188528	0.707223	A9:A7
	CD184	A10	A2	7.14848e-07	0.188325	3.84103	A10:A2
	CD62L	A8	A2	0.00346048	0.188161	3.16943	A8:A2
	BMI_1	A10	A2	0.562458	-0.18772	-1.31857	A10:A2
	CD99	A8	A3	0.259716	0.18753	0.693475	A8:A3
	CD45	A9	A2	0	0.186824	0.622021	A9:A2
	RUNX1	A3	A6	0.00133224	-0.186494	-1.51762	A3:A6
	CD47	A1	A6	0.000497586	0.186203	0.817861	A1:A6
	CD47	A3	A6	0.00872027	0.185273	0.814742	A3:A6
	CD184	A10	A3	7.14848e-07	0.185245	3.5565	A10:A3
	CD184	A10	A5	1.32855e-09	0.185129	3.54687	A10:A5
	CTCF	A4	A6	0.0915467	-0.184935	-0.427607	A4:A6
	CytC	A10	A2	2.40875	-0.183257	-0.778278	A10:A2
	CD18	A4	A8	1.18174	-0.182503	-1.95077	A4:A8
	CD50	A10	A3	0.000180299	-0.182399	-2.58532	A10:A3
	CTCF	A10	A4	0.00217321	-0.181741	-0.597372	A10:A4
	CD184	A9	A8	0.00133224	0.180886	1.47416	A9:A8
	CD273	A9	A7	30.7092	0.180877	0.622314	A9:A7
	OGDH	A7	A6	30.7092	0.180718	0.897069	A7:A6
	CD47	A10	A6	0.00872027	0.180503	0.798623	A10:A6
	CD184	A10	A4	2.29557e-06	0.180378	3.19717	A10:A4
	CEBPA	A9	A6	0.000180299	-0.179957	-2.60952	A9:A6
	CEBPA	A1	A6	7.15166e-06	-0.179759	-2.60147	A1:A6
	RUNX1	A2	A6	0.00346048	-0.179699	-1.42287	A2:A6
	HLA_DR	A9	A6	2.40875	0.179279	2.37878	A9:A6
	NRF2	A2	A6	0.0505633	-0.179107	-0.611533	A2:A6
	CD49d	A9	A3	53.7943	0.177867	0.561509	A9:A3
	CD31	A9	A2	0.116345	0.177661	0.620875	A9:A2
	CD50	A10	A4	0.000497586	-0.176875	-2.54844	A10:A4
	CD200	A10	A8	0.00133224	0.176546	2.54537	A10:A8
	CD62L	A10	A9	1.7998e-08	-0.176099	#NAME?	A10:A9
	TdT	A10	A8	0	0.176096	0.457309	A10:A8
	CLA	A10	A3	0.00346048	-0.175893	#NAME?	A10:A3
	CD50	A10	A5	0.0213188	-0.174623	-2.53313	A10:A5
	CD123	A10	A4	0	-0.173962	-0.851253	A10:A4
	CD47	A7	A6	9.13799	0.173622	0.775052	A7:A6
	RUNX1	A9	A6	0.000180299	-0.173598	-1.34278	A9:A6
	CD218a	A9	A7	2.40875	0.17334	0.580876	A9:A7
	CD50	A10	A2	0.000497586	-0.173255	-2.52375	A10:A2
	CD38	A8	A1	0	0.173093	2.19175	A8:A1
	CytC	A10	A3	1.03481	-0.172201	-0.741522	A10:A3
	CEBPA	A2	A6	0.000497586	-0.172027	-2.31691	A2:A6
	CD99	A10	A9	0.00217321	-0.171712	-0.381338	A10:A9
	CD318	A9	A7	150.726	0.170753	0.550642	A9:A7
	LSD1	A10	A9	9.13799	-0.170513	-1.45734	A10:A9
	CD49d	A10	A7	17.0075	0.170465	0.63653	A10:A7
	integrin_a9b1	A10	A8	0.00346048	-0.169338	#NAME?	A10:A8
	CD200	A9	A8	0.000180299	0.168918	2.49276	A9:A8
	CLA	A4	A3	17.0075	0.168319	0.968602	A4:A3
	HLA_A_B_C	A9	A8	16.2034	0.166815	0.503782	A9:A8
	H3k18ac	A10	A6	0.0379822	0.166794	0.385009	A10:A6
	HLA_DR	A9	A8	9.13799	0.164621	1.95282	A9:A8
	CD62L	A8	A3	0.00346048	0.164324	2.16002	A8:A3
	CD47	A9	A7	1.18174	0.163919	0.477579	A9:A7
	NRF2	A4	A1	0.0151929	0.163738	0.803127	A4:A1
	LSD1	A8	A6	1.18174	0.163032	0.736185	A8:A6
	CD18	A8	A5	4.76323	0.16284	1.56257	A8:A5
	LSD1	A3	A6	2.40875	0.162728	0.735111	A3:A6
	CD49d	A9	A5	30.7092	0.162337	0.502786	A9:A5
	CD49d	A9	A1	90.0049	0.161709	0.50046	A9:A1
	RUNX1	A8	A6	0.259716	-0.161706	-1.19842	A8:A6
	CD184	A10	A6	2.29557e-06	0.160858	2.28314	A10:A6
	CD45RA	A4	A8	0	-0.160788	-1.17468	A4:A8
	NRF2	A3	A7	0.212846	-0.160739	-0.589465	A3:A7
	CD44	A9	A7	0.0151929	-0.16066	-0.371566	A9:A7
	CTCF	A5	A6	1.03481	-0.160284	-0.362742	A5:A6
	CD45RA	A8	A3	0	0.159875	1.16442	A8:A3
	CD49d	A9	A8	29.6487	0.15978	0.493342	A9:A8
	CEBPA	A3	A6	0.0505633	-0.159233	-1.94262	A3:A6
	RUNX1	A4	A6	0.0505633	-0.159206	-1.16982	A4:A6
	HLA_A_B_C	A9	A1	1.03481	0.158856	0.475298	A9:A1
	CD69	A10	A8	2.15962e-07	0.158352	Inf	A10:A8
	CD69	A10	A7	3.44784e-10	0.158352	Inf	A10:A7
	CD69	A10	A1	6.33809e-05	0.158352	Inf	A10:A1
	CD69	A10	A2	0.0213188	0.158352	Inf	A10:A2
	CD69	A10	A6	7.14848e-07	0.158352	Inf	A10:A6
	HLA_A_B_C	A9	A5	0.116345	0.158322	0.473407	A9:A5
	CD69	A10	A3	0.00133224	0.15705	6.92638	A10:A3
	CD47	A10	A9	53.7943	-0.157038	-0.454008	A10:A9
	CD45	A1	A6	0	0.157019	0.712489	A1:A6
	NRF2	A8	A1	0.000776145	0.156327	0.774978	A8:A1
	CytC	A10	A9	29.6487	-0.155928	-0.685665	A10:A9
	CD44	A9	A6	0.000266555	-0.155782	-0.361586	A9:A6
	CD62L	A8	A1	0.116345	0.155476	1.91296	A8:A1
	NRF2	A10	A3	0.477606	0.155167	0.572594	A10:A3
	CTCF	A10	A8	0.0379822	-0.154985	-0.523502	A10:A8
	HLA_A_B_C	A9	A3	1.03481	0.154832	0.461108	A9:A3
	H3k4me3	A10	A3	2.46703e-06	-0.154815	-0.557768	A10:A3
	CD69	A10	A4	0.00133224	0.154515	5.36701	A10:A4
	CD45	A9	A3	0	0.154179	0.492162	A9:A3
	CD18	A4	A7	17.0075	-0.153857	-1.7723	A4:A7
	CD50	A10	A8	0.0213188	-0.153503	-2.38104	A10:A8
	CD62L	A9	A2	0.0213188	0.15257	2.90387	A9:A2
	CD47	A9	A3	1.18174	0.152267	0.437889	A9:A3
	CDw93	A9	A7	30.7092	0.151557	0.497033	A9:A7
	CD45	A7	A1	0	-0.151369	-0.679708	A7:A1
	CD47	A9	A1	9.13799	0.151338	0.43477	A9:A1
	CD69	A10	A5	0.00133224	0.151196	4.46788	A10:A5
	CLA	A9	A3	53.7943	0.150847	0.893447	A9:A3
	MCT1	A9	A7	4.76323	0.150398	0.531406	A9:A7
	CD31	A10	A8	2082.95	-0.149592	-0.569054	A10:A8
	CD44	A5	A2	0.0151929	0.149584	0.387171	A5:A2
	HLA_A_B_C	A9	A4	2.16589	0.149514	0.442568	A9:A4
	CD123	A10	A1	0	-0.148861	-0.755357	A10:A1
	CEBPA	A10	A7	0.000497586	-0.14881	#NAME?	A10:A7
	CEBPA	A8	A6	0.00872027	-0.148587	-1.69148	A8:A6
	CD45	A9	A8	0	0.148431	0.470459	A9:A8
	CD31	A9	A6	2.40875	0.147996	0.496809	A9:A6
	LSD1	A10	A6	91.4204	-0.147221	-1.32625	A10:A6
	CD49d	A9	A4	53.7943	0.146614	0.445671	A9:A4
	OGDH	A9	A7	30.7092	0.145675	0.457583	A9:A7
	CD49d	A9	A2	564.612	0.145658	0.442271	A9:A2
	TdT	A10	A9	0	-0.145544	-0.292221	A10:A9
	CD45RA	A8	A5	0	0.145233	1.00907	A8:A5
	BMI_1	A10	A7	0.0213188	-0.145097	-1.10763	A10:A7
	CTCF	A10	A9	0.000776145	-0.14504	-0.495051	A10:A9
	CD45	A10	A5	0	0.144409	0.518984	A10:A5
	CD50	A1	A6	1.18174	0.144228	1.1677	A1:A6
	IRF8	A8	A3	0	0.14413	Inf	A8:A3
	IRF8	A8	A1	0	0.14413	Inf	A8:A1
	IRF8	A8	A2	0	0.14413	Inf	A8:A2
	CLA	A3	A1	241.081	-0.142673	-0.856893	A3:A1
	CD57	A9	A8	1.18174	0.142662	0.464674	A9:A8
	CD50	A7	A1	2.40875	-0.142611	-1.14767	A7:A1
	NRF2	A8	A6	17.0075	-0.142256	-0.46278	A8:A6
	CD99	A4	A8	0.116345	-0.141728	-0.490918	A4:A8
	CD44	A3	A5	0.212846	-0.141704	-0.363964	A3:A5
	CD57	A9	A5	4.76323	0.141158	0.458904	A9:A5
	HLA_DR	A9	A7	241.081	0.140774	1.45106	A9:A7
	CD123	A10	A2	0	-0.140492	-0.721913	A10:A2
	NRF2	A7	A2	1.03481	0.139936	0.498183	A7:A2
	CD45	A10	A4	0	0.139776	0.499082	A10:A4
	LSD1	A9	A8	8.56729	-0.13974	-0.605101	A9:A8
	LSD1	A9	A3	0.562458	-0.139436	-0.604026	A9:A3
	CD45	A8	A6	0	0.139116	0.646913	A8:A6
	CD90	A10	A1	0	-0.13896	-2.35707	A10:A1
	CD305	A10	A2	0.0213188	0.138827	1.37965	A10:A2
	CD18	A9	A8	374.064	-0.138574	-1.19391	A9:A8
	BMI_1	A10	A9	9.13799	-0.138435	-1.07169	A10:A9
	integrin_a9b1	A10	A6	0.00872027	-0.137965	#NAME?	A10:A6
	RUNX1	A5	A6	1.18174	-0.137796	-0.945679	A5:A6
	CD49e	A10	A3	150.726	0.137356	0.539463	A10:A3
	CD305	A8	A2	30.7092	0.137044	1.3682	A8:A2
	CD49e	A10	A2	241.081	0.135706	0.531625	A10:A2
	OGDH	A4	A7	562.95	0.135568	0.430117	A4:A7
	IRF8	A4	A8	0	-0.135355	-4.03789	A4:A8
	HLA_DR	A10	A1	0.0213188	0.135207	Inf	A10:A1
	H3k4me3	A10	A7	149.407	-0.135059	-0.497494	A10:A7
	CD62L	A8	A6	2.40875	0.134938	1.46368	A8:A6
	NRF2	A4	A6	0.116345	-0.134845	-0.434631	A4:A6
	H3k18ac	A9	A6	0.0379822	0.13481	0.318712	A9:A6
	CD123	A10	A9	0	-0.134653	-0.698109	A10:A9
	CDw93	A9	A8	562.95	0.134601	0.432126	A9:A8
	NRF2	A10	A2	0.477606	0.134365	0.481312	A10:A2
	SATB1	A9	A4	0	0.134236	0.560001	A9:A4
	CD18	A7	A5	150.726	0.134193	1.38409	A7:A5
	H3k4me3	A10	A2	2.16589	-0.134152	-0.494664	A10:A2
	ACADVL	A9	A7	0.259716	0.134061	0.557101	A9:A7
	HLA_A_B_C	A10	A8	8.56729	0.133645	0.41665	A10:A8
	CD45	A8	A7	0	0.133466	0.614132	A8:A7
	CD45	A3	A6	0	0.133368	0.625209	A3:A6
	H3k4me3	A10	A4	29.6487	-0.133175	-0.491611	A10:A4
	H3k27me3	A10	A6	0.00585558	0.132761	0.303227	A10:A6
	CEBPA	A4	A6	0.259716	-0.132703	-1.38303	A4:A6
	CD38	A4	A1	0	0.132623	1.90081	A4:A1
	HLA_A_B_C	A9	A2	0.212846	0.132263	0.384009	A9:A2
	CTCF	A3	A7	240.219	-0.132184	-0.359971	A3:A7
	H3k4me3	A9	A1	8.47014e-06	-0.131831	-0.395188	A9:A1
	CD57	A9	A3	53.7943	0.131686	0.423099	A9:A3
	HLA_DR	A10	A3	0.116345	0.131378	5.14199	A10:A3
	CD45	A10	A2	0	0.131367	0.463647	A10:A2
	H3k18ac	A8	A6	0.477606	0.130875	0.31034	A8:A6
	CD34	A9	A1	0	-0.130847	-0.387944	A9:A1
	CD49e	A10	A1	149.407	0.130739	0.508286	A10:A1
	H3k4me3	A10	A5	16.2034	-0.130628	-0.48362	A10:A5
	CD31	A10	A5	1160.81	-0.130573	-0.507997	A10:A5
	CD45	A9	A1	0	0.130528	0.404883	A9:A1
	CD34	A10	A1	0	-0.130507	-0.38679	A10:A1
	CD49e	A10	A9	374.064	0.130417	0.506788	A10:A9
	CD57	A10	A7	30.7092	0.130126	0.524385	A10:A7
	CD47	A9	A2	91.4204	0.130121	0.365333	A9:A2
	NRF2	A3	A5	52.5029	-0.130016	-0.493878	A3:A5
	CD45RA	A7	A2	0	0.130015	1.43479	A7:A2
	CD71	A5	A2	0	-0.128897	-0.453769	A5:A2
	CD45RA	A7	A1	0	0.128773	1.41151	A7:A1
	CD62L	A9	A3	0.116345	0.128733	1.89445	A9:A3
	IRF8	A10	A8	0	-0.128723	-3.22573	A10:A8
	CD31	A8	A2	1160.81	0.128609	0.474379	A8:A2
	CTCF	A7	A1	2096.02	0.128493	0.348599	A7:A1
	LSD1	A5	A1	1.18174	0.128395	0.436745	A5:A1
	Ki67	A7	A1	0.00346048	0.128123	Inf	A7:A1
	CD161	A9	A8	9.13799	0.127807	0.426225	A9:A8
	BMI_1	A9	A1	241.081	-0.127735	-0.569217	A9:A1
	CD45	A3	A7	0	0.127717	0.592429	A3:A7
	IRF8	A8	A5	0	0.127428	3.10931	A8:A5
	HLA_DR	A10	A2	0.259716	0.127001	4.04233	A10:A2
	CD273	A9	A5	374.064	0.126998	0.40737	A9:A5
	CD161	A10	A7	53.7943	0.126823	0.513246	A10:A7
	CD57	A9	A1	825.283	0.126776	0.40488	A9:A1
	integrin_a9b1	A9	A8	0.116345	-0.12657	-1.98531	A9:A8
	H3k27me3	A9	A6	0.0915467	0.126559	0.290394	A9:A6
	RUNX1	A10	A7	0.000497586	-0.12596	-1.76614	A10:A7
	CD44	A4	A7	4.381	-0.125943	-0.282776	A4:A7
	CD44	A8	A2	29.6487	0.125929	0.332447	A8:A2
	CD44	A5	A1	0.477606	0.125858	0.318396	A5:A1
	HLA_A_B_C	A10	A1	0.212846	0.125686	0.388167	A10:A1
	CD47	A9	A8	30.7092	0.125326	0.350093	A9:A8
	CD18	A10	A6	0.0505633	-0.125292	#NAME?	A10:A6
	HLA_A_B_C	A10	A5	0.0505633	0.125152	0.386276	A10:A5
	CD18	A1	A6	0.00346048	-0.124731	-7.80302	A1:A6
	CD34	A9	A5	0	-0.124128	-0.370371	A9:A5
	CD318	A9	A3	374.159	0.124032	0.377952	A9:A3
	CD351	A10	A7	4.76323	0.123866	0.501481	A10:A7
	CD34	A10	A5	0	-0.123788	-0.369216	A10:A5
	CD273	A9	A3	562.95	0.123688	0.395155	A9:A3
	Ki67	A1	A6	0.259716	-0.12352	#NAME?	A1:A6
	CD62L	A4	A8	0.562458	-0.123348	-1.26078	A4:A8
	CD31	A10	A4	52.5029	-0.123328	-0.48404	A10:A4
	MCT1	A9	A8	53.7943	0.12329	0.420017	A9:A8
	H3k18ac	A4	A6	0.0379822	0.122925	0.293277	A4:A6
	CTCF	A7	A6	0.477606	-0.122371	-0.268347	A7:A6
	CTCF	A10	A2	374.064	-0.122278	-0.427741	A10:A2
	H3k4me3	A10	A8	29.6487	-0.122246	-0.45701	A10:A8
	CTCF	A7	A2	17.0075	0.122027	0.328891	A7:A2
	HLA_A_B_C	A10	A3	0.212846	0.121662	0.373976	A10:A3
	CD47	A9	A4	9.13799	0.121569	0.338266	A9:A4
	CD123	A10	A3	0	-0.121416	-0.642653	A10:A3
	CD218a	A9	A8	825.283	0.121078	0.379907	A9:A8
	BMI_1	A7	A1	374.064	-0.121074	-0.533275	A7:A1
	CD44	A4	A6	0.212846	-0.121065	-0.272796	A4:A6
	CD18	A8	A6	1160.81	0.120894	0.974452	A8:A6
	CD31	A9	A7	30.7092	0.120339	0.390029	A9:A7
	CD273	A9	A8	91.4204	0.120313	0.382805	A9:A8
	HLA_DR	A10	A4	0.259716	0.119955	3.14804	A10:A4
	CD62L	A9	A1	0.562458	0.119885	1.64739	A9:A1
	H3k18ac	A2	A6	1.03481	0.119803	0.286521	A2:A6
	CD318	A9	A1	8.56729	0.119479	0.362175	A9:A1
	NRF2	A1	A2	0.00217321	-0.119476	-0.626225	A1:A2
	CD164	A10	A1	17.0075	-0.119152	#NAME?	A10:A1
	CD164	A8	A1	2.40875	-0.119152	#NAME?	A8:A1
	CD164	A7	A1	0.00872027	-0.119152	#NAME?	A7:A1
	CD164	A1	A6	0.116345	0.119152	Inf	A1:A6
	CD62L	A10	A7	0.000497586	-0.118937	#NAME?	A10:A7
	CD273	A9	A1	562.95	0.118853	0.377494	A9:A1
	OGDH	A10	A7	2.40875	0.11872	0.38314	A10:A7
	LSD1	A1	A6	30.7092	0.118282	0.568542	A1:A6
	CD161	A7	A2	9.13799	-0.118203	-0.483589	A7:A2
	CD273	A10	A7	150.726	0.118149	0.435415	A10:A7
	CD44	A8	A3	29.6487	0.118049	0.30924	A8:A3
	CD45RA	A7	A6	0	0.117716	1.21925	A7:A6
	CD47	A9	A5	150.726	0.117648	0.326021	A9:A5
	OGDH	A8	A7	53.7943	0.117217	0.378873	A8:A7
	H3k27ac	A10	A2	240.219	0.117192	0.41677	A10:A2
	CD57	A9	A4	91.4204	0.117107	0.369668	A9:A4
	H3k27me3	A2	A6	0.00585558	0.117107	0.270615	A2:A6
	CDw93	A9	A3	16.2034	0.11687	0.367241	A9:A3
	CDw93	A9	A1	240.219	0.116648	0.366447	A9:A1
	CD318	A9	A8	240.219	0.116384	0.35155	A9:A8
	HLA_A_B_C	A10	A4	1.03481	0.116345	0.355436	A10:A4
	CD90	A1	A2	0	0.116315	1.61553	A1:A2
	CD99	A8	A5	16.2034	0.116293	0.389613	A8:A5
	CTCF	A10	A1	0.212846	-0.115812	-0.408033	A10:A1
	BMI_1	A9	A4	1167.49	-0.115806	-0.524609	A9:A4
	CD18	A2	A6	2.40875	-0.115336	-3.65355	A2:A6
	H3k18ac	A5	A6	52.5029	0.115174	0.276446	A5:A6
	CD50	A9	A1	241.081	-0.114961	-0.842363	A9:A1
	MCT1	A9	A3	1167.49	0.114033	0.383868	A9:A3
	CD351	A9	A8	821.394	0.113879	0.384711	A9:A8
	H3k27me3	A5	A6	0.00585558	0.113723	0.263467	A5:A6
	CD273	A9	A4	53.7943	0.113705	0.358926	A9:A4
	CEBPA	A9	A7	0.00346048	-0.113546	-2.07718	A9:A7
	CEBPA	A7	A1	0.00133224	0.113348	2.06912	A7:A1
	ACADVL	A4	A7	9.13799	0.112298	0.48006	A4:A7
	CTCF	A10	A3	8.56729	-0.112121	-0.396661	A10:A3
	CD98	A10	A4	0.00346048	0.111929	Inf	A10:A4
	CD98	A10	A3	6.33809e-05	0.111929	Inf	A10:A3
	CD98	A10	A1	2.15962e-07	0.111929	Inf	A10:A1
	CD98	A10	A2	0.0505633	0.111929	Inf	A10:A2
	H3k27me3	A7	A6	0.00585558	0.111718	0.259214	A7:A6
	CD123	A3	A7	0	-0.111539	-0.411669	A3:A7
	CD57	A9	A2	29.6487	0.111479	0.349559	A9:A2
	CD90	A9	A1	0	-0.111476	-1.49669	A9:A1
	OGDH	A7	A2	374.064	-0.111398	-0.362235	A7:A2
	LSD1	A4	A1	0.562458	0.111215	0.385422	A4:A1
	MCT1	A9	A5	821.394	0.111117	0.372666	A9:A5
	H3k18ac	A7	A6	29.6487	0.110973	0.267241	A7:A6
	CEBPA	A5	A6	2.40875	-0.110734	-1.04249	A5:A6
	SATB1	A4	A8	0	-0.11028	-0.4747	A4:A8
	CD18	A9	A7	1160.81	-0.109927	-1.01543	A9:A7
	CD318	A9	A5	374.064	0.109864	0.329422	A9:A5
	CD57	A7	A2	91.4204	-0.109732	-0.453781	A7:A2
	CD31	A5	A2	374.064	0.109591	0.413322	A5:A2
	CD318	A9	A4	29.6487	0.109475	0.328109	A9:A4
	NRF2	A5	A2	149.407	0.109213	0.402596	A5:A2
	CD184	A10	A7	2.40875	0.109213	1.11857	A10:A7
	BMI_1	A4	A7	2614.81	0.109145	0.488668	A4:A7
	Ki67	A7	A2	562.95	0.109119	2.7532	A7:A2
	CD218a	A9	A5	90.0049	0.108526	0.335539	A9:A5
	CD50	A10	A9	0.259716	-0.108503	-1.99103	A10:A9
	CD31	A9	A3	2.40875	0.108467	0.346511	A9:A3
	CLA	A3	A2	1160.81	0.108247	1.37862	A3:A2
	CD318	A9	A2	564.612	0.108228	0.323919	A9:A2
	CD161	A9	A5	562.95	0.108195	0.352071	A9:A5
	RUNX1	A7	A6	30.7092	-0.108176	-0.683765	A7:A6
	CD305	A10	A3	0.00872027	0.108153	0.942456	A10:A3
	Ki67	A9	A1	0.259716	0.108112	Inf	A9:A1
	CD273	A9	A2	91.4204	0.108025	0.33871	A9:A2
	ACADVL	A7	A2	30.7092	-0.10801	-0.46438	A7:A2
	CD161	A4	A7	1160.81	0.107889	0.447283	A4:A7
	CD62L	A10	A5	2.29557e-06	-0.107777	#NAME?	A10:A5
	CD18	A10	A9	0.259716	-0.107612	#NAME?	A10:A9
	Ki67	A10	A1	0.00872027	0.107439	Inf	A10:A1
	CD351	A7	A2	17.0075	-0.107404	-0.444056	A7:A2
	CD98	A10	A5	0.0505633	0.107194	4.56332	A10:A5
	GATA2	A9	A7	821.394	0.107192	0.424219	A9:A7
	CD18	A9	A1	0.00872027	0.107051	7.58356	A9:A1
	HLA_DR	A10	A5	0.562458	0.106976	2.25981	A10:A5
	OGDH	A7	A1	30.7092	-0.106804	-0.348964	A7:A1
	MCT1	A9	A1	52.5029	0.106626	0.35558	A9:A1
	CD305	A8	A3	17.0075	0.10637	0.931002	A8:A3
	CD49e	A10	A6	241.081	0.105982	0.397283	A10:A6
	H3k27me3	A3	A6	0.00217321	0.105654	0.246279	A3:A6
	CEBPA	A7	A2	0.0213188	0.105616	1.78456	A7:A2
	CD161	A3	A7	562.95	0.105012	0.43699	A3:A7
	ACADVL	A7	A5	150.726	-0.105004	-0.453289	A7:A5
	SATB1	A4	A7	0	-0.104896	-0.454818	A4:A7
	Ki67	A2	A6	2614.81	-0.104516	-2.70041	A2:A6
	CEBPA	A10	A5	91.4204	-0.104488	#NAME?	A10:A5
	Ki67	A3	A7	4.76323	-0.104296	-2.42689	A3:A7
	CPT1A	A9	A5	564.612	-0.104167	-0.264916	A9:A5
	CD57	A4	A7	374.064	0.104104	0.433672	A4:A7
	H3k18ac	A3	A6	16.2034	0.104079	0.252005	A3:A6
	CD49d	A10	A3	91.4204	0.104022	0.354192	A10:A3
	CD62L	A8	A5	1.18174	0.103913	0.9739	A8:A5
	CD305	A10	A1	1.18174	0.10389	0.890961	A10:A1
	CD123	A3	A5	0	-0.103656	-0.386132	A3:A5
	CD161	A9	A1	30.7092	0.103344	0.334302	A9:A1
	CD50	A3	A6	9.13799	0.103163	0.919617	A3:A6
	NRF2	A8	A7	149.407	-0.103085	-0.349431	A8:A7
	CD31	A4	A2	30.7092	0.102346	0.389365	A4:A2
	CD44	A8	A1	52.5029	0.102203	0.263672	A8:A1
	CD218a	A9	A3	564.612	0.102141	0.313482	A9:A3
	CD31	A9	A1	2614.81	0.102116	0.323757	A9:A1
	CD305	A8	A1	53.7943	0.102107	0.879507	A8:A1
	integrin_a9b1	A8	A7	53.7943	0.101898	1.32822	A8:A7
	H3k27me3	A4	A6	0.00585558	0.101813	0.238023	A4:A6
	CD38	A4	A7	0	-0.101808	-0.643467	A4:A7
	CD123	A8	A3	0	0.101788	0.380012	A8:A3
	RUNX1	A7	A1	0.000180299	0.101654	1.21682	A7:A1
	CD50	A3	A7	17.0075	0.101546	0.899592	A3:A7
	CD351	A4	A7	17.0075	0.101269	0.422057	A4:A7
	NRF2	A9	A3	149.407	0.10112	0.3978	A9:A3
	CD99	A5	A1	8.56729	0.101	0.452589	A5:A1
	CD184	A10	A8	0.0213188	0.100729	0.992935	A10:A8
	CD45	A2	A6	0	0.100724	0.49535	A2:A6
	ACADVL	A7	A1	0.259716	-0.100203	-0.435393	A7:A1
	CD90	A8	A1	0	-0.100187	-1.25239	A8:A1
	CDw93	A9	A4	9.13799	0.100169	0.308679	A9:A4
	H3k4me3	A8	A1	0.00585558	-0.0999391	-0.289201	A8:A1
	CD351	A9	A1	241.081	0.09972	0.33091	A9:A1
	Ki67	A3	A6	30.7092	-0.0996932	-2.37411	A3:A6
	CD18	A3	A6	4.76323	-0.0996917	-2.29104	A3:A6
	HLA_A_B_C	A7	A2	562.95	-0.0996021	-0.376425	A7:A2
	CD161	A7	A1	150.726	-0.0994757	-0.416976	A7:A1
	CD123	A3	A6	0	-0.0994536	-0.372331	A3:A6
	CD62L	A9	A6	9.13799	0.0993472	1.19812	A9:A6
	CTCF	A9	A7	374.159	-0.0992647	-0.261581	A9:A7
	CD218a	A7	A2	150.726	-0.0991866	-0.360282	A7:A2
	HLA_A_B_C	A10	A2	0.0379822	0.0990934	0.296878	A10:A2
	BMI_1	A9	A5	1585.16	-0.0990859	-0.45967	A9:A5
	CD90	A1	A6	0	0.0989848	1.22866	A1:A6
	CD31	A8	A6	2614.81	0.0989438	0.350313	A8:A6
	NRF2	A9	A6	53.7943	-0.0987897	-0.305015	A9:A6
	CD45	A10	A3	2.67896e-10	0.0987223	0.333788	A10:A3
	NRF2	A3	A1	1.03481	0.0986731	0.534943	A3:A1
	CD49d	A7	A2	150.726	-0.0986518	-0.401576	A7:A2
	CDw93	A9	A2	821.394	0.0984253	0.302701	A9:A2
	CD99	A5	A6	8.56729	0.0984192	0.439068	A5:A6
	CD123	A9	A7	0	-0.098303	-0.356213	A9:A7
	CD90	A7	A1	0	-0.0981294	-1.21201	A7:A1
	LSD1	A7	A1	17.0075	0.0978406	0.344162	A7:A1
	CD161	A9	A3	150.726	0.0978076	0.314288	A9:A3
	IRF8	A9	A8	0	-0.0977283	-1.63513	A9:A8
	CD34	A9	A8	0	-0.0977068	-0.29911	A9:A8
	CD49d	A4	A7	821.394	0.0976959	0.398175	A4:A7
	IRF8	A8	A6	78.2504	-0.097674	-0.746469	A8:A6
	CD18	A9	A2	2.40875	0.097656	3.43409	A9:A2
	CD50	A4	A6	17.0075	0.0976394	0.882738	A4:A6
	CD351	A3	A7	30.7092	0.0975994	0.408735	A3:A7
	CD34	A9	A4	0	-0.0975441	-0.298661	A9:A4
	MCT1	A9	A4	562.95	0.0975271	0.321574	A9:A4
	NRF2	A10	A8	149.407	0.097514	0.33256	A10:A8
	CD34	A10	A8	0	-0.0973673	-0.297956	A10:A8
	CD82	A2	A6	0.562458	0.0973322	Inf	A2:A6
	CD34	A10	A4	0	-0.0972046	-0.297506	A10:A4
	ACADVL	A8	A7	30.7092	0.096967	0.423204	A8:A7
	Ubi_H2A	A7	A2	0.0915467	-0.0967932	-0.213193	A7:A2
	CPT1A	A9	A4	29.6487	-0.096587	-0.247196	A9:A4
	CD31	A10	A1	8.56729	-0.0965278	-0.391793	A10:A1
	RUNX1	A10	A5	17.0075	-0.0963398	-1.50422	A10:A5
	CD99	A7	A5	240.219	-0.0962137	-0.427613	A7:A5
	CD50	A4	A7	53.7943	0.0960222	0.862713	A4:A7
	CD44	A8	A7	240.219	-0.0957106	-0.209671	A8:A7
	CD44	A4	A2	149.407	0.0956967	0.259342	A4:A2
	NRF2	A4	A7	2.16589	-0.0956742	-0.321282	A4:A7
	CD351	A9	A5	2614.81	0.0956209	0.315701	A9:A5
	LSD1	A1	A2	0.562458	-0.0954113	-0.33654	A1:A2
	CD62L	A7	A2	30.7092	0.0954083	2.33768	A7:A2
	CD50	A5	A6	30.7092	0.0953876	0.86743	A5:A6
	integrin_a9b1	A9	A6	9.13799	-0.0951973	-1.68971	A9:A6
	OGDH	A7	A5	30.7092	-0.0951867	-0.314849	A7:A5
	H3k27me3	A1	A6	8.79631e-05	0.0951398	0.22357	A1:A6
	CD45	A7	A2	0	-0.095073	-0.46257	A7:A2
	LSD1	A9	A1	53.7943	-0.0949903	-0.437457	A9:A1
	CD161	A9	A4	2.40875	0.0949304	0.303995	A9:A4
	OGDH	A3	A7	821.394	0.0949104	0.314027	A3:A7
	CD164	A9	A1	4.76323	-0.0948278	-2.29236	A9:A1
	CD161	A7	A5	30.7092	-0.0946246	-0.399207	A7:A5
	CD57	A7	A1	150.726	-0.0944354	-0.39846	A7:A1
	CTCF	A3	A5	240.219	-0.094271	-0.265576	A3:A5
	CD34	A9	A6	0	-0.09425	-0.289521	A9:A6
	CD305	A10	A4	0.0213188	0.0940694	0.778908	A10:A4
	CD50	A2	A6	9.13799	0.0940198	0.858051	A2:A6
	CD34	A10	A6	0	-0.0939105	-0.288367	A10:A6
	CD99	A5	A2	90.0049	0.0938661	0.415519	A5:A2
	CD50	A7	A5	30.7092	-0.0937704	-0.847404	A7:A5
	CD354	A9	A8	821.394	0.0934012	0.324005	A9:A8
	CD45	A10	A8	0	0.092974	0.312084	A10:A8
	CD351	A7	A5	150.726	-0.0929074	-0.391522	A7:A5
	CEBPA	A3	A7	0.562458	-0.0928219	-1.41027	A3:A7
	CD354	A9	A7	374.064	0.0928016	0.321675	A9:A7
	CD62L	A8	A7	2.40875	0.0927527	0.831752	A8:A7
	CD354	A9	A3	562.95	0.0927036	0.321294	A9:A3
	HLA_DR	A10	A6	4.76323	0.0925318	1.66369	A10:A6
	CLA	A5	A1	374.064	0.092467	0.367662	A5:A1
	CD123	A7	A2	0	0.0924636	0.332409	A7:A2
	BMI_1	A7	A5	3104.71	-0.0924246	-0.423728	A7:A5
	CD50	A7	A2	30.7092	-0.0924026	-0.838026	A7:A2
	CD45	A4	A6	0	0.0923141	0.459915	A4:A6
	CD305	A4	A8	17.0075	-0.0922863	-0.767454	A4:A8
	CD18	A7	A6	3104.71	0.092247	0.795978	A7:A6
	CD184	A8	A1	4.76323	0.0917932	3.35676	A8:A1
	CD318	A10	A7	241.081	0.0917009	0.321446	A10:A7
	H3k4me3	A5	A1	0.0379822	-0.0915572	-0.26259	A5:A1
	CD90	A4	A1	0	-0.0914045	-1.08738	A4:A1
	CD218a	A10	A7	9.13799	0.091238	0.334504	A10:A7
	CD57	A10	A9	825.283	-0.0910855	-0.278955	A10:A9
	CD90	A3	A1	0	-0.0910151	-1.08048	A3:A1
	ACADVL	A3	A7	91.4204	0.090957	0.40029	A3:A7
	CD351	A9	A3	1585.16	0.090929	0.298488	A9:A3
	CD44	A8	A6	16.2034	-0.0908327	-0.199691	A8:A6
	CTCF	A5	A1	2096.02	0.0905801	0.254204	A5:A1
	CD123	A9	A5	0	-0.0904197	-0.330676	A9:A5
	H3k4me3	A10	A9	374.159	-0.0903536	-0.351022	A10:A9
	CD31	A10	A3	3104.71	-0.0901764	-0.369039	A10:A3
	CD164	A5	A1	17.0075	-0.0901395	-2.03807	A5:A1
	NRF2	A10	A4	0.477606	0.0901027	0.304411	A10:A4
	CD218a	A9	A4	29.6487	0.0895824	0.271061	A9:A4
	CD57	A3	A7	374.064	0.0895248	0.380241	A3:A7
	CD218a	A7	A1	150.726	-0.0894199	-0.328542	A7:A1
	CDw93	A9	A5	2082.95	0.0893742	0.272057	A9:A5
	CTCF	A8	A7	1595.12	-0.0893196	-0.23313	A8:A7
	Ki67	A9	A2	2082.95	0.0891084	2.5082	A9:A2
	ACADVL	A10	A7	4.76323	0.0891036	0.39315	A10:A7
	H3k4me3	A4	A1	0.0151929	-0.0890099	-0.254599	A4:A1
	CD351	A7	A1	374.064	-0.0888084	-0.376314	A7:A1
	CD44	A9	A5	0.0915467	-0.0886042	-0.216619	A9:A5
	CD123	A9	A8	0	-0.0885512	-0.324556	A9:A8
	CD49d	A10	A5	562.95	0.0884924	0.295469	A10:A5
	Ki67	A10	A2	374.064	0.088436	2.49919	A10:A2
	CD62L	A10	A4	0.000180299	-0.0883423	#NAME?	A10:A4
	CytC	A9	A5	52.5029	-0.0882957	-0.280012	A9:A5
	H3k4me3	A1	A2	0.0379822	0.088033	0.251547	A1:A2
	CD49d	A10	A1	149.407	0.0878641	0.293143	A10:A1
	CD44	A4	A3	825.283	0.0878166	0.236135	A4:A3
	CD62L	A9	A4	17.0075	0.0877566	0.995209	A9:A4
	CD45	A5	A6	0	0.0876809	0.440013	A5:A6
	CD90	A5	A1	0	-0.0876498	-1.02221	A5:A1
	CD184	A8	A2	9.13799	0.0875956	2.8481	A8:A2
	CD49e	A10	A4	1160.81	0.0875074	0.319681	A10:A4
	CD305	A10	A5	53.7943	0.0874598	0.708111	A10:A5
	CD351	A9	A4	1160.81	0.0872592	0.285166	A9:A4
	CytC	A9	A6	52.5029	-0.0871909	-0.276823	A9:A6
	H3k4me3	A7	A1	0.00217321	-0.0871255	-0.248717	A7:A1
	CD354	A9	A5	1160.81	0.0870229	0.299408	A9:A5
	HLA_DR	A10	A9	1585.16	-0.0867469	-0.715089	A10:A9
	H3k18ac	A10	A1	0.00585558	0.0867081	0.187318	A10:A1
	CD45	A4	A7	0	0.0866636	0.427134	A4:A7
	CytC	A9	A7	1595.12	-0.0864672	-0.274731	A9:A7
	MCT1	A9	A2	374.064	0.0863277	0.280789	A9:A2
	H3k27me3	A8	A6	0.0379822	0.0862616	0.204113	A8:A6
	CD123	A9	A6	0	-0.0862172	-0.316875	A9:A6
	CDw93	A10	A7	1585.16	0.0862038	0.30328	A10:A7
	CD49d	A10	A8	149.407	0.0859353	0.286025	A10:A8
	CD305	A8	A5	91.4204	0.0856767	0.696657	A8:A5
	CLA	A7	A1	9.13799	0.0856409	0.343502	A7:A1
	CD49e	A3	A7	91.4204	-0.085539	-0.358819	A3:A7
	CPT1A	A9	A8	374.159	-0.0855265	-0.220944	A9:A8
	MCT1	A10	A7	562.95	0.0854193	0.325308	A10:A7
	CD98	A10	A7	17.0075	0.0853613	2.07486	A10:A7
	CD305	A10	A6	374.064	0.085286	0.685566	A10:A6
	CD98	A10	A6	0.116345	0.08527	2.06991	A10:A6
	CD82	A7	A2	2.40875	-0.0852667	-3.01203	A7:A2
	CPT1A	A7	A5	52.5029	-0.0850439	-0.212495	A7:A5
	CD161	A9	A2	562.95	0.0846163	0.267689	A9:A2
	CD123	A5	A2	0	0.0845804	0.306872	A5:A2
	CD49d	A8	A7	374.064	0.0845299	0.350505	A8:A7
	CD184	A8	A3	2.40875	0.0845157	2.56356	A8:A3
	CD184	A8	A5	17.0075	0.0844004	2.55393	A8:A5
	CLA	A9	A5	562.95	-0.0842924	-0.331109	A9:A5
	Ki67	A9	A3	91.4204	0.0842854	2.18189	A9:A3
	CD62L	A5	A2	9.13799	0.0842482	2.19553	A5:A2
	CD49e	A8	A3	149.407	0.0841616	0.353694	A8:A3
	CTCF	A5	A2	30.7092	0.0841139	0.234496	A5:A2
	CD123	A7	A1	0	0.0840948	0.298966	A7:A1
	LSD1	A3	A5	241.081	-0.0839485	-0.270175	A3:A5
	CD218a	A9	A1	374.159	0.0839197	0.252334	A9:A1
	CD49e	A7	A2	562.95	0.083889	0.350982	A7:A2
	CD218a	A4	A7	374.064	0.0837572	0.309814	A4:A7
	CD305	A7	A2	53.7943	0.0836818	0.975033	A7:A2
	LSD1	A8	A5	53.7943	-0.0836449	-0.269101	A8:A5
	Ki67	A10	A3	9.13799	0.083613	2.17289	A10:A3
	H3k27ac	A9	A2	149.407	0.083528	0.308855	A9:A2
	CD305	A8	A6	562.95	0.0835029	0.674112	A8:A6
	CD18	A10	A5	17.0075	-0.083346	#NAME?	A10:A5
	CD184	A7	A1	0.0505633	0.0833096	3.23113	A7:A1
	CD164	A4	A1	150.726	-0.0831111	-1.72511	A4:A1
	CD18	A5	A1	2.40875	0.0827849	7.2149	A5:A1
	CD123	A8	A2	0	0.0827119	0.300752	A8:A2
	CD49d	A7	A1	1160.81	-0.0826012	-0.343387	A7:A1
	CEBPA	A10	A4	91.4204	-0.0825189	#NAME?	A10:A4
	CD49e	A8	A2	149.407	0.0825115	0.345857	A8:A2
	HLA_A_B_C	A4	A7	17.0075	0.0823507	0.317866	A4:A7
	CD45RA	A8	A7	0	0.0823179	0.484337	A8:A7
	CEBPA	A8	A7	0.116345	-0.0821759	-1.15913	A8:A7
	CD218a	A10	A9	1167.49	-0.0821016	-0.246372	A10:A9
	CD45	A7	A5	0	-0.0820305	-0.407233	A7:A5
	CD18	A9	A3	2.40875	0.0820116	2.07159	A9:A3
	CD49d	A7	A5	2082.95	-0.0819729	-0.341061	A7:A5
	CD164	A10	A2	2.40875	-0.0817609	#NAME?	A10:A2
	CD164	A8	A2	0.562458	-0.0817609	#NAME?	A8:A2
	CD164	A7	A2	0.000180299	-0.0817609	#NAME?	A7:A2
	CD164	A2	A6	0.00346048	0.0817609	Inf	A2:A6
	CD354	A9	A1	821.394	0.0812507	0.277505	A9:A1
	HLA_DR	A7	A1	4.76323	0.0811802	Inf	A7:A1
	CD351	A9	A2	1167.49	0.0811244	0.263168	A9:A2
	CD50	A10	A7	53.7943	-0.0808524	-1.68572	A10:A7
	CLA	A1	A6	150.726	-0.0804545	-0.324871	A1:A6
	CD123	A2	A6	0	-0.0803778	-0.293071	A2:A6
	NRF2	A9	A2	240.219	0.0803173	0.306518	A9:A2
	CD49e	A3	A5	1160.81	-0.0802295	-0.338965	A3:A5
	CD184	A10	A9	3104.71	-0.0801566	-0.481226	A10:A9
	H3k18ac	A1	A6	1167.49	0.0800855	0.197691	A1:A6
	CD57	A7	A5	1585.16	-0.0800531	-0.344436	A7:A5
	CD31	A5	A6	1585.16	0.0799255	0.289256	A5:A6
	CD184	A4	A8	30.7092	-0.079649	-2.20424	A4:A8
	CD50	A10	A6	4.76323	-0.0792352	-1.6657	A10:A6
	CD184	A7	A2	0.562458	0.079112	2.72246	A7:A2
	CD318	A10	A9	1595.12	-0.0790517	-0.229196	A10:A9
	CD49e	A7	A1	374.064	0.0789215	0.327642	A7:A1
	CD49e	A9	A7	562.95	-0.0785999	-0.326144	A9:A7
	CD49e	A5	A2	1585.16	0.0785795	0.331127	A5:A2
	CD57	A8	A7	374.064	0.0785487	0.338666	A8:A7
	CD45RA	A4	A7	0	-0.0784697	-0.690342	A4:A7
	BMI_1	A1	A2	374.064	0.0784501	0.322339	A1:A2
	RUNX1	A3	A7	2.40875	-0.0783178	-0.833856	A3:A7
	CD31	A10	A7	2096.02	-0.0783045	-0.325521	A10:A7
	CD38	A4	A6	0	-0.0781736	-0.517622	A4:A6
	CD69	A10	A9	1585.16	-0.0779248	-0.577344	A10:A9
	HLA_DR	A10	A8	30.7092	0.0778742	1.23773	A10:A8
	H3k27ac	A10	A3	90.0049	0.0777207	0.262565	A10:A3
	H3k27ac	A7	A2	29.6487	0.0776177	0.289047	A7:A2
	CD45RA	A3	A7	8.31043e-09	-0.0775572	-0.680084	A3:A7
	CD49e	A8	A1	149.407	0.0775441	0.322518	A8:A1
	CLA	A9	A7	30.7092	-0.0774663	-0.306949	A9:A7
	CPT1A	A4	A7	0.477606	0.077464	0.194775	A4:A7
	HLA_DR	A3	A7	17.0075	-0.077351	-4.40601	A3:A7
	CD34	A9	A3	4.45144e-11	-0.0773013	-0.241561	A9:A3
	GATA2	A4	A7	2614.81	0.0772556	0.31774	A4:A7
	CD49e	A9	A8	150.726	-0.0772225	-0.32102	A9:A8
	BMI_1	A8	A1	374.064	-0.0772097	-0.316639	A8:A1
	HLA_A_B_C	A3	A7	562.95	0.0770332	0.299326	A3:A7
	SATB1	A9	A5	0	0.0769744	0.29419	A9:A5
	CD34	A10	A3	0	-0.0769619	-0.240406	A10:A3
	CD62L	A10	A6	0.000497586	-0.0767517	#NAME?	A10:A6
	H3k27ac	A8	A2	240.219	0.0766315	0.285714	A8:A2
	Ubi_H2A	A10	A7	8.56729	0.0764676	0.170963	A10:A7
	CD123	A5	A1	0	0.0762115	0.273428	A5:A1
	CD99	A10	A8	240.219	0.0761672	0.2079	A10:A8
	CD184	A3	A7	0.0505633	-0.0760321	-2.43793	A3:A7
	CD161	A10	A9	562.95	-0.0759961	-0.238032	A10:A9
	CD184	A7	A5	0.116345	0.0759168	2.4283	A7:A5
	Ubi_H2A	A2	A6	0.477606	0.0756036	0.163754	A2:A6
	CD99	A4	A1	30.7092	0.0755651	0.351284	A4:A1
	CD31	A1	A2	4.76323	0.0755454	0.297118	A1:A2
	BMI_1	A3	A1	2614.81	-0.0754237	-0.308472	A3:A1
	CD31	A9	A4	241.081	0.0753154	0.23151	A9:A4
	Ki67	A4	A7	9.13799	-0.0752348	-1.27652	A4:A7
	CD45	A10	A1	0.0858429	0.0750711	0.246508	A10:A1
	CD161	A8	A7	241.081	0.0750121	0.325052	A8:A7
	CD34	A9	A7	0	-0.0750089	-0.23495	A9:A7
	RUNX1	A10	A4	374.064	-0.0749297	-1.28009	A10:A4
	CD34	A10	A7	0	-0.0746694	-0.233795	A10:A7
	CD351	A8	A7	241.081	0.0746492	0.322512	A8:A7
	CD123	A8	A1	0	0.074343	0.267309	A8:A1
	CD50	A8	A6	241.081	0.0742677	0.715345	A8:A6
	CD218a	A9	A2	149.407	0.074153	0.220594	A9:A2
	CPT1A	A3	A5	562.95	-0.0739935	-0.183049	A3:A5
	CD34	A1	A2	0	0.07393	0.206262	A1:A2
	CD50	A9	A3	1160.81	-0.0738955	-0.594284	A9:A3
	CD49d	A10	A9	2096.02	-0.0738447	-0.207317	A10:A9
	Ki67	A5	A1	0.0505633	0.0738096	Inf	A5:A1
	CD49e	A5	A1	2096.02	0.073612	0.307788	A5:A1
	HLA_A_B_C	A7	A5	1160.81	-0.073543	-0.287027	A7:A5
	CD147	A10	A9	1167.49	-0.073488	-0.228823	A10:A9
	CD18	A5	A2	150.726	0.0733897	3.06544	A5:A2
	CD49e	A9	A5	2614.81	-0.0732904	-0.30629	A9:A5
	HLA_A_B_C	A7	A1	150.726	-0.0730091	-0.285136	A7:A1
	CD99	A4	A6	825.283	0.0729844	0.337764	A4:A6
	HLA_DR	A7	A2	150.726	0.072974	3.30635	A7:A2
	CD82	A10	A6	4.76323	0.0729571	Inf	A10:A6
	CD273	A7	A2	91.4204	-0.0728522	-0.283604	A7:A2
	CD49d	A10	A4	150.726	0.0727694	0.238354	A10:A4
	BMI_1	A9	A6	2614.81	-0.0726824	-0.350769	A9:A6
	CD31	A4	A6	240.219	0.0726804	0.265299	A4:A6
	CD50	A8	A7	374.064	0.0726504	0.695319	A8:A7
	RUNX1	A10	A8	30.7092	-0.0724292	-1.25148	A10:A8
	NRF2	A8	A5	2629.76	-0.0723625	-0.253844	A8:A5
	CLA	A9	A6	30.7092	-0.0722799	-0.288318	A9:A6
	CD44	A7	A5	3118.78	0.0720557	0.154947	A7:A5
	RUNX1	A5	A1	1.18174	0.0720341	0.95491	A5:A1
	CytC	A3	A5	1167.49	-0.0720232	-0.224154	A3:A5
	CD123	A1	A6	0	-0.0720089	-0.259627	A1:A6
	CD44	A4	A1	564.612	0.0719703	0.190567	A4:A1
	CD49d	A10	A2	3118.78	0.0718135	0.234954	A10:A2
	CPT1A	A5	A1	2629.76	0.07163	0.176828	A5:A1
	CD62L	A3	A7	91.4204	-0.0715711	-1.32827	A3:A7
	H3k27ac	A10	A5	825.283	0.071539	0.23984	A10:A5
	RUNX1	A7	A2	0.562458	0.0715234	0.739106	A7:A2
	CD31	A8	A7	3104.71	0.0712871	0.243533	A8:A7
	CD99	A3	A5	90.0049	-0.0712365	-0.303862	A3:A5
	CD218a	A3	A7	91.4204	0.071199	0.267394	A3:A7
	CD184	A4	A7	1.18174	-0.0711654	-2.0786	A4:A7
	CytC	A3	A6	52.5029	-0.0709184	-0.220966	A3:A6
	Ki67	A8	A1	4.76323	0.0707896	Inf	A8:A1
	CD99	A4	A7	1595.12	0.0707788	0.326309	A4:A7
	Ki67	A4	A6	30.7092	-0.0706317	-1.22373	A4:A6
	integrin_a9b1	A7	A6	821.394	-0.0705248	-1.03262	A7:A6
	CytC	A3	A7	3118.78	-0.0701947	-0.218873	A3:A7
	CD98	A10	A8	53.7943	0.0700901	1.41968	A10:A8
	CD50	A8	A1	4.76323	-0.0699608	-0.452352	A8:A1
	NRF2	A5	A6	150.726	-0.0698937	-0.208937	A5:A6
	CTCF	A4	A3	564.612	0.06962	0.200711	A4:A3
	CD45	A5	A1	1.01169e-11	-0.069338	-0.272476	A5:A1
	PGC1a_p	A10	A5	2082.95	-0.0692733	-0.711748	A10:A5
	CDw93	A10	A8	3104.71	0.0692476	0.238373	A10:A8
	CEBPA	A9	A5	150.726	-0.069223	-1.56703	A9:A5
	CD31	A3	A2	2082.95	0.0691941	0.274364	A3:A2
	CEBPA	A5	A1	9.13799	0.0690254	1.55897	A5:A1
	CD164	A10	A3	821.394	-0.0685749	#NAME?	A10:A3
	CD164	A8	A3	821.394	-0.0685749	#NAME?	A8:A3
	CD164	A3	A7	53.7943	0.0685749	Inf	A3:A7
	CD164	A3	A6	150.726	0.0685749	Inf	A3:A6
	CD99	A4	A2	240.219	0.0684313	0.314215	A4:A2
	CD50	A9	A4	1160.81	-0.0683716	-0.557405	A9:A4
	CD62L	A9	A5	4.76323	0.0683216	0.708333	A9:A5
	CD31	A9	A5	91.4204	0.0680703	0.207553	A9:A5
	CD82	A5	A2	53.7943	-0.067986	-1.72974	A5:A2
	CLA	A10	A2	0.116345	-0.0676461	#NAME?	A10:A2
	integrin_a9b1	A10	A7	1.18174	-0.0674403	#NAME?	A10:A7
	H3k4me3	A3	A1	374.159	-0.0673694	-0.188443	A3:A1
	CD354	A9	A2	374.159	0.067306	0.225922	A9:A2
	CytC	A9	A4	825.283	-0.0672139	-0.217926	A9:A4
	CD34	A5	A2	2.43762e-05	0.067211	0.188688	A5:A2
	CD44	A5	A6	825.283	-0.0671777	-0.144967	A5:A6
	CD273	A4	A7	150.726	0.0671719	0.263388	A4:A7
	CD45RA	A5	A2	0	0.0670995	0.910063	A5:A2
	H3k27ac	A10	A6	1595.12	0.0670864	0.22369	A10:A6
	CLA	A4	A5	3455.17	-0.0668203	-0.255954	A4:A5
	LSD1	A4	A3	1160.81	0.0667693	0.218853	A4:A3
	CEBPA	A10	A8	2614.81	-0.0666346	#NAME?	A10:A8
	CD354	A10	A8	821.394	0.0665755	0.238152	A10:A8
	BMI_1	A4	A2	1160.81	0.066521	0.277731	A4:A2
	LSD1	A4	A8	564.612	0.0664657	0.217779	A4:A8
	CD49d	A3	A7	1160.81	0.0664433	0.282338	A3:A7
	CPT1A	A4	A3	17.0075	0.0664136	0.16533	A4:A3
	CEBPA	A7	A6	241.081	-0.0664112	-0.532347	A7:A6
	CPT1A	A8	A7	29.6487	0.0664034	0.168523	A8:A7
	CEBPA	A4	A7	4.76323	-0.0662915	-0.850679	A4:A7
	CD50	A9	A5	1585.16	-0.0661198	-0.542096	A9:A5
	BMI_1	A7	A6	1160.81	-0.066021	-0.314827	A7:A6
	CD354	A10	A7	374.064	0.0659759	0.235822	A10:A7
	CTCF	A4	A1	3118.78	0.065929	0.189339	A4:A1
	HLA_DR	A4	A7	2.40875	-0.0659275	-2.41206	A4:A7
	CD354	A10	A3	150.726	0.0658779	0.235442	A10:A3
	CD45RA	A5	A1	1.21403e-12	0.0658578	0.88678	A5:A1
	H3k27ac	A10	A1	825.283	0.065662	0.218562	A10:A1
	GATA2	A9	A3	825.283	0.0654481	0.243912	A9:A3
	RUNX1	A9	A7	0.0505633	-0.0654221	-0.65902	A9:A7
	CDw93	A10	A9	374.064	-0.0653536	-0.193753	A10:A9
	BMI_1	A4	A8	562.95	0.0652805	0.272031	A4:A8
	NRF2	A4	A3	3118.78	0.0650647	0.268184	A4:A3
	HLA_A_B_C	A8	A7	241.081	0.0650502	0.256652	A8:A7
	MCT1	A10	A9	821.394	-0.0649786	-0.206099	A10:A9
	NRF2	A4	A5	240.219	-0.0649513	-0.225694	A4:A5
	CD44	A9	A8	52.5029	-0.0649493	-0.161895	A9:A8
	CPT1A	A5	A6	1167.49	0.0649075	0.15928	A5:A6
	CD218a	A7	A5	91.4204	-0.0648136	-0.245336	A7:A5
	CD62L	A4	A2	30.7092	0.0648132	1.90866	A4:A2
	CD50	A9	A2	821.394	-0.064752	-0.532718	A9:A2
	CD45	A4	A1	2.23859e-08	-0.0647049	-0.252574	A4:A1
	CD351	A10	A9	1595.12	-0.0646624	-0.205742	A10:A9
	GATA2	A7	A5	2082.95	-0.0645163	-0.26993	A7:A5
	H3k4me3	A9	A3	0.212846	-0.0644617	-0.206746	A9:A3
	CD273	A10	A5	3104.71	0.0642697	0.22047	A10:A5
	MCT1	A7	A2	821.394	-0.0640702	-0.250617	A7:A2
	CPT1A	A4	A1	825.283	0.06405	0.159109	A4:A1
	CD354	A9	A4	821.394	0.0637266	0.212974	A9:A4
	CD18	A10	A4	53.7943	-0.0636828	#NAME?	A10:A4
	CD147	A1	A2	91.4204	-0.0636661	-0.967414	A1:A2
	CD82	A3	A6	0.00872027	0.0636526	Inf	A3:A6
	BMI_1	A4	A3	2614.81	0.0634945	0.263864	A4:A3
	PGC1a_p	A10	A4	821.394	-0.0631563	-0.661265	A10:A4
	CD18	A4	A1	4.76323	0.0631218	6.82669	A4:A1
	CD82	A8	A6	0.259716	0.0630703	Inf	A8:A6
	GATA2	A7	A2	1160.81	-0.0629323	-0.263873	A7:A2
	CD45RA	A7	A5	1.79412e-06	0.0629153	0.52473	A7:A5
	GATA2	A7	A1	3613.87	-0.0628826	-0.263682	A7:A1
	CD273	A10	A9	149.407	-0.062728	-0.1869	A10:A9
	CD62L	A7	A1	1585.16	0.0627237	1.08121	A7:A1
	H3k18ac	A10	A3	240.219	0.0627149	0.133004	A10:A3
	Ubi_H2A	A3	A7	90.0049	0.0626746	0.141585	A3:A7
	CTCF	A4	A7	3617.06	-0.0625636	-0.15926	A4:A7
	CD318	A7	A2	150.726	-0.062525	-0.226724	A7:A2
	CDw93	A7	A5	241.081	-0.0621831	-0.224975	A7:A5
	CD273	A7	A1	241.081	-0.0620244	-0.244821	A7:A1
	CD18	A4	A6	150.726	-0.0616096	-0.976323	A4:A6
	CTCF	A9	A5	374.159	-0.0613521	-0.167186	A9:A5
	CD38	A8	A7	0.000165632	-0.0613382	-0.352532	A8:A7
	CEBPA	A5	A2	241.081	0.0612934	1.27442	A5:A2
	CD318	A4	A7	1585.16	0.0612779	0.222533	A4:A7
	CD44	A9	A2	1595.12	0.0609797	0.170552	A9:A2
	CytC	A5	A2	1585.16	0.0609668	0.187399	A5:A2
	CD273	A10	A3	2082.95	0.0609599	0.208255	A10:A3
	CD82	A10	A7	53.7943	0.0608916	2.59616	A10:A7
	CD318	A7	A5	3104.71	-0.0608882	-0.221221	A7:A5
	CD273	A8	A7	91.4204	0.0605642	0.23951	A8:A7
	RUNX1	A10	A9	1160.81	-0.0605375	-1.10712	A10:A9
	CD62L	A3	A5	241.081	-0.0604111	-1.18612	A3:A5
	CD156c	A4	A8	150.726	-0.0601995	#NAME?	A4:A8
	CD156c	A8	A3	1.18174	0.0601995	Inf	A8:A3
	CD156c	A8	A7	150.726	0.0601995	Inf	A8:A7
	CD156c	A8	A5	9.13799	0.0601995	Inf	A8:A5
	CD156c	A8	A1	2.40875	0.0601995	Inf	A8:A1
	CD156c	A8	A2	1.18174	0.0601995	Inf	A8:A2
	CD156c	A8	A6	9.13799	0.0601995	Inf	A8:A6
	CD354	A10	A5	241.081	0.0601972	0.213556	A10:A5
	CD184	A8	A6	562.95	0.0601289	1.2902	A8:A6
	CLA	A4	A7	821.394	-0.0599942	-0.231794	A4:A7
	GATA2	A10	A7	3104.71	0.0599937	0.252569	A10:A7
	CytC	A2	A6	562.95	-0.059862	-0.18421	A2:A6
	CD82	A4	A2	17.0075	-0.0597536	-1.37301	A4:A2
	NRF2	A9	A7	564.612	-0.0596189	-0.191665	A9:A7
	H3k27ac	A10	A4	2629.76	0.0595717	0.196838	A10:A4
	CTCF	A4	A2	30.7092	0.0594629	0.169631	A4:A2
	CD31	A8	A3	2082.95	0.0594152	0.200015	A8:A3
	Ubi_H2A	A9	A7	1.03481	0.0592101	0.134111	A9:A7
	CytC	A7	A2	3455.17	0.0591383	0.182118	A7:A2
	CD123	A4	A7	9.82649e-07	-0.0589939	-0.203069	A4:A7
	CD38	A4	A2	0	-0.0589027	-0.40621	A4:A2
	MCT1	A10	A8	1585.16	0.0583113	0.213918	A10:A8
	CPT1A	A5	A2	1167.49	0.058286	0.142202	A5:A2
	CD18	A3	A5	374.064	-0.0577452	-1.70293	A3:A5
	NRF2	A8	A3	825.283	0.0576535	0.240034	A8:A3
	CD82	A9	A6	0.562458	0.0576286	Inf	A9:A6
	H3k27ac	A4	A2	564.612	0.0576201	0.219932	A4:A2
	CD38	A4	A3	8.15621e-08	-0.0575884	-0.398289	A4:A3
	CD273	A10	A8	3455.17	0.057585	0.195905	A10:A8
	CD156c	A10	A9	374.064	0.0574451	0.273581	A10:A9
	CD164	A9	A2	4.76323	-0.057437	-1.74904	A9:A2
	HLA_DR	A8	A1	374.064	0.0573332	Inf	A8:A1
	Ki67	A8	A7	374.064	-0.057333	-0.855915	A8:A7
	CPT1A	A4	A6	149.407	0.0573276	0.141561	A4:A6
	CD31	A7	A2	821.394	0.0573221	0.230846	A7:A2
	SATB1	A4	A5	7.66862e-10	-0.0572617	-0.265811	A4:A5
	CD273	A3	A7	241.081	0.0571893	0.22716	A3:A7
	CD62L	A9	A7	17.0075	0.0571616	0.566184	A9:A7
	CD49e	A10	A5	1585.16	0.0571266	0.200498	A10:A5
	CD34	A9	A2	2.10576e-07	-0.0569169	-0.181683	A9:A2
	CD34	A10	A2	0	-0.0565774	-0.180528	A10:A2
	CD45	A1	A2	2.67896e-10	0.0562955	0.217138	A1:A2
	CD62L	A10	A1	0.00346048	-0.0562137	#NAME?	A10:A1
	CD273	A10	A1	2614.81	0.0561248	0.190594	A10:A1
	CEBPA	A10	A3	1160.81	-0.0559886	#NAME?	A10:A3
	CD38	A4	A5	6.39389e-11	-0.0559242	-0.388195	A4:A5
	CD34	A7	A1	9.67757e-05	-0.055838	-0.152995	A7:A1
	H3k18ac	A10	A7	149.407	0.0558204	0.117768	A10:A7
	CD45	A10	A9	0.000365285	-0.055457	-0.158374	A10:A9
	CPT1A	A8	A3	150.726	0.055353	0.139077	A8:A3
	Ubi_H2A	A10	A6	8.56729	0.055278	0.121524	A10:A6
	Ki67	A9	A4	150.726	0.055224	1.03152	A9:A4
	CD305	A10	A7	562.95	0.0551451	0.404621	A10:A7
	Ubi_H2A	A8	A7	29.6487	0.0551206	0.125239	A8:A7
	BMI_1	A1	A6	821.394	0.0550527	0.218448	A1:A6
	CLA	A4	A6	2082.95	-0.0548078	-0.213163	A4:A6
	Ki67	A5	A2	2082.95	0.0548062	1.95755	A5:A2
	CD45RA	A5	A6	2.87715e-07	0.0548004	0.694519	A5:A6
	GATA2	A9	A8	1167.49	0.0547693	0.201191	A9:A8
	H3k18ac	A9	A1	0.0915467	0.0547249	0.121021	A9:A1
	Ki67	A10	A4	9.13799	0.0545516	1.02252	A10:A4
	RUNX1	A10	A2	1160.81	-0.0544362	-1.02703	A10:A2
	CD354	A10	A1	1585.16	0.054425	0.191652	A10:A1
	CD318	A8	A7	1160.81	0.0543688	0.199092	A8:A7
	Ki67	A7	A5	1585.16	0.054313	0.795645	A7:A5
	CD49e	A7	A6	562.95	0.0541647	0.21664	A7:A6
	NRF2	A10	A9	564.612	0.0540475	0.174795	A10:A9
	HLA_DR	A10	A7	241.081	0.0540272	0.735974	A10:A7
	CD44	A4	A5	29.6487	-0.0538872	-0.127829	A4:A5
	CD273	A7	A5	374.064	-0.0538796	-0.214944	A7:A5
	CD18	A4	A2	562.95	0.0537265	2.67723	A4:A2
	CD34	A3	A1	1.01169e-11	-0.0535456	-0.146384	A3:A1
	CD305	A2	A6	17.0075	-0.0535409	-0.694088	A2:A6
	RUNX1	A8	A7	9.13799	-0.0535304	-0.514653	A8:A7
	HLA_DR	A8	A3	150.726	0.053504	3.90426	A8:A3
	LSD1	A3	A7	1585.16	-0.0533946	-0.177593	A3:A7
	CD305	A8	A7	1585.16	0.053362	0.393167	A8:A7
	H3k9ac	A10	A7	2.16589	-0.0532655	-0.0969936	A10:A7
	CD62L	A2	A6	53.7943	-0.0532226	-1.70575	A2:A6
	CD49e	A10	A8	1595.12	0.0531945	0.185768	A10:A8
	CDw93	A7	A2	1160.81	-0.053132	-0.194331	A7:A2
	CD147	A8	A1	53.7943	0.053129	0.845767	A8:A1
	CD44	A9	A3	3464.56	0.0530996	0.147345	A9:A3
	LSD1	A8	A7	562.95	-0.053091	-0.176519	A8:A7
	CD31	A8	A1	374.064	0.0530638	0.177261	A8:A1
	SATB1	A8	A5	0	0.053018	0.20889	A8:A5
	CD305	A3	A7	17.0075	-0.0530083	-0.537836	A3:A7
	CPT1A	A8	A1	1595.12	0.0529894	0.132856	A8:A1
	HLA_DR	A7	A5	17.0075	0.052949	1.52384	A7:A5
	Ki67	A4	A1	562.95	0.0528879	Inf	A4:A1
	MCT1	A4	A7	374.064	0.0528708	0.209832	A4:A7
	CD49e	A8	A6	562.95	0.0527873	0.211515	A8:A6
	CD164	A5	A2	0.562458	-0.0527486	-1.49475	A5:A2
	Ki67	A8	A6	1585.16	-0.05273	-0.80313	A8:A6
	CD123	A4	A3	7.8007e-06	0.0525456	0.2086	A4:A3
	CD45RA	A3	A2	4.04676e-13	0.0524576	0.75471	A3:A2
	GATA2	A8	A7	2614.81	0.0524226	0.223029	A8:A7
	BMI_1	A9	A3	374.064	-0.0523114	-0.260745	A9:A3
	CD71	A8	A1	0	0.0523011	1.62121	A8:A1
	CD31	A7	A5	3104.71	-0.0522688	-0.182476	A7:A5
	CD218a	A8	A7	374.064	0.0522615	0.200968	A8:A7
	CD49e	A10	A7	2082.95	0.0518171	0.180643	A10:A7
	CD161	A10	A8	1167.49	0.0518112	0.188194	A10:A8
	Ki67	A8	A2	3613.87	0.0517862	1.89728	A8:A2
	CD184	A7	A6	17.0075	0.0516453	1.16457	A7:A6
	H3k18ac	A10	A5	29.6487	0.0516195	0.108563	A10:A5
	CD82	A3	A7	9.13799	0.0515872	2.39934	A3:A7
	CD57	A10	A8	4.76323	0.051577	0.18572	A10:A8
	CD62L	A5	A1	2614.81	0.0515636	0.93906	A5:A1
	CD45RA	A4	A2	2.67896e-10	0.0515452	0.744452	A4:A2
	H3k27ac	A1	A2	374.159	0.0515298	0.198209	A1:A2
	CD71	A10	A8	0	-0.0515255	-1.57746	A10:A8
	CDw93	A10	A3	2629.76	0.0515169	0.173488	A10:A3
	CD22	A10	A9	1585.16	-0.051507	-0.272172	A10:A9
	CD45	A8	A5	0.00568237	0.0514352	0.2069	A8:A5
	CTCF	A8	A5	2629.76	-0.051407	-0.138735	A8:A5
	CDw93	A4	A7	3455.17	0.0513888	0.188354	A4:A7
	CD305	A5	A2	91.4204	0.0513671	0.671543	A5:A2
	CD90	A10	A5	0.000126734	-0.0513107	-1.33486	A10:A5
	CDw93	A10	A1	3644.24	0.0512949	0.172694	A10:A1
	CD318	A7	A1	1585.16	-0.0512738	-0.188467	A7:A1
	CD45RA	A3	A1	3.81205e-10	0.0512159	0.731427	A3:A1
	CD123	A4	A5	2.15571e-09	-0.0511107	-0.177532	A4:A5
	RUNX1	A4	A7	4.76323	-0.0510299	-0.486051	A4:A7
	CD82	A8	A7	53.7943	0.0510049	2.38608	A8:A7
	CD273	A10	A4	2629.76	0.0509773	0.172026	A10:A4
	LSD1	A3	A2	1160.81	-0.0509653	-0.16997	A3:A2
	CytC	A4	A3	2096.02	0.0509414	0.162068	A4:A3
	H3k18ac	A8	A1	8.56729	0.0507893	0.112648	A8:A1
	OGDH	A9	A3	52.5029	0.0507647	0.143555	A9:A3
	CPT1A	A4	A2	149.407	0.050706	0.124483	A4:A2
	LSD1	A8	A2	562.95	-0.0506617	-0.168896	A8:A2
	CD31	A10	A6	3455.17	-0.0506478	-0.218741	A10:A6
	RUNX1	A4	A1	150.726	0.050624	0.730773	A4:A1
	CD164	A3	A1	241.081	-0.0505768	-0.797047	A3:A1
	BMI_1	A9	A8	3104.71	-0.0505254	-0.252578	A9:A8
	H3k9ac	A10	A6	2.16589	-0.0505015	-0.0921177	A10:A6
	OGDH	A9	A5	562.95	0.0504884	0.142734	A9:A5
	CD45RA	A4	A1	5.83757e-06	0.0503034	0.721169	A4:A1
	CD50	A1	A2	821.394	0.0502086	0.309646	A1:A2
	H3k27ac	A2	A6	90.0049	-0.0501054	-0.19308	A2:A6
	CD147	A5	A1	374.064	0.0500949	0.808749	A5:A1
	CD57	A10	A5	91.4204	0.0500726	0.17995	A10:A5
	Ki67	A3	A5	30.7092	-0.0499832	-1.63125	A3:A5
	CD49e	A4	A3	821.394	0.0498487	0.219782	A4:A3
	BMI_1	A5	A2	2082.95	0.049801	0.212792	A5:A2
	Ki67	A5	A6	3613.87	-0.04971	-0.74286	A5:A6
	CD71	A4	A8	0	-0.0494966	-1.46891	A4:A8
	CD82	A1	A6	2.40875	0.049478	Inf	A1:A6
	CytC	A9	A1	3464.56	-0.0494526	-0.163462	A9:A1
	BMI_1	A9	A2	3104.71	-0.049285	-0.246878	A9:A2
	PGC1a_p	A10	A3	2614.81	-0.0492552	-0.539515	A10:A3
	CD22	A4	A8	241.081	-0.0492537	#NAME?	A4:A8
	CD22	A8	A3	241.081	0.0492537	Inf	A8:A3
	CD22	A8	A7	53.7943	0.0492537	Inf	A8:A7
	CD22	A8	A5	821.394	0.0492537	Inf	A8:A5
	CD22	A8	A1	150.726	0.0492537	Inf	A8:A1
	CD22	A8	A2	30.7092	0.0492537	Inf	A8:A2
	CD22	A8	A6	17.0075	0.0492537	Inf	A8:A6
	CD123	A4	A8	0	-0.0492421	-0.171412	A4:A8
	CD351	A10	A8	52.5029	0.0492167	0.178969	A10:A8
	HLA_DR	A8	A2	1160.81	0.0491271	2.8046	A8:A2
	CD34	A7	A5	28.8741	-0.0491191	-0.135421	A7:A5
	MCT1	A10	A3	2614.81	0.0490547	0.177769	A10:A3
	CD31	A9	A8	91.4204	0.049052	0.146496	A9:A8
	CD49e	A5	A6	2614.81	0.0488552	0.196785	A5:A6
	CD50	A5	A1	2082.95	-0.0488408	-0.300267	A5:A1
	Ubi_H2A	A1	A2	16.2034	-0.048838	-0.103633	A1:A2
	CD305	A7	A1	91.4204	0.0487448	0.48634	A7:A1
	RUNX1	A3	A5	1160.81	-0.048698	-0.571942	A3:A5
	Ubi_H2A	A7	A5	16.2034	-0.0486817	-0.111158	A7:A5
	Ubi_H2A	A4	A7	8.56729	0.0486336	0.111052	A4:A7
	BMI_1	A8	A5	1160.81	-0.0485605	-0.207092	A8:A5
	CEBPA	A3	A5	562.95	-0.0484991	-0.900129	A3:A5
	CD49e	A4	A2	562.95	0.0481987	0.211945	A4:A2
	Ubi_H2A	A4	A2	825.283	-0.0481596	-0.102141	A4:A2
	RUNX1	A8	A1	4.76323	0.0481235	0.702171	A8:A1
	Ubi_H2A	A5	A2	240.219	-0.0481115	-0.102035	A5:A2
	Ubi_H2A	A7	A1	825.283	-0.0479552	-0.10956	A7:A1
	CD90	A10	A3	0.00101937	-0.0479454	-1.27659	A10:A3
	CD82	A1	A2	1160.81	-0.0478543	-0.976132	A1:A2
	PGC1a_p	A10	A6	53.7943	-0.0476644	-0.524904	A10:A6
	RUNX1	A10	A3	821.394	-0.0476418	-0.93228	A10:A3
	SATB1	A7	A5	4.45144e-11	0.0476347	0.189007	A7:A5
	CD90	A10	A4	0.0145086	-0.047556	-1.26969	A10:A4
	GATA1	A10	A7	241.081	-0.0475507	-1.13017	A10:A7
	CD62L	A10	A3	1.18174	-0.0473663	#NAME?	A10:A3
	CEBPA	A9	A4	150.726	-0.0472542	-1.2265	A9:A4
	GATA2	A10	A9	374.159	-0.0471981	-0.171651	A10:A9
	CEBPA	A4	A1	562.95	0.0470566	1.21844	A4:A1
	H3k18ac	A10	A2	1167.49	0.046991	0.0984882	A10:A2
	Ki67	A8	A3	562.95	0.0469632	1.57098	A8:A3
	CD218a	A8	A2	1585.16	-0.0469251	-0.159314	A8:A2
	CD123	A4	A6	1.53049e-09	-0.0469081	-0.163731	A4:A6
	CD34	A3	A5	0.0358661	-0.0468266	-0.12881	A3:A5
	CD45	A4	A8	4.93464	-0.046802	-0.186998	A4:A8
	BMI_1	A3	A5	2082.95	-0.0467745	-0.198925	A3:A5
	CD318	A3	A7	2082.95	0.0467201	0.17269	A3:A7
	CD81	A10	A9	91.4204	0.0466567	0.1525	A10:A9
	CD50	A4	A1	1585.16	-0.046589	-0.284959	A4:A1
	H3k27me3	A10	A8	149.407	0.0464995	0.0991145	A10:A8
	IRF8	A9	A3	0	0.0464013	Inf	A9:A3
	IRF8	A9	A1	0	0.0464013	Inf	A9:A1
	IRF8	A9	A2	0	0.0464013	Inf	A9:A2
	CD47	A7	A5	821.394	-0.0462713	-0.151558	A7:A5
	CPT1A	A8	A6	564.612	0.046267	0.115309	A8:A6
	PGC1a_p	A10	A8	1160.81	-0.0462409	-0.511703	A10:A8
	MCT1	A10	A5	3455.17	0.0461388	0.166568	A10:A5
	PBX1	A10	A1	6.32962e-08	-0.0459954	#NAME?	A10:A1
	PBX1	A9	A1	0.259716	-0.0459954	#NAME?	A9:A1
	PBX1	A8	A1	0.0213188	-0.0459954	#NAME?	A8:A1
	PBX1	A7	A1	0.000497586	-0.0459954	#NAME?	A7:A1
	PBX1	A1	A6	0.0213188	0.0459954	Inf	A1:A6
	CD38	A7	A5	2.41693e-06	0.0458839	0.255272	A7:A5
	CPT1A	A9	A2	2629.76	-0.045881	-0.122714	A9:A2
	CD31	A1	A6	29.6487	0.0458799	0.173052	A1:A6
	CD99	A4	A3	2614.81	0.0458016	0.202558	A4:A3
	CD164	A4	A2	53.7943	-0.0457203	-1.18179	A4:A2
	CD45	A3	A5	0.00131088	0.0456868	0.185196	A3:A5
	H3k27ac	A5	A2	16.2034	0.0456528	0.176931	A5:A2
	BMI_1	A3	A7	2614.81	0.0456501	0.224803	A3:A7
	CD82	A9	A7	241.081	0.0455631	2.2559	A9:A7
	CD273	A10	A2	1585.16	0.0452971	0.151811	A10:A2
	CDw93	A8	A5	2614.81	-0.0452269	-0.160069	A8:A5
	H3k9ac	A9	A7	8.56729	-0.0451895	-0.0818616	A9:A7
	integrin_a9b1	A4	A2	374.159	0.0451405	0.167096	A4:A2
	CD31	A4	A7	90.0049	0.0450237	0.158519	A4:A7
	CD50	A9	A8	2082.95	-0.0449998	-0.390011	A9:A8
	CD318	A10	A3	374.159	0.0449807	0.148756	A10:A3
	b2_microglobulin	A9	A1	1585.16	0.0449787	0.530024	A9:A1
	ACADVL	A10	A9	91.4204	-0.0449569	-0.163952	A10:A9
	CytC	A9	A8	374.159	-0.0449134	-0.149207	A9:A8
	CD305	A4	A2	3104.71	0.0447575	0.600745	A4:A2
	LSD1	A8	A1	53.7943	0.0447496	0.167644	A8:A1
	NRF2	A10	A6	3104.71	-0.0447422	-0.13022	A10:A6
	H3k4me3	A9	A7	1167.49	-0.0447056	-0.146472	A9:A7
	LSD1	A3	A1	30.7092	0.044446	0.166569	A3:A1
	CEBPA	A7	A5	17.0075	0.0443228	0.510143	A7:A5
	GATA2	A9	A1	1595.12	0.0443093	0.160537	A9:A1
	CD71	A8	A3	0	0.0442803	1.2224	A8:A3
	NRF2	A4	A2	3617.06	0.044262	0.176902	A4:A2
	GATA2	A9	A2	562.95	0.0442596	0.160346	A9:A2
	CD164	A9	A3	374.064	-0.0442511	-1.49531	A9:A3
	CD38	A3	A7	7.66862e-10	-0.0442197	-0.245179	A3:A7
	H3k27ac	A9	A3	90.0049	0.0440569	0.154649	A9:A3
	CD18	A9	A4	821.394	0.0439295	0.756867	A9:A4
	H3k18ac	A10	A4	52.5029	0.0438689	0.0917319	A10:A4
	BMI_1	A8	A7	1585.16	0.0438641	0.216636	A8:A7
	H3k4me3	A9	A2	825.283	-0.0437981	-0.143642	A9:A2
	MCT1	A7	A1	374.064	-0.0437718	-0.175826	A7:A1
	GATA1	A10	A5	150.726	-0.0437357	-1.06589	A10:A5
	PBX1	A5	A1	9.13799	-0.0436689	-4.30524	A5:A1
	CD82	A10	A5	241.081	0.0436109	1.31388	A10:A5
	CD2	A10	A9	0.259716	-0.0435942	#NAME?	A10:A9
	CD2	A9	A4	150.726	0.0435942	Inf	A9:A4
	CD2	A9	A3	30.7092	0.0435942	Inf	A9:A3
	CD2	A9	A7	562.95	0.0435942	Inf	A9:A7
	CD2	A9	A5	0.259716	0.0435942	Inf	A9:A5
	CD2	A9	A1	53.7943	0.0435942	Inf	A9:A1
	CD2	A9	A2	9.13799	0.0435942	Inf	A9:A2
	CD2	A9	A6	0.259716	0.0435942	Inf	A9:A6
	PGC1a_p	A10	A1	374.064	-0.0435331	-0.486253	A10:A1
	NRF2	A9	A8	3118.78	0.0434665	0.157765	A9:A8
	PGC1a_p	A10	A9	821.394	-0.0434646	-0.485603	A10:A9
	CytC	A8	A5	3464.56	-0.0433823	-0.130805	A8:A5
	CD9	A9	A7	0.259716	0.0433349	Inf	A9:A7
	CD9	A9	A6	4.76323	0.0433349	Inf	A9:A6
	CD147	A2	A6	1585.16	0.0433191	0.583017	A2:A6
	CD49e	A4	A1	2096.02	0.0432312	0.188605	A4:A1
	CEBPA	A10	A2	821.394	-0.0431943	#NAME?	A10:A2
	CD161	A8	A2	1167.49	-0.0431911	-0.158536	A8:A2
	b2_microglobulin	A5	A1	374.064	0.0431547	0.511922	A5:A1
	BMI_1	A4	A6	1160.81	0.0431236	0.173841	A4:A6
	ACADVL	A9	A3	562.95	0.0431035	0.156811	A9:A3
	CD49e	A9	A4	1160.81	-0.0429096	-0.187107	A9:A4
	CD38	A7	A2	0.00568237	0.0429054	0.237257	A7:A2
	CTCF	A8	A3	1167.49	0.042864	0.12684	A8:A3
	H3k18ac	A4	A1	0.0915467	0.0428392	0.0955857	A4:A1
	H3k4me3	A9	A4	2096.02	-0.0428213	-0.140589	A9:A4
	integrin_a9b1	A10	A9	91.4204	-0.0427678	#NAME?	A10:A9
	b2_microglobulin	A9	A3	562.95	0.0426856	0.497734	A9:A3
	GATA2	A9	A5	91.4204	0.0426756	0.154289	A9:A5
	HLA_DR	A1	A6	17.0075	-0.0426756	#NAME?	A1:A6
	BMI_1	A7	A2	2082.95	-0.0426236	-0.210936	A7:A2
	H3k9ac	A7	A2	16.2034	0.042619	0.0770784	A7:A2
	H3k9ac	A9	A6	4.381	-0.0424255	-0.0769857	A9:A6
	CD47	A4	A7	2082.95	0.0423497	0.139313	A4:A7
	CytC	A8	A6	825.283	-0.0422775	-0.127617	A8:A6
	CD62L	A7	A6	2614.81	0.0421856	0.631931	A7:A6
	HLA_DR	A4	A8	91.4204	-0.0420805	-1.91031	A4:A8
	integrin_a9b1	A4	A1	3617.06	0.0420141	0.154878	A4:A1
	CD18	A5	A6	150.726	-0.0419464	-0.588114	A5:A6
	RUNX1	A5	A2	562.95	0.0419036	0.477192	A5:A2
	CD98	A4	A8	1.18174	-0.0418384	#NAME?	A4:A8
	CD98	A8	A3	0.0505633	0.0418384	Inf	A8:A3
	CD98	A8	A1	0.00346048	0.0418384	Inf	A8:A1
	CD98	A8	A2	17.0075	0.0418384	Inf	A8:A2
	GATA2	A3	A7	3613.87	0.0417438	0.180308	A3:A7
	Ubi_H2A	A8	A2	1167.49	-0.0416726	-0.087954	A8:A2
	MCT1	A10	A1	3455.17	0.0416475	0.149482	A10:A1
	CD147	A3	A1	150.726	0.0415712	0.699365	A3:A1
	CytC	A8	A7	1595.12	-0.0415537	-0.125524	A8:A7
	Ubi_H2A	A3	A6	52.5029	0.041485	0.0921461	A3:A6
	CD147	A7	A2	241.081	-0.041102	-0.546709	A7:A2
	CD50	A3	A1	1585.16	-0.0410651	-0.24808	A3:A1
	CD45	A4	A3	6.92871	-0.0410537	-0.165294	A4:A3
	CD62L	A4	A3	30.7092	0.0409761	0.899245	A4:A3
	b2_microglobulin	A3	A5	150.726	-0.0408615	-0.479632	A3:A5
	XBP1	A1	A6	150.726	-0.040833	-0.593914	A1:A6
	CD90	A10	A7	0.0115124	-0.0408311	-1.14506	A10:A7
	CD34	A8	A2	0.00351331	0.0407898	0.117428	A8:A2
	OGDH	A4	A3	374.064	0.0406574	0.11609	A4:A3
	CD34	A4	A2	0.000126734	0.0406271	0.116978	A4:A2
	CD57	A10	A3	241.081	0.0406008	0.144145	A10:A3
	H3k27ac	A10	A8	2629.76	0.0405604	0.131056	A10:A8
	b2_microglobulin	A8	A1	562.95	0.040555	0.485725	A8:A1
	CD354	A10	A2	825.283	0.0404803	0.140069	A10:A2
	CD38	A4	A8	0	-0.0404699	-0.290935	A4:A8
	CD318	A10	A1	16.2034	0.040427	0.132979	A10:A1
	GATA1	A10	A4	1160.81	-0.0404253	-1.0077	A10:A4
	CD31	A3	A5	821.394	-0.0403969	-0.138958	A3:A5
	OGDH	A4	A5	2082.95	0.0403811	0.115268	A4:A5
	integrin_a9b1	A5	A2	2614.81	0.0403654	0.150308	A5:A2
	H3k27me3	A9	A8	374.159	0.0402973	0.0862814	A9:A8
	H3k4me3	A9	A5	825.283	-0.0402739	-0.132598	A9:A5
	CD147	A4	A2	1160.81	-0.0402381	-0.532804	A4:A2
	CD45RA	A3	A6	0.000216032	0.0401585	0.539166	A3:A6
	CD90	A10	A6	0.000791085	-0.0399757	-1.12841	A10:A6
	CytC	A4	A2	1160.81	0.039885	0.125313	A4:A2
	H3k9ac	A2	A6	29.6487	-0.039855	-0.0722025	A2:A6
	H3k18ac	A1	A2	8.56729	-0.0397171	-0.0888294	A1:A2
	CD82	A9	A2	821.394	-0.0397036	-0.756132	A9:A2
	b2_microglobulin	A9	A2	2614.81	0.0396493	0.456062	A9:A2
	CPT1A	A8	A2	825.283	0.0396455	0.0982302	A8:A2
	XBP1	A10	A6	150.726	-0.0396221	-0.572287	A10:A6
	H3k27ac	A10	A7	1167.49	0.0395741	0.127724	A10:A7
	CD164	A3	A5	2614.81	0.0395627	1.24102	A3:A5
	CD31	A3	A6	3104.71	0.0395286	0.150298	A3:A6
	H3k27ac	A3	A2	3118.78	0.0394711	0.154206	A3:A2
	CD47	A10	A5	3118.78	-0.0393904	-0.127988	A10:A5
	CEBPA	A4	A2	1585.16	0.0393247	0.933885	A4:A2
	CD123	A9	A4	0.0692254	-0.0393091	-0.153144	A9:A4
	MCT1	A7	A5	821.394	-0.0392804	-0.15874	A7:A5
	CPT1A	A9	A6	1595.12	-0.0392595	-0.105635	A9:A6
	PGC1a_p	A5	A2	2082.95	0.0392524	0.359671	A5:A2
	CD45RA	A4	A6	5.60891e-05	0.0392461	0.528908	A4:A6
	CTCF	A8	A1	3617.06	0.039173	0.115469	A8:A1
	NRF2	A7	A6	2614.81	-0.0391708	-0.11335	A7:A6
	CD218a	A10	A8	2096.02	0.0389765	0.133536	A10:A8
	CD305	A4	A7	150.726	-0.0389244	-0.374288	A4:A7
	OGDH	A9	A1	2629.76	0.0388714	0.108619	A9:A1
	HLA_DR	A3	A6	17.0075	-0.0388464	-3.4783	A3:A6
	CytC	A5	A1	90.0049	0.0388431	0.116549	A5:A1
	CD90	A10	A8	0.0027542	-0.0387735	-1.10467	A10:A8
	CD47	A8	A7	150.726	0.0385933	0.127486	A8:A7
	HLA_DR	A7	A6	2082.95	0.0385046	0.927717	A7:A6
	CD45	A8	A2	0.161718	0.0383926	0.151562	A8:A2
	b2_microglobulin	A8	A3	53.7943	0.0382618	0.453435	A8:A3
	H3k27ac	A3	A7	16.2034	-0.0381466	-0.134841	A3:A7
	ID2	A5	A1	821.394	0.038102	1.94066	A5:A1
	CD18	A4	A3	821.394	0.0380821	1.31472	A4:A3
	Ubi_H2A	A9	A6	4.381	0.0380206	0.0846722	A9:A6
	CTCF	A7	A5	3617.06	0.0379126	0.0943948	A7:A5
	H3k27ac	A9	A5	825.283	0.0378752	0.131924	A9:A5
	CEBPA	A8	A5	374.064	-0.0378532	-0.648991	A8:A5
	b2_microglobulin	A5	A2	1585.16	0.0378252	0.437961	A5:A2
	CytC	A1	A6	29.6487	-0.0377383	-0.113361	A1:A6
	CD38	A8	A6	0.244197	-0.0377036	-0.226687	A8:A6
	PBX1	A4	A1	17.0075	-0.0376914	-2.46961	A4:A1
	IRF8	A9	A4	0	0.0376267	2.40276	A9:A4
	H3k27me3	A10	A1	2629.76	0.0376212	0.0796569	A10:A1
	Ubi_H2A	A9	A2	2096.02	-0.037583	-0.0790815	A9:A2
	CD82	A4	A6	91.4204	0.0375786	Inf	A4:A6
	CD71	A8	A6	4.04676e-13	0.0375031	0.954478	A8:A6
	CD82	A7	A1	30.7092	-0.0374125	-2.0359	A7:A1
	CD164	A1	A2	3104.71	0.0373908	0.543317	A1:A2
	CD34	A2	A6	13.3327	-0.037333	-0.107839	A2:A6
	CD318	A10	A8	149.407	0.037332	0.122354	A10:A8
	Ki67	A9	A8	2614.81	0.0373222	0.610914	A9:A8
	CD44	A9	A1	2096.02	0.0372533	0.101777	A9:A1
	integrin_a9b1	A5	A1	2614.81	0.0372391	0.13809	A5:A1
	H3k27ac	A8	A3	825.283	0.0371604	0.131509	A8:A3
	CD218a	A8	A1	3118.78	-0.0371584	-0.127574	A8:A1
	CD98	A8	A5	4.76323	0.0371042	3.14364	A8:A5
	ACADVL	A9	A8	562.95	0.0370936	0.133898	A9:A8
	CytC	A7	A1	2096.02	0.0370145	0.111269	A7:A1
	MCT1	A8	A2	1160.81	-0.0369623	-0.139228	A8:A2
	CD354	A10	A4	821.394	0.0369009	0.127121	A10:A4
	NRF2	A8	A2	1167.49	0.0368508	0.148752	A8:A2
	ID2	A8	A1	9.13799	0.0368107	1.90405	A8:A1
	XBP1	A5	A1	1160.81	0.0367178	0.543995	A5:A1
	CTCF	A9	A4	149.407	-0.036701	-0.102321	A9:A4
	Ki67	A10	A8	241.081	0.0366498	0.601914	A10:A8
	CD34	A1	A6	5.33869e-07	0.0365969	0.098423	A1:A6
	CD200	A4	A8	9.13799	-0.0364948	#NAME?	A4:A8
	CD200	A8	A3	17.0075	0.0364948	Inf	A8:A3
	CD200	A8	A7	2082.95	0.0364948	Inf	A8:A7
	CD200	A8	A5	91.4204	0.0364948	Inf	A8:A5
	CD200	A8	A1	91.4204	0.0364948	Inf	A8:A1
	CD200	A8	A2	241.081	0.0364948	Inf	A8:A2
	CD200	A8	A6	30.7092	0.0364948	Inf	A8:A6
	MCT1	A3	A7	241.081	0.0363646	0.147538	A3:A7
	RUNX1	A9	A1	53.7943	0.0362318	0.557804	A9:A1
	CDw93	A8	A2	3613.87	-0.0361758	-0.129425	A8:A2
	H3k9ac	A7	A1	90.0049	0.0361682	0.065144	A7:A1
	NRF2	A9	A4	149.407	0.0360552	0.129616	A9:A4
	CD164	A10	A4	2082.95	-0.0360406	#NAME?	A10:A4
	CD164	A4	A8	821.394	0.0360406	Inf	A4:A8
	CD164	A4	A7	17.0075	0.0360406	Inf	A4:A7
	CD164	A4	A6	150.726	0.0360406	Inf	A4:A6
	H3k18ac	A10	A8	90.0049	0.0359189	0.0746694	A10:A8
	RUNX1	A9	A5	374.064	-0.0358023	-0.397106	A9:A5
	CD49e	A4	A7	821.394	-0.0356903	-0.139037	A4:A7
	CD57	A10	A1	3104.71	0.0356903	0.125926	A10:A1
	CD62L	A9	A8	3104.71	-0.0355911	-0.265567	A9:A8
	GATA2	A4	A3	3613.87	0.0355118	0.137432	A4:A3
	XBP1	A10	A5	2082.95	-0.0355069	-0.522368	A10:A5
	PGC1a_p	A7	A5	3613.87	-0.0354705	-0.320842	A7:A5
	CD47	A10	A4	2629.76	-0.0354687	-0.115743	A10:A4
	CEBPA	A10	A1	3104.71	-0.0354623	#NAME?	A10:A1
	CD82	A10	A4	150.726	0.0353785	0.957138	A10:A4
	CEBPA	A10	A9	3613.87	-0.0352648	#NAME?	A10:A9
	b2_microglobulin	A8	A2	1160.81	0.0352256	0.411764	A8:A2
	H3k18ac	A5	A1	374.159	0.0350887	0.0787548	A5:A1
	CD351	A10	A1	29.6487	0.0350576	0.125168	A10:A1
	CD305	A1	A2	2614.81	0.034937	0.488693	A1:A2
	CDw93	A7	A1	2082.95	-0.0349089	-0.130586	A7:A1
	CDw93	A10	A4	1160.81	0.034815	0.114926	A10:A4
	CD44	A9	A4	825.283	-0.034717	-0.08879	A9:A4
	CDw93	A3	A7	2614.81	0.0346868	0.129792	A3:A7
	CD47	A3	A5	1167.49	-0.0346197	-0.111869	A3:A5
	HLA_A_B_C	A8	A2	2629.76	-0.0345519	-0.119773	A8:A2
	HLA_DR	A2	A6	241.081	-0.0344694	-2.37864	A2:A6
	b2_microglobulin	A7	A1	1160.81	0.034459	0.422362	A7:A1
	CDw93	A4	A8	150.726	0.0344325	0.123447	A4:A8
	CD218a	A5	A2	2096.02	-0.034373	-0.114946	A5:A2
	CD49e	A4	A8	1167.49	-0.0343129	-0.133913	A4:A8
	CD82	A3	A5	17.0075	0.0343064	1.11705	A3:A5
	Ki67	A9	A5	3104.71	0.0343022	0.550644	A9:A5
	OGDH	A9	A2	52.5029	0.0342775	0.0953479	A9:A2
	CD82	A8	A2	1585.16	-0.0342619	-0.625956	A8:A2
	CD9	A9	A8	150.726	0.0341411	2.23681	A9:A8
	Ubi_H2A	A3	A2	564.612	-0.0341186	-0.0716075	A3:A2
	CD31	A5	A1	91.4204	0.0340456	0.116204	A5:A1
	Ubi_H2A	A8	A6	52.5029	0.033931	0.0757996	A8:A6
	Ki67	A4	A2	374.064	0.0338845	1.47668	A4:A2
	ACADVL	A9	A1	1585.16	0.0338576	0.121709	A9:A1
	PGC1a_p	A10	A7	821.394	-0.0338028	-0.390906	A10:A7
	CD47	A7	A2	90.0049	-0.0337982	-0.112246	A7:A2
	CD82	A8	A5	241.081	0.0337241	1.10379	A8:A5
	CD47	A5	A1	2629.76	0.0336903	0.108749	A5:A1
	CD82	A3	A2	1160.81	-0.0336796	-0.612697	A3:A2
	H3k27ac	A10	A9	3464.56	0.0336638	0.107916	A10:A9
	Ki67	A10	A5	1585.16	0.0336298	0.541643	A10:A5
	CD123	A4	A2	59.4519	0.0334697	0.12934	A4:A2
	H3k27ac	A9	A6	2096.02	0.0334226	0.115775	A9:A6
	H3k9ac	A1	A6	29.6487	-0.0334042	-0.0602681	A1:A6
	ID2	A7	A1	150.726	0.0333786	1.80195	A7:A1
	CD34	A4	A1	1.69827	-0.0333028	-0.0892838	A4:A1
	CytC	A3	A1	1595.12	-0.0331801	-0.107604	A3:A1
	HLA_A_B_C	A10	A9	1167.49	-0.0331696	-0.0871312	A10:A9
	CD31	A4	A3	9.13799	0.0331518	0.115001	A4:A3
	CD34	A8	A1	0.299168	-0.0331401	-0.0888339	A8:A1
	PGC1a_p	A4	A2	2082.95	0.0331354	0.309188	A4:A2
	CDw93	A10	A2	3455.17	0.0330718	0.108948	A10:A2
	LSD1	A5	A2	1160.81	0.0329833	0.100205	A5:A2
	CTCF	A9	A3	564.612	0.0329189	0.0983895	A9:A3
	CD161	A4	A8	3455.17	0.032877	0.12223	A4:A8
	integrin_a9b1	A4	A3	3455.17	0.0327866	0.119409	A4:A3
	CD147	A8	A6	562.95	0.032782	0.46137	A8:A6
	CD351	A8	A2	52.5029	-0.0327547	-0.121544	A8:A2
	CD9	A9	A1	91.4204	0.0327225	2.02978	A9:A1
	CTCF	A8	A2	241.081	0.0327069	0.0957606	A8:A2
	CD62L	A1	A2	53.7943	0.0326846	1.25647	A1:A2
	CD45	A3	A2	0.0858429	0.0326443	0.129858	A3:A2
	H3k4me3	A8	A3	8.56729	-0.0325697	-0.100758	A8:A3
	MCT1	A10	A4	3455.17	0.0325485	0.115476	A10:A4
	CPT1A	A9	A1	2096.02	-0.0325371	-0.0880873	A9:A1
	CD164	A4	A3	3455.17	-0.0325343	-0.928059	A4:A3
	CD305	A7	A5	241.081	0.0323147	0.30349	A7:A5
	PBX1	A3	A1	53.7943	-0.0322235	-1.73975	A3:A1
	CD49d	A3	A2	821.394	-0.0322085	-0.119238	A3:A2
	CD161	A10	A5	3104.71	0.0321987	0.114039	A10:A5
	b2_microglobulin	A3	A7	241.081	-0.0321658	-0.390072	A3:A7
	CD62L	A4	A1	374.064	0.0321286	0.652183	A4:A1
	H3k27ac	A9	A1	825.283	0.0319982	0.110646	A9:A1
	H3k18ac	A10	A9	374.159	0.0319832	0.0662968	A10:A9
	H3k27ac	A7	A5	2096.02	0.031965	0.112116	A7:A5
	H3k4me3	A9	A8	2096.02	-0.031892	-0.105988	A9:A8
	CD9	A9	A4	30.7092	0.0318484	1.9156	A9:A4
	CD47	A10	A8	3118.78	-0.0317123	-0.103915	A10:A8
	CD184	A1	A6	374.064	-0.0316643	-2.06656	A1:A6
	CD218a	A4	A8	1160.81	0.0314957	0.108846	A4:A8
	GATA1	A10	A6	2614.81	-0.0314833	-0.837646	A10:A6
	GATA1	A10	A8	562.95	-0.0314781	-0.837543	A10:A8
	H3k27me3	A9	A1	1595.12	0.031419	0.0668238	A9:A1
	CD49e	A3	A6	2614.81	-0.0313743	-0.142179	A3:A6
	integrin_a9b1	A8	A6	2082.95	0.031373	0.295603	A8:A6
	CEBPA	A9	A8	3455.17	-0.0313698	-0.918043	A9:A8
	CD49d	A4	A3	3644	0.0312526	0.115838	A4:A3
	CD57	A8	A2	1585.16	-0.0311831	-0.115115	A8:A2
	CEBPA	A8	A1	1585.16	0.0311723	0.909984	A8:A1
	CD62L	A5	A6	3455.17	0.0310256	0.489782	A5:A6
	IRF8	A10	A9	0	-0.0309945	-1.5906	A10:A9
	H3k27ac	A8	A5	1595.12	0.0309787	0.108784	A8:A5
	CD351	A10	A5	1160.81	0.0309585	0.109959	A10:A5
	H3k27me3	A10	A4	825.283	0.0309484	0.0652037	A10:A4
	H3k18ac	A7	A1	90.0049	0.0308877	0.0695495	A7:A1
	XBP1	A4	A1	3455.17	0.0308732	0.469991	A4:A1
	ID2	A4	A1	562.95	0.0308726	1.72255	A4:A1
	H3k27me3	A8	A2	52.5029	-0.0308457	-0.0665026	A8:A2
	CD318	A10	A5	374.064	0.0308126	0.100225	A10:A5
	H3k18ac	A9	A3	564.612	0.0307316	0.0667075	A9:A3
	NRF2	A7	A5	1595.12	0.0307229	0.0955873	A7:A5
	CD47	A4	A3	2629.76	0.0306981	0.0996236	A4:A3
	CD71	A9	A8	1.53808e-07	-0.0306882	-0.727442	A9:A8
	CD305	A3	A2	3613.87	0.0306735	0.437197	A3:A2
	CD62L	A4	A7	1160.81	-0.030595	-0.429025	A4:A7
	CD147	A8	A7	150.726	0.030565	0.425062	A8:A7
	LSD1	A7	A5	1160.81	-0.0305539	-0.0925825	A7:A5
	CD318	A10	A4	240.219	0.0304229	0.0989131	A10:A4
	H3k9ac	A10	A4	149.407	-0.030416	-0.0561818	A10:A4
	CD49e	A4	A5	2614.81	-0.0303808	-0.119183	A4:A5
	CD44	A4	A8	1167.49	-0.0302323	-0.073105	A4:A8
	CPT1A	A9	A3	1585.16	-0.0301735	-0.0818665	A9:A3
	CD305	A7	A6	1585.16	0.0301409	0.280945	A7:A6
	RUNX1	A1	A2	374.064	-0.0301305	-0.477718	A1:A2
	PGC1a_p	A10	A2	241.081	-0.0300209	-0.352077	A10:A2
	CD161	A8	A3	2082.95	-0.0299998	-0.111938	A8:A3
	GATA2	A9	A4	821.394	0.0299362	0.10648	A9:A4
	CD34	A5	A6	9.65027	0.029878	0.0808492	A5:A6
	TdT	A3	A7	1.01169e-11	-0.0297832	#NAME?	A3:A7
	TdT	A7	A1	0	0.0297832	Inf	A7:A1
	TdT	A7	A2	9.18615e-11	0.0297832	Inf	A7:A2
	b2_microglobulin	A9	A6	2614.81	0.0297717	0.328267	A9:A6
	CD9	A9	A5	53.7943	0.0297701	1.67566	A9:A5
	CD47	A4	A1	2629.76	0.0297687	0.0965044	A4:A1
	CD99	A3	A1	374.064	0.0297635	0.148727	A3:A1
	CD147	A5	A6	2614.81	0.0297479	0.424351	A5:A6
	CD49e	A2	A6	3455.17	-0.0297243	-0.134342	A2:A6
	CD147	A4	A8	562.95	-0.029701	-0.411157	A4:A8
	IRF8	A9	A5	0	0.0296998	1.47418	A9:A5
	CD57	A5	A2	1585.16	-0.0296787	-0.109345	A5:A2
	CD354	A4	A8	3104.71	0.0296745	0.111031	A4:A8
	CD31	A2	A6	2082.95	-0.0296655	-0.124066	A2:A6
	XBP1	A10	A4	3104.71	-0.0296623	-0.448364	A10:A4
	RUNX1	A7	A5	150.726	0.0296198	0.261914	A7:A5
	ID2	A5	A6	1585.16	0.0294397	1.22223	A5:A6
	CD62L	A3	A6	821.394	-0.0293855	-0.696339	A3:A6
	PGC1a_p	A4	A7	2082.95	0.0293535	0.270359	A4:A7
	CD82	A5	A6	150.726	0.0293462	Inf	A5:A6
	SATB1	A9	A7	0.0447461	0.0293397	0.105183	A9:A7
	CD50	A9	A6	821.394	0.0292678	0.325333	A9:A6
	CTCF	A9	A1	825.283	0.029228	0.087018	A9:A1
	CD318	A10	A2	825.283	0.0291758	0.0947224	A10:A2
	b2_microglobulin	A7	A2	1160.81	0.0291295	0.348401	A7:A2
	HLA_DR	A8	A5	1160.81	0.029102	1.02208	A8:A5
	CD354	A4	A7	3613.87	0.029075	0.108701	A4:A7
	Ki67	A4	A3	3644	0.0290614	1.15037	A4:A3
	ACADVL	A9	A5	241.081	0.0290563	0.103812	A9:A5
	CD164	A10	A5	2082.95	-0.0290122	#NAME?	A10:A5
	CD164	A8	A5	3104.71	-0.0290122	#NAME?	A8:A5
	CD164	A7	A5	241.081	-0.0290122	#NAME?	A7:A5
	CD164	A5	A6	1160.81	0.0290122	Inf	A5:A6
	CD354	A4	A3	3455.17	0.028977	0.10832	A4:A3
	NRF2	A9	A5	3464.56	-0.0288961	-0.0960782	A9:A5
	CD50	A8	A3	374.064	-0.0288957	-0.204272	A8:A3
	CD38	A10	A9	474.694	-0.0287971	-0.0724478	A10:A9
	OGDH	A4	A1	2614.81	0.0287641	0.0811534	A4:A1
	CD90	A5	A2	0.969482	0.0286649	0.593323	A5:A2
	H3k9ac	A10	A8	1167.49	-0.0286528	-0.0529841	A10:A8
	BMI_1	A5	A1	1585.16	-0.0286491	-0.109547	A5:A1
	CD18	A8	A7	1585.16	0.0286468	0.178473	A8:A7
	CytC	A8	A3	2096.02	0.0286409	0.093349	A8:A3
	Ubi_H2A	A10	A1	825.283	0.0285124	0.061403	A10:A1
	OGDH	A9	A8	2096.02	0.0284581	0.0787099	A9:A8
	TdT	A4	A7	4.45144e-11	-0.0283148	-4.34213	A4:A7
	CD82	A9	A5	241.081	0.0282824	0.973612	A9:A5
	HLA_DR	A5	A1	3104.71	0.0282312	Inf	A5:A1
	ID2	A8	A6	53.7943	0.0281484	1.18562	A8:A6
	H3k9ac	A3	A7	1167.49	-0.0281291	-0.0504081	A3:A7
	b2_microglobulin	A4	A1	2082.95	0.0280534	0.35264	A4:A1
	integrin_a9b1	A3	A5	2614.81	-0.0280115	-0.102621	A3:A5
	CD218a	A3	A2	2614.81	-0.0279876	-0.0928883	A3:A2
	ID2	A1	A2	374.064	-0.0279739	-1.62491	A1:A2
	b2_microglobulin	A5	A6	2614.81	0.0279476	0.310165	A5:A6
	ID2	A9	A1	150.726	0.0278398	1.62022	A9:A1
	Ubi_H2A	A10	A4	374.159	0.027834	0.0599114	A10:A4
	Ubi_H2A	A10	A5	90.0049	0.0277859	0.0598056	A10:A5
	MCT1	A3	A2	2614.81	-0.0277056	-0.103079	A3:A2
	CD31	A7	A6	2629.76	0.0276567	0.10678	A7:A6
	CD50	A9	A7	821.394	0.0276506	0.305308	A9:A7
	XBP1	A3	A1	2614.81	0.0275999	0.426824	A3:A1
	CD147	A7	A5	1160.81	-0.0275308	-0.388043	A7:A5
	b2_microglobulin	A10	A9	91.4204	-0.0275135	-0.300575	A10:A9
	H3k27ac	A7	A6	825.283	0.0275124	0.0959664	A7:A6
	CDw93	A3	A5	240.219	-0.0274963	-0.0951836	A3:A5
	Ubi_H2A	A5	A6	90.0049	0.0274921	0.0617184	A5:A6
	CD90	A10	A9	24.8396	-0.0274841	-0.86038	A10:A9
	CD184	A2	A6	1585.16	-0.0274667	-1.5579	A2:A6
	H3k27me3	A8	A5	1595.12	-0.0274617	-0.0593548	A8:A5
	CD123	A3	A1	1.41166	-0.0274447	-0.112704	A3:A1
	Ubi_H2A	A4	A6	16.2034	0.027444	0.0616126	A4:A6
	HLA_DR	A4	A6	9.13799	-0.0274229	-1.48435	A4:A6
	CD71	A8	A7	0.00720476	0.0273492	0.628022	A8:A7
	CD161	A10	A1	2082.95	0.0273476	0.0962702	A10:A1
	CytC	A9	A2	374.064	-0.0273289	-0.092613	A9:A2
	RUNX1	A4	A3	3455.17	0.0272879	0.347805	A4:A3
	CDw93	A5	A1	1167.49	0.0272743	0.0943893	A5:A1
	CD99	A3	A6	1595.12	0.0271827	0.135206	A3:A6
	H3k9ac	A10	A5	1167.49	-0.0271603	-0.0502717	A10:A5
	MCT1	A8	A7	1585.16	0.0271079	0.111389	A8:A7
	H3k27me3	A10	A3	1595.12	0.027107	0.0569484	A10:A3
	GATA1	A3	A7	3104.71	-0.0270254	-0.5326	A3:A7
	BrdU	A7	A1	374.064	0.0270222	6.40965	A7:A1
	CD9	A9	A3	91.4204	0.0269833	1.4061	A9:A3
	OGDH	A10	A9	3464.56	-0.0269549	-0.0744432	A10:A9
	CD47	A8	A3	240.219	0.0269417	0.0877961	A8:A3
	CD47	A10	A2	1595.12	-0.0269173	-0.0886748	A10:A2
	CD354	A10	A9	2629.76	-0.0268257	-0.0858525	A10:A9
	CD31	A4	A1	149.407	0.0268004	0.0922468	A4:A1
	H3k18ac	A8	A3	2096.02	0.026796	0.0583349	A8:A3
	GATA1	A7	A2	562.95	0.0267809	0.526783	A7:A2
	Ubi_H2A	A1	A6	825.283	0.0267656	0.060121	A1:A6
	CPT1A	A7	A2	374.159	-0.0267579	-0.0702927	A7:A2
	CTCF	A4	A8	3118.78	0.026756	0.0738701	A4:A8
	ID2	A10	A5	821.394	-0.0267213	-1.05475	A10:A5
	XBP1	A8	A1	3455.17	0.0266717	0.414345	A8:A1
	CD147	A4	A5	1585.16	-0.0266669	-0.374139	A4:A5
	CD98	A4	A6	821.394	-0.0266586	#NAME?	A4:A6
	CD98	A3	A6	91.4204	-0.0266586	#NAME?	A3:A6
	CD98	A1	A6	17.0075	-0.0266586	#NAME?	A1:A6
	CD98	A2	A6	2614.81	-0.0266586	#NAME?	A2:A6
	CD351	A4	A8	91.4204	0.02662	0.0995452	A4:A8
	HLA_A_B_C	A1	A2	3617.06	-0.026593	-0.0912892	A1:A2
	CD34	A4	A5	3568.91	-0.0265839	-0.07171	A4:A5
	CD98	A4	A7	374.064	-0.0265672	#NAME?	A4:A7
	CD98	A3	A7	53.7943	-0.0265672	#NAME?	A3:A7
	CD98	A7	A1	2.40875	0.0265672	Inf	A7:A1
	CD98	A7	A2	1160.81	0.0265672	Inf	A7:A2
	CEBPA	A4	A3	2082.95	0.0265304	0.559593	A4:A3
	H3k27ac	A8	A6	3617.06	0.0265261	0.0926342	A8:A6
	GATA1	A9	A7	1585.16	-0.026455	-0.519067	A9:A7
	CD218a	A10	A5	240.219	0.0264244	0.0891675	A10:A5
	CD34	A8	A5	2612.61	-0.0264212	-0.0712601	A8:A5
	BMI_1	A5	A6	3104.71	0.0264036	0.108901	A5:A6
	XBP1	A10	A3	3104.71	-0.026389	-0.405197	A10:A3
	CD351	A10	A3	240.219	0.0262665	0.0927458	A10:A3
	CD31	A4	A8	821.394	-0.0262634	-0.0850139	A4:A8
	H3k9ac	A7	A5	52.5029	0.0261052	0.0467219	A7:A5
	CD354	A8	A2	2082.95	-0.0260952	-0.0980827	A8:A2
	H3k27ac	A7	A1	90.0049	0.0260879	0.090838	A7:A1
	CD82	A4	A3	53.7943	-0.0260741	-0.76031	A4:A3
	HLA_A_B_C	A5	A2	1585.16	-0.0260591	-0.0893983	A5:A2
	ACADVL	A9	A2	150.726	0.0260509	0.0927214	A9:A2
	CD57	A10	A4	150.726	0.026022	0.0907132	A10:A4
	CD47	A8	A1	3118.78	0.0260123	0.0846768	A8:A1
	H3k27ac	A9	A4	3464.56	0.0259079	0.0889226	A9:A4
	PGC1a_p	A9	A5	2614.81	-0.0258087	-0.226145	A9:A5
	MCT1	A4	A8	821.394	0.0257629	0.0984426	A4:A8
	b2_microglobulin	A4	A3	562.95	0.0257602	0.32035	A4:A3
	XBP1	A9	A1	2082.95	0.0257567	0.401936	A9:A1
	PGC1a_p	A5	A1	2614.81	0.0257402	0.225495	A5:A1
	CD9	A9	A2	91.4204	0.0257257	1.2992	A9:A2
	b2_microglobulin	A10	A5	9.13799	-0.0256895	-0.282474	A10:A5
	CLA	A4	A1	562.95	0.0256467	0.111708	A4:A1
	CD18	A10	A3	2082.95	-0.0256007	#NAME?	A10:A3
	ID2	A3	A5	53.7943	-0.025561	-0.988797	A3:A5
	CD57	A4	A8	1160.81	0.025555	0.0950064	A4:A8
	CD82	A4	A7	3104.71	0.0255131	1.63903	A4:A7
	CD354	A7	A2	1585.16	-0.0254956	-0.0957528	A7:A2
	CD82	A4	A8	150.726	-0.0254917	-0.747051	A4:A8
[truncated: 1,647 more rows]

## Sheet: Figure 3c
Fig.3C	Violin plot of Lymphoid markers
	cellID	TdT	CD179b	CD10	IRF8	CD123	SATB1	Cluster
	1	-0.642703	0.872548	-0.177718	2.06957	0.00370083	2.10969	others
	2	-0.460695	0.150457	1.46695	1.32722	0.783677	-0.206841	others
	3	-0.615235	-0.489648	3.03536	0.203282	0.347591	-0.629826	others
	4	0.175624	-0.751818	0.484518	1.36058	1.07553	-0.335463	others
	5	-0.0730211	-0.867812	-0.521732	-1.09386	-0.67709	-0.619344	others
	6	1.07014	-0.291855	-0.521732	-0.635948	-0.67709	-0.30111	others
	7	0.841558	-0.851218	-0.521732	-0.271266	-0.663804	-0.623136	others
	8	0.733405	-0.797615	-0.521732	0.432094	-0.200513	-0.0280587	others
	9	-0.620033	1.19548	1.25727	3.20617	3.44426	2.95363	others
	10	-0.324286	0.30735	-0.521732	2.07944	1.45753	1.05612	others
	11	0.18114	2.78033	0.0268636	0.789104	-0.67709	0.173483	others
	12	0.925477	0.596461	-0.353797	-0.898471	-0.10469	-0.85152	others
	13	-0.639979	-0.76357	-0.301876	0.760834	-0.494226	-0.432082	others
	14	-0.167497	-0.504648	-0.521732	0.0102922	0.512042	-0.0916956	others
	15	0.00851869	-0.610767	-0.521732	-0.592736	-0.583982	-0.0547787	others
	16	-0.52907	-0.620934	-0.521732	-0.383037	-0.67709	-0.85152	others
	17	-0.530709	0.283357	-0.521732	-0.912044	-0.67709	-0.595883	others
	18	-0.587586	-0.0845372	-0.207982	-1.09386	-0.67709	0.206703	others
	19	0.188778	0.458111	-0.1143	2.52467	1.30551	1.06751	others
	20	0.58662	0.049969	-0.521732	-0.154468	-0.0919028	-0.62703	others
	21	-0.542663	-0.102929	-0.149083	-0.559756	2.01251	0.105601	others
	22	0.0940609	-0.549234	-0.491372	-0.868002	-0.67709	0.0267905	others
	23	-0.161661	-0.867812	0.151168	-0.706977	2.65903	-0.479822	others
	24	-0.380751	-0.544962	-0.521732	-0.830827	-0.67709	-0.544222	others
	25	0.103965	-0.674335	-0.521732	-1.01678	0.159239	-0.490397	others
	26	0.0144951	-0.685895	-0.118521	-1.09386	-0.67709	-0.779194	others
	27	0.816955	-0.867812	0.112843	-0.645894	-0.438601	-0.246314	others
	28	0.23499	0.297723	-0.0734283	1.794	1.66063	-0.412046	others
	29	-0.504896	-0.851449	-0.521732	-0.915138	-0.67709	-0.85152	others
	30	-0.395859	0.0861901	-0.0953628	-0.739872	-0.652821	-0.85152	others
	31	-0.642703	-0.136888	-0.200935	1.05689	1.64778	2.40461	others
	32	0.334868	-0.867812	0.411299	-0.655989	-0.67709	-0.345338	others
	33	0.111396	0.480856	0.26261	-0.524452	-0.0746378	-0.342317	others
	34	0.379759	0.0120492	0.211004	0.0565509	-0.67709	0.561877	others
	35	1.01003	0.30874	-0.00125205	-0.185857	-0.395656	0.440352	others
	36	-0.642703	-0.552546	-0.521732	-0.483694	-0.183688	-0.222501	others
	37	0.381069	-0.867812	-0.521732	2.51749	3.83778	-0.169613	others
	38	0.357379	-0.754424	3.88599	-0.838982	-0.67709	0.835753	others
	39	-0.248253	-0.224316	0.72655	-0.464056	-0.67709	1.81504	others
	40	-0.131345	-0.620906	0.715272	0.680006	0.971837	-0.307501	others
	41	-0.374744	-0.404718	-0.16689	-0.102634	-0.521715	-0.710623	others
	42	0.00821087	-0.29061	0.10088	2.77168	4.09016	-0.85152	others
	43	0.850124	-0.784182	-0.261337	-0.947175	-0.316507	1.10185	others
	44	-0.642703	-0.636904	-0.521732	-0.143033	-0.564337	-0.568105	others
	45	-0.0360079	0.00566874	-0.521732	-1.01502	-0.67709	-0.360693	others
	46	3.84988	1.94207	2.59294	-1.09386	-0.341104	-0.85152	others
	47	-0.211351	-0.189333	-0.521732	-0.630231	-0.562999	-0.340291	others
	48	1.32366	-0.614582	-0.175517	-0.0427278	-0.307638	-0.85152	others
	49	0.381964	-0.310308	0.125581	1.84499	1.66453	1.22445	others
	50	-0.642697	-0.269491	-0.521732	-1.09386	-0.603843	0.512497	others
	51	-0.604789	-0.605164	-0.521732	-0.262921	0.438762	-0.85152	others
	52	0.301516	-0.741067	0.465373	-0.669671	-0.302265	-0.236283	others
	53	-0.439623	-0.816279	0.266827	-0.520818	-0.67709	-0.67083	others
	54	0.701482	1.74903	0.0519362	-0.644956	-0.62184	-0.550612	others
	55	0.259476	-0.307134	0.478221	2.80679	3.78199	0.00435459	others
	56	3.52744	2.66014	2.5792	-0.203858	-0.257555	-0.85152	others
	57	1.3153	-0.169025	-0.521732	-1.09386	-0.576055	-0.286196	others
	58	0.523857	0.0264484	-0.521732	-0.0981868	-0.345958	0.618447	others
	59	-0.173477	-0.856368	-0.183282	-0.334269	-0.67709	-0.85152	others
	60	-0.0214835	2.39116	1.63541	-0.17338	-0.67709	0.64456	others
	61	-0.0752241	0.207595	-0.521732	-0.611054	-0.67709	-0.446245	others
	62	0.270564	3.83384	3.33006	0.171458	-0.67709	-0.41084	others
	63	1.02436	0.37319	-0.521732	-0.729046	-0.67709	0.437983	others
	64	3.09239	3.73897	4.81104	0.0211377	-0.67709	-0.620902	others
	65	3.68794	1.95284	3.04873	-0.620484	-0.67709	-0.613923	others
	66	-0.386473	1.58016	-0.521732	1.9227	1.21974	0.260195	others
	67	0.784707	-0.220607	-0.521732	-0.979867	-0.496123	-0.36875	others
	68	0.619241	3.3094	-0.521732	-0.500855	-0.67709	-0.542741	others
	69	-0.396409	-0.801194	2.88363	0.0852756	-0.67709	-0.709596	others
	70	1.09574	-0.0452825	-0.363065	-0.245143	-0.67709	-0.732094	others
	71	-0.545984	0.707374	-0.521732	0.118321	-0.67709	-0.164349	others
	72	-0.642703	-0.426797	-0.224939	-1.06957	-0.67709	-0.270269	others
	73	-0.263346	-0.660641	-0.521732	-0.928017	-0.115619	-0.424708	others
	74	-0.371669	0.582281	-0.521732	0.118482	-0.67709	-0.518241	others
	75	0.188868	0.904926	2.81562	-0.979658	-0.67709	-0.6814	others
	76	-0.18264	0.168145	-0.521732	-0.550583	-0.581426	-0.566883	others
	77	0.214353	-0.562164	-0.521732	-0.542158	-0.583587	-0.357939	others
	78	-0.599939	-0.830523	-0.521732	-0.291294	-0.67709	-0.335303	others
	79	-0.642703	-0.5619	-0.268909	1.17131	1.42163	0.565551	others
	80	-0.57528	-0.145608	-0.521732	0.465657	-0.67709	-0.370394	others
	81	-0.272286	-0.777507	3.26113	0.468344	0.701774	-0.706386	others
	82	-0.145046	0.572259	0.491166	2.69312	3.60809	-0.406311	others
	83	0.392908	0.887679	0.0104813	2.83636	-0.67709	2.85942	others
	84	-0.483295	-0.193001	-0.521732	-1.09386	-0.67709	-0.439614	others
	85	-0.533435	3.35636	2.75479	1.11202	-0.647813	0.370001	others
	86	-0.556192	-0.683433	-0.208464	-0.0321862	-0.649196	-0.85152	others
	87	0.36666	0.237008	-0.521732	-0.671303	-0.622957	-0.378845	others
	88	-0.253112	-0.111483	-0.237739	0.582596	-0.246674	0.157758	others
	89	-0.469148	-0.062066	-0.521732	1.92987	0.926484	-0.412049	others
	90	-0.0548087	-0.581643	-0.521732	1.03802	-0.67709	-0.777404	others
	91	0.117254	-0.350671	-0.521732	-0.144136	-0.0669209	-0.629813	others
	92	0.00695739	0.245061	1.30425	-0.329852	-0.504011	-0.0957415	others
	93	-0.642703	-0.213057	-0.521732	0.473988	-0.67709	0.384093	others
	94	-0.463667	-0.303529	-0.513365	-0.723515	-0.67709	-0.689539	others
	95	4.29655	2.02615	3.45331	-0.627053	-0.479417	-0.0678278	others
	96	-0.441282	-0.243421	-0.521732	-0.981009	0.117122	-0.603503	others
	97	3.53015	0.947501	3.43667	-0.0581164	-0.480023	-0.418642	others
	98	4.33956	2.52951	0.473328	0.16244	-0.672229	2.17494	others
	99	-0.335625	-0.704979	-0.521732	-1.03879	-0.67709	0.527589	others
	100	-0.0476636	-0.867812	-0.306314	1.57484	0.382554	-0.789372	others
	101	0.166595	0.441868	-0.408402	-1.09386	-0.0480595	-0.541475	others
	102	-0.389605	-0.161289	-0.521732	-0.349541	-0.67709	0.0624381	others
	103	-0.0586267	1.26727	-0.313808	-1.00878	-0.67709	-0.426207	others
	104	-0.115216	-0.413268	-0.521732	-0.0995849	-0.67709	-0.559612	others
	105	4.46609	2.81047	4.97951	-0.0373622	-0.378618	0.419654	others
	106	0.00479297	-0.867812	1.31479	-0.674817	-0.488598	-0.85152	others
	107	-0.3881	-0.291467	0.86944	-0.723014	-0.389403	-0.768415	others
	108	-0.0180078	0.314471	-0.521732	0.28009	-0.67709	-0.130604	others
	109	4.40538	2.5511	3.81549	-0.200248	-0.551088	2.6845	others
	110	-0.472211	-0.525779	-0.521732	1.43115	2.87924	0.356837	others
	111	-0.246318	-0.867812	3.01395	-0.351501	-0.624532	-0.788364	others
	112	0.717101	-0.747087	-0.521732	-0.696404	-0.333819	-0.310772	others
	113	0.889831	0.0664205	-0.209625	-0.572941	-0.574457	1.40816	others
	114	0.0161739	-0.826181	-0.268919	1.48005	-0.476232	-0.85152	others
	115	0.15478	-0.492434	0.517853	-0.310507	-0.552234	-0.410712	others
	116	0.500968	0.107262	-0.0677356	2.01363	1.10183	1.68604	others
	117	-0.296133	-0.0577465	-0.205778	0.793268	-0.538808	2.12456	others
	118	-0.41093	-0.867812	-0.521732	-0.354294	-0.67709	-0.85152	others
	119	-0.524325	-0.617177	3.70014	-0.751102	-0.596312	-0.676487	others
	120	-0.558571	-0.725403	-0.521732	-1.08674	-0.67709	-0.646721	others
	121	-0.276345	-0.500829	-0.511981	0.346872	0.534546	-0.703339	others
	122	0.0600646	-0.867812	0.182362	-0.0564312	-0.67709	0.0443908	others
	123	-0.158647	3.2554	-0.0785822	-1.0579	-0.0941434	-0.201747	others
	124	-0.642703	-0.867812	-0.446978	-0.637571	-0.67709	-0.64232	others
	125	-0.642703	-0.839382	0.605586	-0.847766	-0.67709	-0.85152	others
	126	0.188542	0.109207	-0.521732	-0.163736	-0.67709	-0.0834074	others
	127	0.0845685	-0.722254	-0.205298	-1.09386	-0.67709	-0.824878	others
	128	-0.0681678	0.404493	-0.521732	-0.134186	-0.67709	-0.15636	others
	129	-0.62049	-0.732045	-0.512089	-0.0736653	-0.0712418	-0.714294	others
	130	-0.638409	-0.276524	-0.464937	-0.620314	-0.104673	-0.85152	others
	131	-0.295446	-0.82179	-0.521732	-1.09386	-0.588247	-0.611827	others
	132	-0.0536099	-0.39702	2.3871	-0.729854	-0.67709	-0.228803	others
	133	-0.286677	-0.445345	-0.521732	-0.0712781	-0.67709	-0.345434	others
	134	-0.152533	-0.185918	2.15963	1.72879	0.688781	0.997671	others
	135	0.0467363	-0.614631	0.00597087	-0.689883	-0.624334	0.254653	others
	136	-0.0746905	0.869499	-0.241671	-0.523316	-0.67709	0.159906	others
	137	0.868187	3.74917	3.57574	-0.0769514	-0.67709	-0.49042	others
	138	4.1716	2.97947	2.98943	0.13068	-0.67709	-0.193262	others
	139	-0.419075	-0.530993	-0.521732	-1.09386	-0.67709	-0.758841	others
	140	0.443477	0.224961	-0.521732	-1.08882	-0.593418	-0.413406	others
	141	4.76696	2.59633	4.74953	-0.62511	-0.468073	-0.0744917	others
	142	-0.642703	-0.867812	-0.321423	-0.963827	-0.67709	-0.0775504	others
	143	-0.642703	-0.867812	-0.159596	-0.223436	-0.277622	-0.85152	others
	144	-0.129162	0.339564	0.730494	2.7379	4.067	-0.482448	others
	145	-0.10012	0.256018	0.857353	0.987926	-0.406182	0.344664	others
	146	0.198813	0.3565	1.33616	1.833	1.11354	-0.0845605	others
	147	-0.602311	-0.867812	-0.087985	0.0740236	-0.67709	-0.575585	others
	148	0.19407	-0.250193	0.585787	-1.05031	-0.412742	0.779302	others
	149	0.200584	-0.527504	1.47454	-0.772921	-0.67709	-0.596993	others
	150	-0.642703	-0.742944	-0.521732	-0.921155	-0.577426	-0.743106	others
	151	-0.296702	-0.739424	-0.0349444	-1.09386	-0.67709	-0.782575	others
	152	-0.315618	-0.355323	-0.339562	-0.448145	-0.360625	-0.496682	others
	153	0.0950781	-0.171907	-0.521732	-0.701483	-0.67709	0.205813	others
	154	0.108287	-0.261186	2.13098	-0.96147	-0.67709	-0.77926	others
	155	-0.47337	-0.226902	-0.521732	-0.658764	-0.505626	-0.683528	others
	156	-0.0122926	0.343964	0.116736	-1.01174	-0.67709	-0.383011	others
	157	-0.244171	-0.320026	-0.521732	-0.903336	-0.653721	0.886881	others
	158	0.305763	-0.237558	0.394919	1.44012	0.634464	1.04781	others
	159	-0.622904	-0.504784	-0.521732	0.852712	-0.306135	-0.48769	others
	160	0.133133	-0.319619	1.46048	2.03556	1.16376	-0.707493	others
	161	-0.308066	-0.838309	-0.305169	-0.822577	-0.536219	-0.572054	others
	162	-0.14734	0.923458	0.10602	2.67836	3.56316	-0.847869	others
	163	0.496022	0.491521	0.205409	2.54329	2.62896	0.497122	others
	164	-0.066484	-0.410416	0.204025	-0.130988	0.551597	-0.620435	others
	165	-0.338314	1.38656	1.20481	-1.09386	-0.57937	-0.45643	others
	166	0.235144	-0.170484	-0.202654	-1.09269	-0.67709	-0.505991	others
	167	-0.266985	-0.219548	-0.521732	-0.983295	-0.54134	-0.502845	others
	168	1.30695	-0.105749	-0.521732	-0.387605	-0.61205	-0.0120052	others
	169	0.264347	-0.646715	-0.521732	2.37847	0.277732	0.477011	others
	170	0.669999	-0.769984	0.281176	-0.683049	1.40048	0.30273	others
	171	0.78142	4.34197	5.02544	-0.170082	-0.476776	0.887135	others
	172	0.358747	-0.794071	-0.513846	-1.09386	-0.67709	-0.339791	others
	173	-0.61914	0.984373	-0.117782	-1.07441	-0.67709	-0.146459	others
	174	-0.577169	-0.383683	-0.521732	1.29766	1.66659	0.457559	others
	175	2.18506	4.00857	3.73996	-0.915033	-0.58863	-0.722948	others
	176	-0.632807	1.21051	-0.521732	-0.253599	0.191568	-0.85152	others
	177	1.52297	4.11004	4.32866	-0.0380389	-0.476043	0.136241	others
	178	-0.358287	-0.11697	2.52233	1.20834	1.28698	-0.539745	others
	179	-0.0555749	1.37427	-0.380855	-0.314465	-0.4604	-0.506205	others
	180	3.3971	1.73163	4.95154	0.389878	-0.450589	0.188191	others
	181	1.51104	-0.847963	-0.521732	-0.459424	-0.504438	0.239053	others
	182	-0.642703	-0.151644	0.161342	1.6939	1.92025	0.599409	others
	183	0.0575696	1.17365	-0.521732	-0.656824	-0.67709	-0.092995	others
	184	1.86337	3.64037	4.53985	-0.205091	-0.314757	0.0814625	others
	185	0.0592636	0.253141	-0.237563	1.67539	0.647647	-0.60156	others
	186	3.24278	1.9275	3.62668	0.141399	0.325673	-0.702051	others
	187	0.32473	-0.691465	1.18595	-0.635999	-0.67709	0.88301	others
	188	0.158361	0.990629	-0.166441	-0.442676	-0.67709	-0.0735483	others
	189	0.791629	-0.115381	0.156264	0.367445	-0.387354	0.424729	others
	190	3.55284	2.44949	3.86658	0.206845	0.0904948	0.0729147	others
	191	-0.2346	-0.867812	-0.521732	0.7669	0.769287	-0.378429	others
	192	-0.489594	-0.754554	-0.521732	-0.533002	-0.505935	-0.112434	others
	193	0.232218	-0.534822	-0.521732	-0.884634	-0.268007	-0.355314	others
	194	-0.537424	-0.776705	0.253233	0.529615	-0.67709	-0.584909	others
	195	0.28549	-0.592895	-0.521732	-0.399702	-0.67709	-0.696315	others
	196	3.88924	2.68374	5.04039	0.316216	0.489228	-0.281583	others
	197	-0.172057	0.429052	-0.432392	-0.62143	-0.67709	-0.501582	others
	198	-0.642703	-0.867812	-0.521732	-0.906256	-0.643644	-0.831742	others
	199	-0.642703	-0.766843	-0.521732	-0.637988	-0.67709	-0.757611	others
	200	-0.630788	-0.867812	-0.521732	1.27091	0.0279027	-0.661631	others
	201	-0.440349	-0.815711	-0.521732	-1.09386	-0.67709	-0.49602	others
	202	0.569853	-0.534688	2.11917	-0.215613	-0.67709	1.26207	others
	203	-0.642703	0.0828145	-0.521732	-0.991943	-0.578411	-0.0928682	others
	204	-0.642703	-0.301238	-0.331742	-1.00097	-0.67709	-0.85152	others
	205	-0.113333	0.71894	-0.521732	-0.196215	-0.449139	-0.517147	others
	206	0.283605	-0.561376	-0.292357	-0.937876	-0.181957	-0.85152	others
	207	0.526941	-0.395349	-0.521732	-0.949511	-0.0569106	-0.426793	others
	208	-0.642703	-0.281709	-0.521732	-0.253018	-0.67709	-0.85152	others
	209	-0.170578	3.38216	3.56274	0.878324	0.116348	-0.751799	others
	210	-0.642703	-0.789135	-0.296499	0.765672	-0.581071	-0.397625	others
	211	-0.425763	1.66574	-0.521732	-1.09386	-0.530936	-0.388662	others
	212	1.60531	-0.580459	-0.521732	-0.274734	-0.55827	1.89259	others
	213	0.877335	-0.377189	-0.521732	-0.62478	-0.544526	1.37642	others
	214	-0.364154	0.0759972	0.261209	-1.0711	-0.67709	-0.248726	others
	215	-0.396478	-0.39791	-0.521732	-0.36031	-0.67709	-0.537122	others
	216	-0.642703	-0.867812	-0.38093	0.381126	-0.0412855	-0.73641	others
	217	0.261072	-0.5264	-0.521732	-1.09386	-0.6143	0.295194	others
	218	0.104047	3.40841	3.43625	0.241704	-0.401343	1.38132	others
	219	-0.642703	-0.10082	0.0305544	-1.00494	-0.67709	-0.566967	others
	220	-0.537348	1.88427	2.41643	-0.386123	-0.534946	2.16211	others
	221	4.23982	1.11236	1.91149	-0.442239	-0.375782	-0.121789	others
	222	0.0690123	-0.429511	-0.521732	0.195773	0.504616	-0.316191	others
	223	-0.339674	-0.0436177	-0.00804738	0.283963	-0.67709	-0.251039	others
	224	-0.0774498	-0.557595	-0.521732	-0.403634	-0.267104	0.0666493	others
	225	4.36191	1.70862	4.37047	-0.292086	-0.67709	1.06979	others
	226	-0.00651186	-0.141014	2.66473	-1.09386	0.661167	-0.85152	others
	227	0.14843	-0.636243	-0.521732	0.239071	-0.67709	1.37647	others
	228	0.424919	-0.440305	1.37983	1.7904	1.27851	0.383472	others
	229	-0.130155	-0.652563	0.335502	1.47972	1.19878	-0.849588	others
	230	-0.494641	-0.62274	-0.200979	-0.111959	-0.67709	0.724719	others
	231	0.323267	-0.234523	-0.521732	-0.287229	0.332111	-0.379968	others
	232	0.524856	-0.701125	-0.521732	-0.721588	-0.67709	-0.588044	others
	233	-0.42585	5.67327	0.585852	0.262406	-0.518719	0.121584	others
	234	-0.642703	-0.867812	-0.521732	-1.09386	-0.67709	-0.85152	others
	235	-0.642703	0.621624	-0.521732	-1.06255	-0.188901	-0.85152	others
	236	0.172722	-0.611782	-0.521732	-1.01314	-0.505346	-0.26863	others
	237	-0.507473	-0.85602	0.938507	-1.09386	-0.564748	-0.598998	others
	238	3.72256	2.74172	5.2569	-1.08358	-0.0893029	-0.85152	others
	239	-0.596503	-0.867812	-0.521732	-0.78998	-0.67709	-0.604763	others
	240	-0.346576	-0.556262	-0.521732	0.451093	-0.67709	0.318784	others
	241	0.0857285	2.70482	0.965333	0.553461	-0.657444	-0.814564	others
	242	-0.395733	0.322658	-0.521732	1.79952	0.537158	1.10812	others
	243	0.189525	0.223204	-0.390697	-0.20985	0.0405715	-0.237062	others
	244	-0.435187	-0.174835	0.115053	2.29231	3.72116	-0.46453	others
	245	-0.473335	0.547859	-0.198948	-0.644689	-0.512598	-0.386749	others
	246	-0.315941	-0.0642789	-0.121832	1.21024	-0.136178	0.377036	others
	247	0.155391	-0.836212	-0.0505478	1.70405	0.533145	0.290553	others
	248	4.47264	2.44266	-0.222968	0.117347	-0.189276	3.0246	others
	249	-0.00914207	-0.867812	-0.521732	-1.05576	-0.67709	-0.85152	others
	250	0.103835	-0.636661	-0.521732	-1.09386	-0.67709	-0.647928	others
	251	0.504642	-0.867812	2.93338	-1.05384	-0.380934	-0.541835	others
	252	0.869827	1.00161	-0.521732	2.72917	3.83923	0.226749	others
	253	-0.458795	-0.627493	0.980014	-0.438994	0.188806	-0.618322	others
	254	-0.213574	0.18182	0.467875	2.02773	1.32375	0.702422	others
	255	-0.642703	-0.867812	-0.521732	-0.820912	-0.67709	-0.253254	others
	256	3.54191	2.32353	6.91192	-0.794034	-0.385816	-0.85152	others
	257	0.755109	0.0715248	-0.148231	-0.0570714	-0.67709	-0.482007	others
	258	-0.455797	-0.313493	-0.521732	-0.339196	-0.67709	-0.531896	others
	259	-0.632445	-0.413126	0.0108643	-1.08376	-0.278079	-0.719242	others
	260	-0.642703	-0.836691	0.336521	-0.593971	-0.67709	-0.799634	others
	261	-0.414179	1.27922	-0.521732	-0.639018	-0.229486	-0.210146	others
	262	0.0242927	1.73741	-0.521732	-0.253669	0.138713	-0.21429	others
	263	3.71894	2.51019	3.52379	-0.0838084	-0.67709	1.04468	others
	264	-0.346844	-0.700139	-0.225557	-1.09386	-0.675265	-0.00898692	others
	265	-0.415268	-0.175589	1.9549	-0.460656	-0.609999	0.0461588	others
	266	3.51107	0.690986	5.66005	-0.834212	-0.67709	-0.80559	others
	267	0.764164	-0.548635	0.131214	1.5665	1.22891	0.998528	others
	268	0.420711	0.077791	-0.521732	-0.456448	-0.240643	0.482012	others
	269	0.995457	0.742312	2.0353	-0.904872	-0.67709	0.988205	others
	270	-0.556003	-0.401484	-0.521732	0.246474	-0.301209	-0.85152	others
	271	-0.637018	-0.733838	0.523602	-0.918554	-0.67709	0.145956	others
	272	0.228355	-0.205001	-0.521732	-0.919056	-0.350902	-0.632157	others
	273	0.00710828	0.684558	0.00961814	2.23813	1.15927	2.61779	others
	274	4.3042	2.22795	3.12952	-0.559567	-0.651816	1.93126	others
	275	2.54715	-0.201562	-0.493184	1.08295	1.24694	-0.577665	others
	276	1.27276	0.270685	0.281948	-1.01055	-0.67709	0.576251	others
	277	0.0125816	4.69844	2.0458	0.630707	-0.63939	-0.210995	others
	278	-0.642703	-0.731432	-0.521732	-0.068747	-0.67709	-0.143921	others
	279	-0.450213	-0.212402	-0.476985	2.64811	2.71294	2.03828	others
	280	4.32499	2.26747	0.252885	0.796496	-0.45186	4.17031	others
	281	-0.524957	-0.482085	-0.521732	0.664687	0.128709	-0.14565	others
	282	0.0330091	-0.673641	-0.521732	0.0239657	-0.584033	-0.646519	others
	283	-0.593474	-0.658328	-0.521732	-0.13984	0.616474	-0.478026	others
	284	4.34109	2.05441	3.55508	-0.316187	-0.521311	1.00296	others
	285	-0.642703	-0.7822	-0.323974	-1.09386	-0.480408	-0.336129	others
	286	-0.553198	0.107437	-0.115298	-1.09386	-0.67709	-0.589738	others
	287	-0.591794	-0.513258	-0.521732	-1.09386	-0.67709	-0.85152	others
	288	-0.072809	-0.675162	-0.230613	-0.676365	-0.67709	0.719607	others
	289	3.94084	2.51497	4.73762	-0.802378	-0.172056	-0.64189	others
	290	-0.361761	-0.867812	-0.521732	-1.05115	-0.305311	-0.0827775	others
	291	0.824312	-0.244855	-0.521732	-0.0665338	-0.192346	-0.58646	others
	292	-0.642703	-0.630522	-0.521732	-1.09386	-0.513659	-0.85152	others
	293	-0.559544	0.235044	-0.521732	2.19243	4.03133	-0.692762	others
	294	0.358582	0.139935	-0.321246	-0.147997	-0.319196	-0.387411	others
	295	-0.395	-0.311971	0.626531	0.603672	-0.390205	-0.16255	others
	296	1.13327	-0.567714	-0.521732	0.540863	-0.0675456	0.741086	others
	297	-0.642703	-0.207145	0.512021	1.7619	-0.165664	3.51704	others
	298	0.0691669	-0.750604	0.165667	2.43643	4.30261	-0.080969	others
	299	-0.0328361	-0.845242	-0.521732	-1.02532	-0.030221	-0.634416	others
	300	0.291749	-0.728696	-0.521732	0.00822686	-0.67709	-0.821385	others
	301	-0.342829	-0.635781	-0.521732	-0.769967	-0.67709	-0.0272907	others
	302	0.555811	3.64631	3.00906	-0.276426	-0.379878	0.398981	others
	303	1.11992	-0.192083	-0.370404	2.20734	1.66904	-0.0328251	others
	304	0.576239	-0.342048	-0.521732	-0.37793	-0.67709	0.182815	others
	305	-0.308103	-0.364348	-0.521732	-0.403704	0.767833	-0.217686	others
	306	-0.642703	-0.859269	0.839462	-0.85394	-0.67709	-0.374409	others
	307	-0.642703	-0.599145	-0.521732	-0.253897	-0.67709	-0.583198	others
	308	-0.402768	-0.357704	2.03714	0.290404	-0.577874	-0.85152	others
	309	-0.599916	-0.867812	-0.521732	-0.97698	-0.540828	-0.29218	others
	310	-0.642703	-0.867812	0.624332	-0.977837	-0.50955	-0.675594	others
	311	3.1792	0.961066	2.82466	-0.842305	0.039995	-0.454418	others
	312	-0.113223	-0.467004	-0.521732	-0.528199	-0.67709	-0.360944	others
	313	-0.642703	0.438439	2.61401	-1.02678	0.318093	-0.85152	others
	314	-0.418344	0.91295	-0.521732	-0.875511	-0.414105	-0.271038	others
	315	-0.526605	-0.432246	-0.521732	-0.0988273	-0.341517	-0.795504	others
	316	-0.642703	-0.137486	-0.521732	-0.80159	-0.511993	-0.651198	others
	317	1.24961	-0.867812	-0.521732	-0.981486	-0.67709	0.0664513	others
	318	-0.400761	2.92701	3.17449	0.429204	0.334987	-0.679119	others
	319	-0.403128	-0.381491	-0.521732	1.69754	1.84446	0.89136	others
	320	-0.58475	-0.646573	0.382391	-1.06389	-0.67709	-0.411931	others
	321	0.16969	-0.867812	1.16626	0.12476	-0.308701	0.0225682	others
	322	0.189312	-0.678277	-0.521732	-1.0459	-0.67709	-0.85152	others
	323	5.01638	2.90811	4.37235	-0.218208	0.231859	0.812304	others
	324	-0.611121	0.39728	-0.521732	0.97509	0.739389	-0.85152	others
	325	-0.151386	-0.636231	-0.521732	-0.918193	-0.67709	0.465039	others
	326	-0.299677	1.96927	-0.0834382	-0.950817	-0.0207653	-0.119476	others
	327	-0.490297	-0.0306483	-0.521732	-0.625886	-0.67709	-0.750585	others
	328	0.767704	0.141416	-0.521732	1.61986	1.08345	-0.510872	others
	329	-0.452537	0.138965	0.237368	1.71075	1.38101	-0.44663	others
	330	-0.413296	-0.000557411	-0.152518	1.62165	0.551379	-0.85152	others
	331	-0.0645734	-0.641912	0.416983	1.90481	0.711751	-0.515923	others
	332	3.79578	1.4751	3.55996	-0.458708	-0.67709	-0.285589	others
	333	-0.329206	3.17876	-0.0365448	-2.20025e-05	-0.428088	-0.282926	others
	334	-0.372251	-0.708516	-0.521732	-0.729057	-0.622535	-0.85152	others
	335	-0.508028	-0.601603	-0.521732	0.53407	-0.67709	-0.728494	others
	336	-0.177645	-0.605904	-0.252967	1.92179	0.794598	-0.53581	others
	337	-0.233954	0.186171	-0.183405	-0.845303	0.0620282	1.37511	others
	338	-0.186531	0.114153	-0.521732	1.02187	-0.373852	-0.85152	others
	339	3.6825	1.83087	2.2305	-0.936581	-0.67709	-0.828039	others
	340	0.715044	3.21524	2.90107	0.622407	-0.49305	1.01593	others
	341	3.81109	2.63322	2.25409	0.463109	-0.66105	1.93191	others
	342	0.115809	-0.650008	0.0249929	0.177254	-0.103953	-0.405351	others
	343	-0.122598	3.32001	2.34427	-0.372506	-0.129098	-0.718949	others
	344	-0.216419	-0.463685	-0.189252	1.36412	0.140459	-0.85152	others
	345	0.465487	-0.200205	-0.48362	-0.650352	-0.67709	0.443676	others
	346	-0.391602	-0.764544	-0.195871	-0.813315	-0.510182	-0.85152	others
	347	0.602827	-0.164416	-0.340905	0.405216	-0.67709	0.183629	others
	348	-0.628912	-0.127141	-0.521732	-0.426614	-0.622447	-0.135775	others
	349	0.132491	0.0199728	0.671879	2.24022	1.07327	1.85071	others
	350	-0.113977	-0.829621	-0.521732	-0.959213	-0.231043	-0.187097	others
	351	-0.513791	-0.619971	-0.172884	2.71635	2.43649	1.43883	others
	352	-0.180495	-0.428352	-0.0869762	-0.996942	-0.621771	-0.588633	others
	353	0.294975	-0.263242	-0.521732	-0.847437	0.141533	-0.675153	others
	354	-0.563314	4.46571e-05	-0.521732	-0.0913305	-0.67709	-0.85152	others
	355	0.262101	1.15917	-0.305371	0.150664	-0.676186	-0.486888	others
	356	-0.642703	-0.867812	3.14422	-0.960963	-0.67709	-0.764356	others
	357	0.0480708	-0.852767	-0.521732	1.60749	1.90587	0.0541897	others
	358	-0.300153	-0.867812	-0.521732	-0.924705	-0.67709	-0.671267	others
	359	3.94883	2.74702	1.3301	0.509116	0.0276988	4.24582	others
	360	-0.391967	0.166765	-0.521732	0.898717	0.944159	-0.431923	others
	361	-0.642703	0.164313	-0.521732	-1.09386	-0.67709	-0.585807	others
	362	-0.351838	-0.700335	-0.521732	-0.595786	-0.67709	-0.816894	others
	363	0.147115	0.0298838	-0.521732	1.71292	0.924671	1.67011	others
	364	-0.337155	0.724225	0.51993	-0.563302	-0.67709	0.160875	others
	365	3.64692	2.55736	0.289454	-0.452339	-0.635023	1.80949	others
	366	-0.28318	-0.776449	-0.521732	-0.703012	-0.278499	-0.85152	others
	367	0.632064	2.45816	3.02119	-0.307562	-0.611424	-0.476841	others
	368	0.415395	1.98006	-0.521732	3.28124	1.32587	2.9528	others
	369	-0.220669	0.0893748	-0.158763	-1.00531	-0.67709	-0.832211	others
	370	-0.299687	1.41226	-0.0283169	3.35599	1.37493	1.0518	others
	371	-0.425555	-0.491125	-0.483661	-0.431077	-0.346988	-0.246966	others
	372	0.725535	-0.154784	-0.143301	2.51913	3.31709	1.62536	others
	373	-0.562977	-0.485478	-0.521732	-0.205793	-0.303441	-0.635874	others
	374	-0.0156477	3.66336	4.84579	-0.120188	-0.10112	-0.632455	others
	375	0.0263564	-0.387981	0.851341	-0.207669	-0.38836	0.212727	others
	376	0.295009	-0.851301	-0.125573	-0.0221381	-0.314633	-0.593683	others
	377	0.986856	0.161857	-0.521732	2.1012	0.279125	0.787706	others
	378	-0.272309	0.0591418	-0.521732	0.855014	1.60653	0.043516	others
	379	-0.0433311	0.572173	-0.521732	-0.459542	0.125134	-0.186271	others
	380	-0.372447	0.677766	-0.517818	2.23003	0.80527	0.360314	others
	381	-0.317811	0.257967	-0.521732	-0.322859	-0.67709	-0.345712	others
	382	-0.538895	-0.867812	0.237047	-0.316649	-0.67709	-0.505513	others
	383	-0.0395003	-0.591138	0.877153	-0.481739	-0.67709	-0.473991	others
	384	4.26936	2.18472	2.84389	-0.587074	-0.67709	0.0569894	others
	385	-0.358133	-0.737477	-0.521732	-0.395434	-0.651267	-0.565016	others
	386	0.328116	-0.826295	-0.521732	0.588388	-0.125176	-0.458337	others
	387	-0.588573	0.727342	-0.427873	2.50859	3.50961	-0.72343	others
	388	-0.266394	-0.0985613	-0.192403	-0.263838	-0.67709	-0.66068	others
	389	-0.322221	-0.819716	0.281634	0.636947	-0.67709	-0.568235	others
	390	0.012372	-0.867812	-0.373506	-1.09386	-0.67709	-0.824544	others
	391	0.645233	-0.401735	0.633244	1.8615	1.86321	1.84339	others
	392	-0.432814	-0.867812	0.241576	-0.0763927	-0.67709	-0.85152	others
	393	3.75558	1.6778	5.09	-0.9115	-0.450789	-0.85152	others
	394	-0.233599	2.38341	-0.322215	-0.853866	-0.405994	-0.428193	others
	395	-0.626839	-0.815037	-0.521732	-0.220206	-0.299626	-0.670583	others
	396	-0.642703	-0.714352	-0.521732	-0.927986	-0.67709	0.488331	others
	397	-0.344084	-0.76399	-0.521732	-0.863798	-0.522162	-0.104096	others
	398	1.08313	1.94878	1.73374	-0.0898099	-0.67709	0.659175	others
	399	-0.608927	0.951985	-0.24627	-1.09386	0.304453	-0.297416	others
	400	0.12867	-0.0496605	-0.521732	-0.446907	-0.197957	-0.00978638	others
	401	-0.0513641	-0.639	-0.270214	0.672512	-0.0305739	-0.390654	others
	402	-0.439151	0.414982	0.124917	1.87263	-0.67709	0.554551	others
	403	-0.547224	-0.285214	-0.521732	-0.600161	-0.67709	-0.690631	others
	404	-0.368587	-0.571471	0.401355	0.52302	1.55374	-0.85152	others
	405	-0.495622	-0.275144	-0.521732	0.190157	-0.324968	-0.797408	others
	406	-0.642703	-0.823607	-0.410965	-0.610315	2.33195	-0.85152	others
	407	0.750049	-0.459621	-0.125487	2.59659	4.59007	-0.244316	others
	408	-0.192537	-0.738578	-0.468079	-0.744843	-0.40064	-0.426058	others
	409	-0.498504	-0.831297	-0.521732	0.250245	-0.379984	-0.352109	others
	410	-0.382117	1.96998	1.14797	0.191981	-0.67709	-0.722027	others
	411	-0.50208	0.359113	-0.521732	1.77357	-0.515482	-0.034341	others
	412	-0.297879	-0.113251	-0.493051	1.61209	3.42139	0.241034	others
	413	4.62195	3.39827	1.63545	0.248723	-0.518965	3.35945	others
	414	-0.428565	-0.867812	-0.304982	-0.863839	-0.48644	-0.85152	others
	415	-0.191951	-0.0407746	0.436821	2.78153	3.66249	-0.397066	others
	416	-0.205438	-0.175133	-0.521732	-0.445958	-0.620495	-0.803914	others
	417	-0.295715	-0.516121	-0.521732	-0.891611	-0.564812	-0.0373982	others
	418	4.29354	1.78553	6.31198	-0.517901	-0.435305	-0.747037	others
	419	-0.55257	-0.779726	-0.521732	-0.61571	-0.446599	-0.682907	others
	420	0.554251	-0.0640811	-0.521732	-0.0486439	-0.67709	-0.610755	others
	421	-0.0634593	-0.382223	0.664146	-0.810357	-0.151289	-0.0269415	others
	422	-0.642703	-0.616588	-0.521732	-1.06228	-0.67709	-0.803153	others
	423	-0.417672	-0.660906	-0.521732	-0.536135	-0.535376	-0.303129	others
	424	-0.122252	0.775601	0.520941	0.897415	0.316594	-0.482939	others
	425	3.29221	2.08465	4.80708	0.499038	-0.52452	-0.275416	others
	426	-0.215164	-0.867812	0.42189	-0.294422	0.037514	-0.780066	others
	427	-0.0186234	0.736373	0.988497	1.64881	2.00636	0.280209	others
	428	-0.00535722	-0.191917	-0.306874	-0.758891	-0.342333	-0.237469	others
	429	-0.34413	-0.495261	-0.521732	-1.09386	-0.0204163	-0.85152	others
	430	-0.266581	0.341433	-0.19035	1.71403	1.6952	2.33629	others
	431	-0.642703	-0.126614	-0.521732	0.437553	-0.320856	-0.85152	others
	432	0.443162	0.206336	0.140738	-0.582595	-0.396483	1.44389	others
	433	-0.377229	-0.138943	-0.412736	-0.121272	-0.594103	-0.777982	others
	434	-0.593884	-0.561541	-0.521732	-1.09386	-0.67709	-0.511506	others
	435	-0.346903	-0.867812	-0.521732	0.0737634	-0.67709	-0.203226	others
	436	-0.642703	0.649841	-0.155354	1.43578	1.31935	-0.27149	others
	437	-0.446633	-0.336822	-0.521732	-1.09386	-0.67709	0.713586	others
	438	-0.642703	-0.0544272	-0.521732	-0.121618	-0.67709	-0.85152	others
	439	-0.269296	-0.321191	-0.245251	1.25283	0.57199	1.28641	others
	440	0.254639	1.02118	0.422362	1.12692	0.676726	-0.626348	others
	441	4.54446	2.47403	0.414462	1.11517	-0.67709	0.1911	others
	442	4.16129	2.48341	3.05043	-1.09386	-0.488574	0.341919	others
	443	-0.40537	-0.699734	0.511441	-0.441704	-0.399768	1.26312	others
	444	0.133489	0.203971	-0.521732	-1.09386	-0.559404	0.352376	others
	445	0.568311	0.116895	-0.504532	-1.00244	-0.598849	0.133295	others
	446	-0.436222	0.528052	-0.521732	-0.719914	-0.618739	-0.0283008	others
	447	4.48522	3.05472	0.222917	-0.348794	-0.6466	2.37713	others
	448	-0.164228	-0.0253946	-0.521732	1.59716	1.00455	0.45458	others
	449	0.59305	0.136784	1.2447	1.84716	1.50586	0.530766	others
	450	1.26082	-0.578251	-0.521732	-1.09386	0.47472	1.71135	others
	451	-0.336798	-0.296789	-0.521732	-1.09386	-0.67709	-0.0678998	others
	452	-0.0089849	-0.737736	-0.0115554	-0.973101	0.367848	0.262466	others
	453	1.21095	0.177366	-0.521732	-0.394172	-0.596275	-0.85152	others
	454	-0.296615	-0.818391	-0.498555	-0.312964	-0.67709	-0.529553	others
	455	-0.0759437	0.336719	-0.521732	1.06411	0.457986	-0.184204	others
	456	4.26375	1.6714	0.216767	-0.193362	-0.659807	2.98412	others
	457	-0.2927	-0.548811	-0.521732	-1.09386	3.80663	-0.660664	others
	458	-0.584649	-0.397995	-0.521732	1.04395	0.966265	0.190005	others
	459	-0.0842354	-0.858402	1.14916	-0.47181	-0.67709	-0.0255469	others
	460	-0.154702	0.744758	-0.521732	3.04618	3.9737	-0.85152	others
	461	0.0305996	0.164609	-0.521732	-0.543348	-0.67709	-0.85152	others
	462	0.583821	-0.372744	-0.0691918	1.84484	1.52311	0.220539	others
	463	0.552915	2.73276	1.16123	-0.60152	-0.491986	-0.461185	others
	464	0.413775	-0.276747	-0.521732	-0.736528	-0.568905	0.363889	others
	465	-0.210817	3.20008	4.70096	-0.970818	-0.672737	-0.783241	others
	466	1.28411	2.05259	0.565117	-0.606807	-0.00468334	1.30876	others
	467	0.333881	-0.827872	-0.434515	-0.60722	-0.624735	1.17088	others
	468	-0.0754483	-0.532362	-0.521732	0.150971	-0.610611	-0.798743	others
	469	-0.642703	-0.700414	1.06848	-1.07529	-0.25421	-0.691168	others
	470	-0.606866	2.3712	2.48878	0.0969124	-0.67709	-0.85152	others
	471	-0.427658	0.0297196	-0.521732	-0.959852	-0.46284	-0.172023	others
	472	-0.417149	-0.208563	2.28364	0.289885	0.459528	-0.85152	others
	473	-0.377992	-0.86344	-0.521732	0.636979	1.084	-0.85152	others
	474	0.386632	-0.0862431	-0.291803	1.53756	2.30775	-0.591087	others
	475	-0.24689	0.579441	1.30177	2.42595	1.60326	2.08673	others
	476	3.95083	2.68865	4.58621	-0.213591	-0.322308	0.52532	others
	477	3.00379	-0.528304	-0.116196	-0.495354	-0.67709	-0.822065	others
	478	-0.367488	0.0121528	1.8702	-0.942642	-0.67709	-0.85152	others
	479	-0.642703	-0.36572	-0.521732	-0.518842	-0.67709	-0.257926	others
	480	-0.377478	0.0882959	-0.521732	-0.687059	-0.0506986	-0.821268	others
	481	-0.213256	-0.867812	-0.521732	-0.830293	-0.67709	-0.85152	others
	482	0.149472	-0.387018	-0.521732	-1.03814	-0.316301	-0.157514	others
	483	1.17058	2.74751	3.41646	-0.388239	-0.0969572	-0.157012	others
	484	0.156441	-0.428672	-0.521732	-0.0750996	-0.67709	-0.26972	others
	485	-0.132117	-0.700873	-0.521732	-0.373651	-0.42899	-0.557991	others
	486	-0.600134	-0.499375	2.90912	-0.538223	-0.67709	-0.85152	others
	487	-0.0174979	-0.209966	0.998113	2.05564	1.83016	2.54364	others
	488	1.39526	0.601319	-0.521732	2.60305	1.18805	0.179078	others
	489	-0.545837	-0.508372	-0.521732	-0.794015	-0.112159	-0.306563	others
	490	-0.642703	0.631019	-0.521732	1.95893	1.35039	-0.707999	others
	491	-0.129533	0.00983905	0.360492	-0.843318	-0.00437455	0.409137	others
	492	-0.0784901	-0.455199	0.904443	1.72895	1.45923	-0.2934	others
	493	-0.628216	-0.838175	-0.521732	1.58526	-0.166485	-0.737689	others
	494	-0.642703	-0.705599	-0.521732	-0.828977	-0.67709	-0.568908	others
	495	4.44307	2.49315	3.28909	1.06341	0.316257	0.0557251	others
	496	0.347989	-0.792587	0.256258	-0.965192	-0.525985	0.635892	others
	497	1.18176	4.38362	4.78455	0.0747767	-0.515969	-0.311853	others
	498	-0.365049	-0.572818	-0.521732	1.79292	-0.378662	-0.639737	others
	499	-0.642703	-0.111259	-0.252135	1.25094	1.89988	0.143768	others
	500	0.20629	-0.567157	-0.521732	-0.195106	-0.472146	-0.420732	others
	501	0.399405	-0.867812	-0.521732	-0.960736	-0.513726	-0.267817	others
	502	-0.131373	-0.569678	-0.35441	-1.09386	0.298953	-0.51397	others
	503	-0.293103	-0.709162	-0.447695	0.39151	-0.292286	-0.599149	others
	504	-0.283889	-0.867812	-0.362329	-0.831829	0.167205	-0.83519	others
	505	0.366559	2.49551	2.49973	-0.364377	-0.67709	0.0739455	others
	506	-0.0234047	-0.796351	0.211848	-0.561328	-0.67709	0.242527	others
	507	-0.642703	1.69362	1.50927	-0.675059	-0.401237	-0.588027	others
	508	0.357533	0.683308	-0.521732	-0.998274	2.03541	-0.10736	others
	509	0.232306	-0.402725	-0.205281	-0.738281	-0.67709	-0.496364	others
	510	-0.122633	0.242639	-0.359109	0.46601	-0.641305	-0.175427	others
	511	-0.642703	1.23241	1.07972	-0.370984	-0.150867	-0.81845	others
	512	-0.597316	-0.370518	2.91939	0.322414	-0.599654	-0.716885	others
	513	-0.336764	-0.513322	-0.521732	-1.07672	-0.67709	-0.341445	others
	514	-0.377245	-0.844039	1.23233	1.66612	3.96206	-0.396878	others
	515	-0.362068	0.125532	0.142588	1.45005	1.15811	1.21673	others
	516	-0.546511	-0.316304	-0.399621	-0.182244	-0.67709	-0.717402	others
	517	-0.393968	2.04787	0.165853	1.66791	0.314816	0.0800271	others
	518	0.013714	-0.849396	-0.521732	-0.372583	-0.67709	-0.610899	others
	519	-0.0912952	-0.864684	2.49491	-1.09386	-0.67709	-0.85152	others
	520	3.19764	1.78465	1.98032	0.931148	-0.424778	2.64757	others
	521	4.00769	1.55386	3.02449	0.0498079	-0.67709	0.0485365	others
	522	-0.298481	-0.817763	-0.521732	-0.0922811	-0.67709	-0.275009	others
	523	-0.0228277	-0.320135	1.00917	1.03271	-0.0240905	-0.760168	others
	524	-0.287476	-0.490644	-0.521732	-0.24257	0.651619	1.04381	others
	525	0.301061	0.679456	1.42918	2.30655	1.31673	0.927209	others
	526	-0.642703	-0.675386	-0.521732	-1.09386	-0.67709	-0.524038	others
	527	0.613519	-0.314513	0.750036	1.76065	-0.529649	0.938842	others
	528	0.150741	-0.350325	1.17649	0.612333	3.57623	-0.760658	others
	529	-0.0221334	0.162885	-0.521732	1.68352	0.630397	-0.85152	others
	530	0.0321575	-0.37352	-0.521732	-0.960517	-0.67709	0.714723	others
	531	0.357261	-0.780303	3.3565	-0.859111	-0.67709	-0.532686	others
	532	0.0163237	0.445565	0.416579	1.7641	4.25695	0.451522	others
	533	4.72738	3.10566	1.58555	-1.02128	-0.67709	2.64564	others
	534	-0.606871	0.101881	-0.521732	2.46357	3.50122	-0.685596	others
	535	-0.642703	-0.556081	0.724253	-0.587968	-0.67709	-0.794068	others
	536	-0.425346	-0.867812	2.37363	-0.945231	-0.67709	-0.706266	others
	537	-0.518078	-0.108056	0.0492781	2.76187	4.39671	0.18961	others
	538	0.413346	-0.0250297	0.0713022	-0.00995464	-0.67709	0.567658	others
	539	0.0825705	-0.277443	-0.521732	-0.35746	-0.67709	-0.675781	others
	540	3.85221	2.24207	5.7477	0.497172	-0.521828	0.176488	others
	541	0.709538	-0.596924	1.31112	-0.0909098	-0.67709	-0.173639	others
	542	0.891258	-0.231375	0.146719	-0.808094	-0.67709	-0.719123	others
	543	4.13082	1.82955	3.765	-0.269443	-0.544747	0.0801505	others
	544	1.99448	-0.345222	-0.521732	-0.68844	-0.67709	-0.344066	others
	545	-0.642703	-0.867812	-0.521732	-1.03977	-0.67709	-0.85152	others
	546	-0.491963	-0.728862	-0.297481	-0.622703	-0.67709	-0.85152	others
	547	-0.472352	-0.74932	-0.521732	-0.371546	-0.67709	-0.449256	others
	548	-0.537735	-0.244694	0.764729	-0.906234	-0.67709	-0.430195	others
	549	3.52476	2.0263	1.11368	-0.851077	-0.67709	-0.42665	others
	550	0.308931	-0.101689	-0.278266	-1.09386	-0.580695	-0.448419	others
	551	0.0842609	-0.363796	-0.0206624	2.05841	-0.67709	1.5456	others
	552	-0.536964	-0.463391	-0.521732	-1.09386	0.170009	-0.411493	others
	553	-0.577562	-0.666327	-0.521732	-0.770657	-0.67709	-0.553456	others
	554	-0.19255	0.165156	0.285116	1.77797	0.914634	-0.0516687	others
	555	0.101766	-0.479322	-0.432742	1.01802	1.22083	0.407009	others
	556	0.593811	4.36113	2.97224	1.02232	-0.479748	-0.188396	others
	557	-0.520329	-0.867812	-0.521732	-0.940661	-0.398306	0.233947	others
	558	0.439919	-0.788328	-0.2736	-0.532115	-0.67709	-0.0862061	others
	559	0.687833	0.592741	-0.521732	2.04096	1.0988	-0.319655	others
	560	-0.403094	-0.643183	2.59757	-0.481951	-0.67709	-0.830917	others
	561	0.557499	-0.693002	-0.521732	-0.650049	-0.67709	0.243926	others
	562	-0.388025	0.666855	0.712563	1.70973	1.06943	-0.0494219	others
	563	-0.251213	-0.824151	-0.521732	-0.972624	-0.67709	-0.0086383	others
	564	-0.348364	-0.403262	-0.521732	1.72002	0.99064	0.0747304	others
	565	1.82097	3.86797	4.62737	0.487695	-0.67709	-0.234356	others
	566	-0.178263	0.546096	0.344786	-0.891508	-0.239593	0.0190977	others
	567	-0.62105	-0.817139	-0.521732	0.45517	1.92587	-0.85152	others
	568	0.00208136	2.73234	3.98934	0.520616	-0.67709	-0.814065	others
	569	0.456845	0.610956	-0.498837	-0.824545	-0.67709	-0.696557	others
	570	0.497657	0.126454	-0.521732	-0.0972175	-0.67709	-0.85152	others
	571	3.03191	2.91904	4.12617	-0.603798	-0.652349	-0.620328	others
	572	1.08851	-0.867812	-0.521732	-0.12753	-0.67709	0.0987794	others
	573	-0.411904	-0.00805077	-0.521732	-0.994261	0.346874	-0.0722615	others
	574	-0.0327462	-0.00695082	0.396601	1.38416	2.46298	0.334977	others
	575	3.67863	2.42381	2.37163	-0.14787	-0.590198	-0.270145	others
	576	-0.642374	-0.124296	-0.521732	-1.09386	-0.67709	0.341545	others
	577	-0.642703	0.247761	-0.379722	-1.09386	-0.67709	-0.85152	others
	578	-0.322074	0.0439063	0.95337	-1.0092	-0.67709	-0.690619	others
	579	4.29573	2.7233	3.74262	-0.0641286	-0.67709	0.182695	others
	580	3.45373	-0.293052	0.749103	-0.432233	0.075913	3.65859	others
	581	1.942	2.61805	1.35155	-0.610691	-0.650938	-0.304591	others
	582	0.188845	-0.493129	-0.521732	0.987089	0.0832322	-0.366557	others
	583	-0.584138	-0.331057	3.16994	-1.00986	-0.580743	-0.44404	others
	584	0.353076	0.308909	-0.521732	2.03036	0.365968	-0.0401366	others
	585	4.23668	2.4401	3.83786	0.432785	-0.332039	-0.488807	others
	586	0.393758	-0.867812	-0.521732	0.563929	-0.67709	-0.463001	others
	587	4.21603	2.46873	-0.521732	-0.290354	-0.67709	2.79861	others
	588	-0.640233	-0.6294	0.512431	-0.39667	-0.309775	-0.595877	others
	589	-0.484402	0.133994	-0.497715	-1.08714	-0.602864	-0.85152	others
	590	0.402015	0.801728	0.412956	-1.09386	-0.314703	2.82346	others
	591	-0.441725	-0.11116	-0.521732	-0.457137	0.497452	-0.815425	others
	592	-0.307016	2.95018	2.2071	-0.206373	-0.557585	-0.1012	others
	593	0.289823	-0.273407	-0.521732	2.61192	3.63745	-0.491282	others
	594	-0.512543	-0.867812	-0.521732	-1.09386	-0.547398	-0.764682	others
	595	-0.642703	-0.18624	-0.521732	-0.246251	-0.280366	-0.716371	others
	596	0.791619	-0.825218	-0.521732	-0.997567	-0.67709	-0.323753	others
	597	-0.642703	-0.597301	-0.521732	-0.383021	-0.641542	-0.107461	others
	598	-0.3636	-0.563779	-0.441661	-1.09386	-0.563097	-0.765964	others
	599	0.812872	0.542279	-0.0486932	2.93952	2.43585	1.91965	others
	600	0.99553	-0.048929	-0.0494721	0.23275	-0.67709	-0.555057	others
	601	-0.290275	0.26514	0.523159	0.0848152	-0.626847	0.154955	others
	602	-0.642703	-0.867812	-0.153434	-1.09386	-0.250004	-0.85152	others
	603	1.64001	4.29623	5.65846	0.1507	-0.422364	0.00321307	others
	604	-0.291243	-0.411041	0.0922137	1.67077	1.81772	0.905888	others
	605	-0.273558	-0.825745	0.233006	-1.09386	-0.468998	-0.764743	others
	606	3.3499	1.82258	3.50006	-0.86938	-0.368935	-0.320728	others
	607	4.31535	2.41311	0.81959	0.735974	-0.672061	4.34623	others
	608	-0.25596	-0.673073	-0.521732	-0.570758	-0.358499	-0.753055	others
	609	0.777185	-0.158497	-0.521732	1.30654	1.36596	-0.564957	others
	610	-0.165653	-0.278364	0.0283008	-0.380728	0.0529991	-0.728722	others
	611	-0.166395	-0.867812	-0.463962	-0.702827	-0.56605	-0.85152	others
	612	-0.450433	0.244435	-0.174118	2.46941	4.20454	-0.344287	others
	613	0.0155532	-0.846049	1.92397	-0.451146	-0.67709	-0.0489312	others
	614	-0.642703	-0.821564	-0.465596	1.95457	-0.106211	-0.809137	others
	615	-0.642703	-0.695971	0.786383	1.96866	4.08148	-0.774048	others
	616	1.08397	3.42969	4.71811	0.415667	-0.67709	-0.0175287	others
	617	-0.423396	-0.0574908	-0.521732	0.0878628	-0.195183	-0.85152	others
	618	0.393687	-0.259145	0.278023	-0.322182	-0.67709	-0.764427	others
	619	0.630651	-0.856176	-0.521732	0.62652	-0.67709	2.29098	others
	620	-0.411956	0.915422	-0.44404	1.87077	0.538475	1.87347	others
	621	0.137089	-0.864497	-0.521732	-0.847269	-0.181116	-0.604461	others
	622	-0.642703	-0.769195	-0.521732	-0.77199	-0.67709	-0.716666	others
	623	-0.642703	0.311595	0.27428	1.93659	1.50447	1.10037	others
	624	-0.119096	-0.867812	-0.521732	-0.927513	-0.278422	-0.603992	others
	625	-0.592637	1.11509	-0.32303	-0.568619	-0.67709	-0.290168	others
	626	-0.370426	-0.274968	-0.235452	0.214356	-0.212931	1.20658	others
	627	0.686197	-0.300329	-0.521732	-1.09386	0.143402	-0.19716	others
	628	-0.197794	-0.807537	0.31876	1.41073	1.36481	0.0910514	others
	629	-0.216797	0.593147	-0.327444	-0.537952	0.230509	-0.328843	others
	630	0.994004	-0.619499	-0.147389	0.786213	-0.67709	-0.140134	others
	631	0.192083	0.420627	-0.516307	2.72871	1.40144	-0.196767	others
	632	0.301	-0.57654	-0.406761	1.73618	1.24929	-0.283029	others
	633	-0.642703	-0.73395	-0.521732	-0.0385065	-0.0205906	-0.645612	others
	634	-0.00137891	-0.355406	-0.521732	-0.654151	-0.67709	-0.851311	others
	635	0.286097	-0.0572668	-0.359345	-0.549061	0.0191527	-0.760286	others
	636	-0.584564	-0.784783	0.208507	-0.528598	-0.586209	-0.85152	others
	637	3.39696	1.67349	5.01868	0.333029	-0.379698	-0.740836	others
	638	0.0667951	3.8824	-0.0465392	0.266592	-0.586687	-0.484767	others
	639	0.273078	-0.867812	-0.23136	0.393097	-0.378864	-0.068324	others
	640	-0.642703	3.21956	2.67991	-0.225033	-0.67709	-0.650133	others
	641	-0.587724	-0.753439	-0.494932	0.153219	-0.558227	-0.713202	others
	642	-0.0389191	-0.0241812	0.392467	-0.6378	-0.67709	-0.85152	others
	643	-0.283032	-0.42163	-0.121278	1.83778	2.15172	3.44546	others
	644	-0.339975	3.96327	4.88175	0.142892	0.0706526	-0.680094	others
	645	-0.490161	-0.595245	0.829231	0.479967	-0.187212	-0.611084	others
	646	-0.642703	-0.867812	0.125748	0.369963	-0.347726	-0.85152	others
	647	3.21878	1.50008	3.22084	-0.423331	-0.67709	0.499661	others
	648	0.532818	-0.123247	0.943134	-0.442154	-0.497211	0.0501923	others
	649	0.635389	-0.344924	-0.521732	-0.597938	-0.67709	-0.0194651	others
	650	-0.642703	-0.566156	-0.253041	-0.492467	-0.30723	-0.239201	others
	651	1.09503	-0.630001	-0.331667	-0.792078	-0.406933	-0.696719	others
	652	-0.335392	1.57596	6.00166	-0.283556	-0.517102	-0.592023	others
	653	-0.299487	-0.355994	-0.521732	-0.470283	-0.67709	-0.700786	others
	654	1.12008	-0.000352944	-0.00990803	-0.125199	-0.181579	-0.0360843	others
	655	-0.642703	0.264067	-0.521732	0.0567833	-0.67709	-0.79392	others
	656	-0.367107	-0.189783	-0.521732	-0.97543	-0.642871	-0.643627	others
	657	0.157312	-0.688618	-0.521732	0.0841101	-0.67709	-0.649766	others
	658	0.903348	-0.112521	-0.521732	-0.621305	-0.67709	-0.85152	others
	659	1.85841	0.0053875	0.527367	-1.09386	-0.507025	1.87941	others
	660	0.049661	-0.634864	-0.0716083	-0.303177	-0.630656	-0.124037	others
	661	-0.17032	-0.867812	-0.521732	-0.928865	-0.586902	0.370182	others
	662	0.343083	1.09909	0.337047	1.94291	0.71664	0.858913	others
	663	-0.237813	-0.292357	-0.482189	-0.97285	-0.67709	-0.80264	others
	664	-0.0660432	0.04996	-0.521732	1.2298	1.06749	-0.0750594	others
	665	-0.382197	-0.0290085	2.6503	-0.0822425	-0.67709	-0.838806	others
	666	0.338166	-0.867812	-0.521732	-0.923172	-0.67709	-0.520634	others
	667	-0.0240994	-0.511014	-0.521732	-0.186059	-0.622013	-0.622072	others
	668	0.328815	0.041707	-0.521732	-0.817385	-0.455775	-0.85152	others
	669	0.0208336	-0.533747	0.190843	1.63275	0.410457	-0.85152	others
	670	-0.413392	-0.867812	-0.521732	-0.763919	3.22375	-0.85152	others
	671	-0.283739	2.72701	-0.521732	0.0514177	-0.549057	-0.165565	others
	672	2.69431	-0.330966	-0.513003	1.8682	1.67163	-0.789314	others
	673	1.11336	3.46383	4.63302	-0.422186	-0.668355	-0.446921	others
	674	4.69406	3.09624	5.51629	0.309321	-0.445662	3.55263	others
	675	0.311004	-0.867812	0.564711	-0.570488	0.487739	0.0919941	others
	676	-0.642703	-0.758074	-0.121611	-0.976145	-0.49992	-0.792042	others
	677	-0.455293	-0.471758	-0.521732	-1.09386	-0.67709	-0.85152	others
	678	-0.387088	-0.176368	-0.521732	-0.307626	-0.67709	-0.637125	others
	679	-0.303285	-0.290744	-0.521732	-0.716661	-0.67709	-0.648689	others
	680	0.0114001	1.2072	-0.470604	-0.248267	-0.177751	1.48097	others
	681	-0.240054	-0.275882	-0.11333	1.30868	0.076277	2.41986	others
	682	-0.593065	0.00623965	-0.521732	2.69223	4.19599	-0.495223	others
	683	-0.0353812	-0.867812	-0.521732	-0.556524	-0.67709	0.0556554	others
	684	0.600105	-0.558889	-0.521732	0.228243	0.448414	-0.143149	others
	685	-0.642703	-0.434014	0.306287	-1.09386	-0.67709	-0.85152	others
	686	-0.545638	-0.765728	-0.521732	-0.163667	-0.417661	-0.85152	others
	687	-0.387372	0.161644	-0.521732	-0.799713	-0.590569	-0.85152	others
	688	0.337998	-0.854904	0.339508	-0.994302	-0.550223	-0.145267	others
	689	-0.497913	-0.172319	0.321274	-0.999653	-0.674524	-0.85152	others
	690	0.414205	0.382884	1.30569	-1.09386	-0.576119	-0.375963	others
	691	0.341391	-0.636477	-0.521732	-0.779137	-0.509608	-0.430317	others
	692	-0.0424684	1.58095	-0.411823	2.1713	4.17905	-0.81644	others
	693	1.20277	0.661078	-0.290779	-0.866332	-0.67709	-0.593297	others
	694	0.681083	-0.386128	-0.0149712	-0.406411	-0.395955	0.910251	others
	695	0.0532079	1.93129	1.59189	-0.141686	-0.67709	-0.85152	others
	696	-0.642703	1.26047	-0.521732	-1.09386	-0.67709	-0.451975	others
	697	-0.00976518	-0.860209	-0.521732	-0.988328	-0.67709	-0.77753	others
	698	1.21093	-0.548469	-0.119376	-0.535362	-0.552578	0.668729	others
	699	0.0340588	1.70616	-0.398673	-0.522058	-0.482092	-0.468673	others
	700	-0.255367	0.91584	0.495147	-0.655664	-0.627657	-0.286792	others
	701	-0.50989	-0.742564	-0.521732	-0.379906	-0.514514	-0.213037	others
	702	0.973427	-0.700125	-0.521732	-1.09386	-0.345201	-0.316653	others
	703	0.117507	0.0540594	-0.521732	-0.469856	-0.205728	-0.145493	others
	704	1.24688	-0.39179	0.306866	0.438743	-0.606284	-0.640221	others
	705	-0.599756	-0.104674	-0.521732	-1.08427	-0.67709	-0.356228	others
	706	2.21056	-0.631044	2.05325	-1.03524	-0.67709	0.379419	others
	707	0.722707	2.21842	-0.162887	-1.09386	-0.67709	1.84991	others
	708	-0.627538	-0.373962	-0.521732	-1.09386	-0.67709	-0.541846	others
	709	-0.578241	-0.822472	-0.521732	0.119283	-0.577954	-0.85152	others
	710	-0.44553	-0.54479	-0.521732	-1.09386	-0.00395985	-0.447518	others
	711	-0.01512	-0.385713	2.4143	-0.514528	-0.503389	-0.85152	others
	712	-0.252277	-0.442518	-0.521732	-0.0749151	-0.67709	0.112791	others
	713	4.65613	2.85551	3.30625	0.473327	0.121642	2.76423	others
	714	-0.291029	0.191092	0.0799728	-0.15694	-0.059042	-0.377994	others
	715	-0.424232	0.135099	-0.521732	1.8476	1.21108	-0.656854	others
	716	0.127078	-0.53494	-0.445804	0.613243	-0.168716	-0.630081	others
	717	0.461566	-0.556399	-0.521732	-0.695221	-0.528239	0.534669	others
	718	-0.211428	-0.867812	-0.521732	-1.09386	-0.67709	-0.497858	others
	719	3.46308	1.92448	-0.521732	-0.560129	-0.67709	2.15676	others
	720	0.00229543	-0.854433	1.23393	-0.836766	0.928139	-0.609132	others
	721	0.849285	-0.557102	-0.521732	-0.372295	-0.00289179	-0.155443	others
	722	-0.221725	-0.496358	1.16585	-0.237507	-0.126342	0.615834	others
	723	0.129817	0.654044	-0.521732	-0.279509	-0.67709	0.560529	others
	724	-0.203401	-0.510444	0.171113	-1.09386	-0.67709	-0.323247	others
	725	0.132406	-0.663973	-0.262691	-0.542755	-0.67709	-0.40094	others
	726	-0.54252	-0.489965	-0.405857	0.212124	-0.645249	-0.498304	others
	727	-0.557703	-0.32641	-0.521732	0.00775279	-0.67709	-0.640836	others
	728	4.24056	2.34102	3.81403	-0.532119	-0.247327	-0.0404354	others
	729	-0.375469	0.17851	-0.521732	-0.442719	-0.67709	-0.590593	others
	730	0.0353528	-0.422668	-0.521732	0.0491655	0.620591	-0.705237	others
	731	-0.452111	0.117704	-0.130166	1.54435	1.19297	-0.307887	others
	732	-0.290864	-0.160033	3.85895	-0.958585	-0.428699	-0.522421	others
	733	0.0557004	-0.126087	-0.521732	-0.446385	-0.659095	-0.53812	others
	734	0.117324	0.10692	-0.268754	-0.565716	-0.540171	0.709735	others
	735	0.516592	4.7989	0.0306881	-0.709209	-0.368183	-0.836622	others
	736	-0.502349	-0.867812	-0.521732	1.51939	0.960089	-0.536791	others
	737	-0.598327	2.02724	-0.497121	2.61901	3.41964	-0.547334	others
	738	0.763875	-0.42843	-0.396847	1.44807	-0.139324	-0.167572	others
	739	-0.293425	-0.774316	-0.200822	-1.09386	-0.534003	-0.838627	others
	740	-0.642703	0.418813	-0.24319	0.041348	-0.67709	-0.263427	others
	741	-0.476739	-0.178846	0.231008	-1.09386	-0.138929	-0.452416	others
	742	-0.2804	-0.380931	0.136203	-0.656853	-0.564462	-0.833656	others
	743	-0.585766	0.566242	0.464312	1.25951	0.409187	-0.281773	others
	744	-0.340736	-0.493927	-0.521732	0.570953	-0.67709	-0.495672	others
	745	-0.519886	0.129558	-0.509043	0.209754	-0.67709	-0.340588	others
	746	-0.384226	-0.113166	0.187181	1.7938	2.49366	-0.85152	others
	747	3.50179	2.38799	3.47528	-0.619744	0.514947	-0.0115589	others
	748	-0.097071	1.05202	0.589202	-0.810881	-0.360016	-0.755585	others
	749	0.00352204	0.203997	-0.36572	1.89711	0.983871	0.314463	others
	750	-0.126649	-0.821171	-0.521732	-1.04784	-0.67709	0.0436751	others
	751	-0.642703	-0.7935	-0.521732	0.0973503	0.474011	0.230398	others
	752	-0.149344	0.400124	0.407422	-0.655679	-0.415851	-0.391728	others
	753	-0.640403	1.53963	-0.521732	-0.582573	-0.487045	-0.725362	others
	754	0.0990575	0.809202	-0.00310355	2.18369	1.33204	-0.67341	others
	755	-0.642703	-0.727734	-0.521732	-1.01553	-0.67709	-0.83266	others
	756	0.362223	-0.101392	-0.521732	-1.09386	-0.526296	-0.585761	others
	757	-0.350125	-0.419957	-0.521732	-0.991471	-0.623122	-0.85152	others
	758	-0.0909957	-0.0657429	-0.521732	1.59589	0.61618	0.198317	others
	759	0.786056	0.110665	0.276798	-0.835101	-0.67709	-0.700243	others
	760	0.195721	0.00449702	0.766048	-0.113509	-0.651992	0.0826745	others
	761	-0.633226	-0.415514	0.263947	-1.09386	-0.536206	-0.45395	others
	762	0.195319	-0.181282	-0.521732	0.624199	1.00568	-0.38942	others
	763	0.392165	-0.619119	-0.391685	-0.166441	-0.61524	-0.402507	others
	764	-0.642703	-0.643493	-0.521732	0.00100851	1.60261	-0.22054	others
	765	0.471616	0.603044	-0.441081	-0.766615	-0.653142	0.447602	others
	766	0.448472	0.558946	-0.155449	-0.51096	-0.350284	-0.0343312	others
	767	-0.642703	-0.867812	-0.521732	-0.848019	-0.67709	-0.85152	others
	768	-0.642703	-0.260045	-0.309746	-0.493025	-0.67709	-0.76067	others
	769	-0.642703	-0.867812	1.79597	-1.09386	-0.656672	-0.617846	others
	770	-0.642703	-0.652526	0.279693	1.11378	0.355304	-0.109626	others
	771	-0.240541	-0.263153	-0.29613	-1.04645	-0.67709	-0.44378	others
	772	0.220063	2.3678	3.41457	-0.123619	-0.591997	-0.823925	others
	773	-0.0133909	-0.208903	-0.262842	1.67288	2.07577	-0.00967112	others
	774	0.32177	-0.571015	-0.521732	2.99219	4.29793	-0.757462	others
	775	-0.582009	-0.363461	-0.521732	-0.731716	-0.584707	-0.709982	others
	776	0.57822	-0.867812	-0.521732	-1.09386	-0.67709	-0.792228	others
	777	-0.30587	-0.620111	-0.521732	-0.685385	-0.492989	-0.641999	others
	778	-0.021261	-0.031364	-0.304443	-0.525014	-0.67709	-0.81147	others
	779	1.15428	-0.717502	-0.4771	-0.703457	-0.67709	1.34605	others
	780	-0.14003	-0.664215	-0.475737	-0.881477	-0.673493	-0.536683	others
	781	-0.642703	-0.867812	0.168849	-0.571186	-0.67709	0.315271	others
	782	0.307417	-0.613206	0.251423	-0.586987	-0.67709	-0.392542	others
	783	3.59863	2.6546	1.89596	-0.980758	-0.201778	-0.749011	others
	784	1.02739	0.415256	-0.461581	1.41671	0.580451	2.71883	others
	785	-0.34946	-0.842918	-0.521732	-0.0274781	-0.226877	-0.666203	others
	786	1.95276	4.04577	3.09753	0.0741864	-0.66248	-0.592282	others
	787	0.242229	-0.867812	0.554376	-0.382575	-0.67709	0.00586067	others
	788	-0.181028	0.504038	-0.521732	3.09744	4.17425	-0.85152	others
	789	0.497774	-0.103448	1.25868	-0.595998	-0.67709	-0.112621	others
	790	-0.453908	-0.602772	2.40445	-0.466258	-0.471544	-0.720417	others
	791	-0.46701	0.283584	-0.521732	2.20909	0.331853	0.357924	others
	792	-0.642703	1.20534	0.0196036	-0.35175	-0.67709	-0.715924	others
	793	-0.642703	-0.769421	-0.0273172	1.90093	1.94575	-0.824405	others
	794	-0.306779	0.83386	0.936816	-0.467963	-0.439652	0.581368	others
	795	4.3266	2.71541	2.7211	-0.522834	-0.603857	-0.85152	others
	796	-0.473823	-0.716494	-0.521732	1.37241	1.54267	-0.109845	others
	797	-0.518727	-0.867812	-0.521732	-1.09386	-0.67709	-0.460452	others
	798	1.00064	-0.586312	0.374331	-0.384828	0.0828381	-0.549881	others
	799	-0.642703	-0.372196	0.028221	-0.000328458	-0.67709	-0.85152	others
	800	0.654289	-0.849761	0.432624	-0.0802792	-0.534192	-0.805897	others
	801	0.552905	0.000641818	1.22843	-0.529847	-0.585982	1.25772	others
	802	-0.642703	-0.13386	-0.521732	-1.09386	-0.606434	-0.56995	others
	803	0.724317	1.19215	-0.300948	-0.0660303	-0.67709	-0.609899	others
	804	-0.421688	-0.00786328	-0.22979	0.0384283	-0.273707	-0.471209	others
	805	0.607117	0.408537	-0.521732	2.72533	-0.0296917	0.254565	others
	806	-0.438956	-0.298116	0.88371	-1.09386	-0.0532188	0.33679	others
	807	-0.145125	-0.798643	0.831306	-0.987352	-0.239429	-0.344669	others
	808	0.473123	-0.839471	-0.521732	0.881766	0.441565	-0.271101	others
	809	-0.244516	-0.867812	1.48908	-0.70177	-0.118123	-0.130067	others
	810	-0.32858	0.301776	2.41616	-0.800599	-0.418469	-0.224979	others
	811	3.95745	2.62937	6.1618	-0.505093	-0.419185	0.690013	others
	812	0.935553	0.719237	0.072004	0.624352	0.0786091	-0.0845067	others
	813	-0.642703	-0.402682	-0.11728	0.60742	-0.225107	-0.85152	others
	814	-0.629121	-0.867812	-0.324931	-0.488994	-0.469322	-0.85152	others
	815	-0.234463	-0.125638	-0.521732	1.80503	1.23685	-0.298151	others
	816	-0.642703	-0.688796	-0.139672	-0.923257	-0.67709	-0.692878	others
	817	4.21891	2.14156	2.46754	-0.573314	-0.67709	2.72662	others
	818	-0.538224	0.420061	-0.414892	-0.905477	-0.102121	-0.496914	others
	819	-0.182462	-0.608945	1.14119	-0.949031	-0.306205	-0.752424	others
	820	0.611206	-0.611926	2.64498	-0.638304	-0.67709	-0.60442	others
	821	0.46723	-0.489691	-0.505453	0.799885	0.233584	0.365302	others
	822	-0.642703	1.70486	-0.521732	-1.09386	-0.192098	-0.183162	others
	823	-0.186579	-0.35547	-0.126398	1.20359	-0.123547	-0.587711	others
	824	-0.575947	1.79225	0.96881	0.476189	-0.415853	0.843774	others
	825	-0.642703	-0.115302	-0.521732	1.26362	0.343004	-0.790173	others
	826	-0.529997	-0.248795	-0.521732	0.982879	0.637544	-0.553656	others
	827	-0.344979	-0.580511	1.38415	-0.955738	-0.12962	-0.826065	others
	828	-0.480638	-0.619673	0.30129	1.72307	0.97936	-0.759808	others
	829	3.32197	1.82237	3.89877	-0.0362332	-0.357072	0.177829	others
	830	0.201258	3.6947	3.75307	0.787184	-0.560491	-0.493541	others
	831	3.17594	1.85509	3.5216	0.564437	-0.67709	-0.531107	others
	832	-0.419438	-0.856248	0.372913	-0.732896	-0.653236	-0.85152	others
	833	1.14852	0.428234	1.0732	-0.0538029	-0.441995	0.0231843	others
	834	0.368258	-0.0944449	1.11297	-0.264336	-0.148172	-0.219293	others
	835	0.297714	-0.100511	0.0814878	-0.785548	-0.67709	0.0525091	others
	836	-0.168224	-0.76385	0.585488	-0.540601	0.139176	1.16751	others
	837	-0.529679	-0.826301	-0.521732	-0.779763	-0.67709	-0.498838	others
	838	2.53255	2.28738	-0.41553	-0.0972742	-0.67709	2.57856	others
	839	3.80807	2.46822	4.94301	-0.345926	0.538552	-0.85152	others
	840	-0.192029	-0.867812	-0.413751	-0.688436	-0.598095	-0.43895	others
	841	-0.642703	-0.798416	-0.521732	1.71985	1.90479	-0.811061	others
	842	-0.0540407	-0.299753	0.289881	1.26546	1.33259	-0.293885	others
	843	-0.642703	-0.803437	-0.521732	-1.09386	-0.67709	-0.48229	others
	844	-0.339626	-0.867812	0.685941	0.417783	-0.509556	-0.85152	others
	845	0.688974	-0.434764	-0.381296	-0.283341	-0.67709	0.122932	others
	846	-0.309361	-0.113368	-0.406079	-0.315539	-0.665776	-0.823208	others
	847	-0.232323	-0.821807	0.567795	-0.0337065	-0.669094	-0.654372	others
	848	-0.489494	-0.433921	-0.521732	-0.801831	0.0812245	-0.439995	others
	849	0.0350592	1.15724	1.83075	2.47481	0.894635	2.50183	others
	850	-0.550027	-0.328174	-0.056774	-0.75895	0.205243	-0.607751	others
	851	-0.642703	-0.801168	-0.521732	-1.09386	-0.368369	-0.762758	others
	852	-0.59011	-0.530449	-0.521732	-0.671014	-0.595949	-0.85152	others
	853	0.282826	-0.705113	-0.521732	0.191857	-0.353257	-0.393981	others
	854	-0.546774	-0.867812	-0.521732	0.22378	-0.609529	-0.547359	others
	855	0.01789	-0.82691	-0.396897	2.45327	3.83043	-0.405777	others
	856	-0.0296476	-0.65832	-0.521732	-1.09386	-0.67709	-0.842948	others
	857	-0.601074	0.303859	-0.521732	-1.09386	-0.67709	0.566174	others
	858	-0.225277	0.333564	-0.521732	-0.844147	-0.67709	-0.758384	others
	859	-0.447743	-0.678356	0.134448	1.59942	1.89764	-0.458278	others
	860	-0.44983	2.62143	-0.521732	-0.198038	-0.549429	0.363569	others
	861	-0.642703	-0.867812	0.501212	-0.363722	-0.260293	-0.488069	others
	862	-0.480166	-0.560076	0.756511	2.34462	4.50008	-0.570467	others
	863	-0.47356	-0.110608	-0.518722	-0.395595	-0.67709	-0.665784	others
	864	0.275476	0.287396	-0.195788	0.537448	1.94652	-0.85152	others
	865	0.418638	-0.67756	-0.450046	-0.650167	-0.594287	-0.801271	others
	866	4.19793	1.99715	5.38253	-0.543021	-0.67709	0.849665	others
	867	-0.31564	-0.535266	-0.521732	-0.483446	-0.597	-0.470442	others
	868	0.0447351	-0.867812	0.68207	-0.319205	-0.61363	-0.640269	others
	869	-0.642703	-0.0479955	0.708543	-1.09174	-0.67709	-0.136316	others
	870	0.89016	-0.730739	-0.521732	-0.561535	-0.403987	-0.528478	others
	871	3.69217	3.41041	5.08616	-0.453727	-0.165001	-0.0782871	others
	872	0.0776448	-0.825024	-0.521732	-0.902236	-0.657283	-0.00908256	others
	873	0.527605	-0.806674	-0.521732	-0.253779	-0.67709	1.05079	others
	874	-0.479735	-0.741211	-0.521732	-0.761485	-0.67709	-0.82241	others
	875	-0.257701	-0.438753	-0.0694761	-0.702829	-0.556811	-0.325278	others
	876	-0.119185	-0.844232	1.50685	-0.46252	-0.67709	0.175568	others
	877	-0.307392	-0.159439	0.728244	0.49261	-0.67709	0.865272	others
	878	-0.642703	-0.867812	-0.354992	-0.908531	-0.67709	-0.191494	others
	879	-0.517851	1.89616	0.693225	-0.516305	0.301556	-0.438891	others
	880	-0.57068	-0.775996	-0.246266	1.27235	0.277259	-0.534961	others
	881	0.44918	1.3942	-0.521732	1.05845	-0.547031	-0.194783	others
	882	-0.642703	-0.705353	-0.521732	-1.03652	-0.67709	-0.85152	others
	883	-0.0477057	0.629195	0.214289	-0.0868272	-0.67709	0.430809	others
	884	-0.29886	-0.474901	-0.521732	-0.102183	0.628921	-0.85152	others
	885	-0.2195	-0.867812	-0.275377	-1.03435	-0.564625	-0.85152	others
	886	-0.384423	2.64653	0.20447	-0.718074	-0.539582	0.160369	others
	887	-0.391122	-0.273932	-0.521732	0.87416	1.10672	-0.465788	others
	888	0.0924694	-0.483806	-0.521732	-0.858292	0.238269	-0.274462	others
	889	0.196406	-0.368886	-0.521732	-0.835037	-0.67709	-0.0914055	others
	890	-0.320558	0.198346	-0.43204	1.31348	1.19477	-0.68982	others
	891	0.0537937	3.51438	-0.330229	-0.563612	-0.67709	1.34203	others
	892	-0.642703	-0.722484	-0.521732	-0.259652	-0.0609846	-0.501381	others
	893	-0.577196	0.745023	-0.521732	-0.871315	-0.67709	-0.358556	others
	894	-0.142046	-0.595311	-0.521732	2.55911	1.7959	0.13108	others
	895	-0.127118	0.763365	-0.521732	2.78176	4.36006	-0.598976	others
	896	3.32147	3.43725	4.74826	-0.460176	-0.67709	-0.85152	others
	897	-0.00816935	0.472452	0.0196154	-0.310901	-0.301686	0.41734	others
	898	3.46657	1.01438	4.84593	-0.655028	-0.541053	-0.383154	others
	899	3.46161	1.88147	4.244	0.228718	-0.351611	-0.678946	others
	900	-0.501827	0.370995	-0.521732	2.0366	2.47577	1.16717	others
	901	-0.539507	-0.155859	-0.371147	-0.603704	-0.665216	-0.581723	others
	902	-0.451572	-0.632227	-0.521732	-0.160338	-0.67709	-0.85152	others
	903	0.2617	-0.12638	-0.136077	-0.241855	0.409689	-0.511943	others
	904	-0.588101	0.0512588	-0.521732	0.276394	-0.67709	-0.296223	others
	905	0.899446	-0.181867	0.630635	-0.263815	-0.672621	-0.715305	others
	906	0.207295	0.453063	-0.499861	-1.09386	-0.455818	-0.408624	others
	907	-0.41562	2.05726	1.86486	-0.204931	-0.67709	-0.85152	others
	908	3.86867	0.921621	5.26686	-0.0958529	-0.60822	0.483499	others
	909	-0.0849672	-0.0762399	-0.521732	2.65432	4.11433	-0.169748	others
	910	-0.0337271	-0.254829	-0.521732	-0.24061	0.0863943	-0.269756	others
	911	-0.222823	-0.867812	-0.521732	-0.835894	-0.67709	-0.151465	others
	912	-0.642703	-0.867812	-0.301918	-0.710995	-0.67709	-0.683005	others
	913	0.314036	3.03097	1.60286	-0.315663	-0.376006	-0.469294	others
	914	0.811414	-0.326944	-0.304584	-0.353821	-0.254901	-0.602834	others
	915	-0.566108	-0.290145	-0.521732	-0.596542	-0.67709	-0.642197	others
	916	0.721359	-0.653191	-0.240795	2.0943	3.04197	0.244786	others
	917	-0.103194	0.905218	1.76984	-0.415687	-0.67709	-0.0479122	others
	918	0.866969	-0.742401	-0.521732	2.86926	3.67519	-0.85152	others
	919	0.32065	0.78034	-0.302819	-0.0251439	0.424268	-0.836156	others
	920	-0.511486	-0.837889	-0.206621	1.9365	-0.324882	-0.217364	others
	921	-0.0322351	-0.775688	-0.3543	0.688462	0.547664	-0.503292	others
	922	0.42672	0.191841	0.63436	2.16281	0.778509	0.439643	others
	923	-0.482121	-0.358528	1.82281	0.508519	0.0835723	-0.85152	others
	924	0.372236	0.708069	0.0342874	1.50016	1.52296	-0.0143724	others
	925	0.139391	-0.346824	0.374281	0.0114399	2.2025	-0.42735	others
	926	0.859906	-0.754307	4.1626	-0.847722	-0.67709	-0.0994307	others
	927	-0.454714	-0.34774	-0.116466	-0.624234	-0.0692955	-0.711401	others
	928	0.193337	-0.547497	0.45152	-0.949527	-0.67709	-0.0227644	others
	929	-0.416583	0.604427	-0.388408	2.98064	3.76593	0.218165	others
	930	0.916846	2.06859	3.56252	-0.00182182	-0.545496	0.29989	others
	931	-0.610155	-0.341065	-0.521732	-0.412596	-0.67709	-0.30011	others
	932	-0.310849	-0.867812	-0.521732	-0.851516	-0.491576	-0.137372	others
	933	-0.574786	0.739841	0.835158	-1.08251	-0.67709	-0.643295	others
	934	-0.209094	1.35722	-0.521732	-0.395258	-0.575544	-0.142793	others
	935	3.27844	4.21619	3.471	0.905401	-0.494314	0.0878638	others
	936	0.297358	-0.0138522	0.817853	1.85686	0.621321	0.358712	others
	937	-0.559062	0.131961	-0.521732	1.52168	1.70014	-0.376572	others
	938	-0.583703	-0.695606	0.988721	-1.09386	-0.67709	-0.62847	others
	939	0.113653	-0.233392	2.68229	2.27813	1.48218	1.17583	others
	940	0.321198	-0.0579624	-0.521732	2.03228	0.440846	-0.346443	others
	941	-0.587997	-0.691216	-0.521732	-0.906921	0.217721	-0.85152	others
	942	-0.604742	-0.686424	0.593859	-0.545308	-0.67709	-0.14813	others
	943	-0.313933	-0.867812	-0.178886	-0.537017	-0.512251	0.176084	others
	944	0.159571	-0.573593	0.480539	-0.317253	-0.67709	0.108425	others
	945	-0.315369	2.37836	3.93466	-0.449717	-0.67709	-0.85152	others
	946	0.331742	-0.572135	-0.521732	0.217811	-0.67709	-0.645132	others
	947	-0.283864	-0.0744658	0.520404	0.555256	0.515263	-0.210177	others
	948	2.30306	2.94677	4.67538	0.611387	-0.67709	-0.0117421	others
	949	0.824753	-0.648385	0.387827	-0.899298	-0.449829	0.842704	others
	950	-0.642703	-0.834015	-0.145587	-0.939747	-0.67709	-0.519594	others
	951	-0.445839	-0.0891085	-0.521732	-0.294788	0.29326	0.0278211	others
	952	-0.642703	-0.664831	-0.521732	-0.952299	-0.366186	-0.292517	others
	953	-0.637252	-0.615449	-0.521732	0.102842	-0.67709	-0.39299	others
	954	-0.313604	-0.30195	-0.521732	-0.71074	0.0959415	-0.628581	others
	955	0.232369	-0.867812	-0.521732	-0.551545	-0.67709	1.43983	others
	956	0.591653	0.313857	-0.521732	-1.09386	-0.67709	-0.455491	others
	957	-0.347254	0.248777	-0.521732	2.12685	3.81377	-0.156845	others
	958	-0.179131	-0.678058	-0.521732	1.09889	0.75211	0.678901	others
	959	-0.419169	-0.745681	-0.521732	1.35642	1.01173	-0.779477	others
	960	3.15706	2.51587	5.44057	-1.07677	-0.323334	-0.4834	others
	961	0.624771	3.23388	-0.521732	-0.219149	-0.529845	-0.585324	others
	962	-0.62428	-0.0617989	-0.0910402	2.85299	1.40438	3.97615	others
	963	3.5904	1.58988	5.21716	-0.873379	-0.575899	-0.724286	others
	964	-0.306823	-0.309911	-0.521732	-0.742508	0.0634478	0.354996	others
	965	0.24336	2.33316	-0.521732	1.74443	0.840014	0.541948	others
	966	0.128283	-0.65853	2.57505	-0.354229	-0.153885	0.388255	others
	967	-0.0228523	-0.303218	-0.521732	-0.10826	-0.67709	-0.683411	others
	968	-0.62573	0.489914	-0.472939	-0.500384	-0.67709	-0.844062	others
	969	-0.463685	-0.0310196	-0.508032	-0.408648	-0.548514	-0.85152	others
	970	0.870476	-0.788534	-0.521732	0.696404	-0.67709	-0.00434503	others
	971	-0.264936	0.235386	-0.521732	1.66145	1.4335	-0.391383	others
	972	-0.382443	-0.360636	-0.521732	-0.838598	-0.657564	-0.85152	others
	973	-0.326669	1.30778	-0.521732	2.75063	2.77589	1.50837	others
	974	3.73918	2.07421	5.77097	-0.971342	-0.206393	-0.600081	others
	975	-0.635671	-0.612688	-0.317944	1.23416	0.832938	-0.481849	others
	976	-0.334513	-0.531051	2.04019	-0.661641	-0.624859	-0.540082	others
	977	-0.610521	-0.445984	-0.521732	1.37222	1.32136	-0.518784	others
	978	-0.353101	-0.867812	3.48744	0.238406	-0.67709	-0.379041	others
	979	-0.401493	-0.549505	1.85707	0.002262	0.997894	-0.750434	others
	980	-0.483683	-0.734965	-0.521732	-0.0739052	-0.67709	-0.799502	others
	981	0.896417	-0.578902	-0.461308	0.0241932	0.540721	2.31213	others
	982	0.591603	0.246386	-0.455644	-0.562518	-0.0431895	0.268327	others
	983	-0.642703	-0.867812	-0.265511	1.13967	0.652083	-0.531651	others
	984	0.0346626	-0.133026	-0.48607	1.90989	1.46715	-0.448368	others
	985	-0.333908	-0.781681	-0.521732	0.0747031	-0.515647	-0.652529	others
	986	1.33744	1.02068	-0.521732	3.2624	4.19108	1.79003	others
	987	-0.432286	-0.0830018	-0.3739	-0.951508	-0.605902	-0.291345	others
	988	-0.336773	0.0272666	-0.521732	1.65522	0.956008	-0.50859	others
	989	-0.384998	0.505445	-0.521732	-1.05162	-0.638839	0.405793	others
	990	0.225502	0.559061	1.29861	0.261096	-0.641972	-0.0651936	others
	991	-0.234215	-0.867812	-0.00199594	-0.777877	-0.67709	-0.228124	others
	992	-0.360286	-0.867812	-0.521732	-1.01712	-0.67709	-0.406503	others
	993	0.140162	-0.200313	-0.521732	0.374073	-0.614849	0.85549	others
	994	-0.00738996	0.079992	0.28292	-0.620653	-0.0931168	-0.702749	others
	995	0.0661539	-0.41106	-0.521732	-0.291739	-0.653805	0.0472294	others
	996	-0.226693	-0.0293955	-0.109523	1.97825	2.63893	-0.477547	others
	997	1.18229	-0.156381	-0.521732	0.693163	1.19094	2.21733	others
	998	-0.642703	-0.867812	-0.521732	-1.09386	-0.67709	-0.84672	others
	999	-0.560982	-0.867812	0.657507	1.4848	-0.426781	-0.736342	others
	1000	-0.292281	-0.756885	-0.521732	-1.09386	-0.67709	-0.59405	others
	1001	0.196411	-0.210906	2.30384	0.0696041	-0.435731	0.274138	others
	1002	-0.462169	-0.867812	-0.421148	-1.09386	0.726357	-0.662058	others
	1003	-0.154993	-0.553489	-0.521732	-1.09386	-0.410654	-0.271859	others
	1004	-0.23335	-0.834132	-0.521732	-0.470775	-0.67709	-0.481127	others
	1005	0.176658	-0.31516	0.0986262	0.309839	-0.356518	-0.00195183	others
	1006	-0.323992	-0.85175	-0.521732	-0.259385	-0.67709	-0.660433	others
	1007	0.588642	-0.702594	-0.521732	-0.0349688	-0.67709	0.447588	others
	1008	0.68903	-0.167873	-0.108323	1.94222	1.81809	0.0392394	others
	1009	-0.505292	1.80311	-0.306665	-0.789818	0.107904	-0.520635	others
	1010	0.18157	3.73143	5.598	-0.306282	-0.402582	-0.298448	others
	1011	-0.622581	-0.644139	-0.286421	-0.766268	-0.358531	-0.517194	others
	1012	-0.642703	-0.630286	0.0896612	1.58661	0.818644	-0.636696	others
	1013	-0.431181	-0.619266	0.0933014	2.88743	3.8457	-0.654476	others
	1014	-0.58859	0.0506885	2.8718	-0.810084	-0.352104	-0.414495	others
	1015	-0.576676	-0.573112	-0.521732	-1.09386	-0.67709	-0.85152	others
	1016	-0.642703	-0.782127	-0.521732	0.923998	0.258708	-0.379906	others
	1017	1.49116	1.98657	3.56685	-0.604658	0.687549	-0.842671	others
	1018	-0.642703	-0.654052	-0.469886	-0.952337	-0.625954	0.362867	others
	1019	0.0673223	-0.352171	-0.521732	-0.296889	-0.538986	-0.85152	others
	1020	-0.355842	2.39907	4.65666	-0.167879	0.0864833	-0.85152	others
	1021	-0.516756	-0.829383	0.99956	-0.933241	-0.0995238	-0.703829	others
	1022	0.162895	-0.564034	-0.271378	-0.571813	-0.457005	-0.754153	others
	1023	0.10487	0.474138	-0.521732	0.598318	-0.67709	-0.708945	others
	1024	-0.325818	-0.682316	-0.521732	0.425138	-0.0048541	-0.538999	others
	1025	-0.130773	-0.867812	-0.521732	-0.842895	-0.298261	-0.741548	others
	1026	-0.642703	-0.867812	-0.521732	-1.03055	-0.507604	-0.650909	others
	1027	-0.386265	0.0661626	-0.521732	-1.09386	0.140333	-0.85152	others
	1028	-0.216305	-0.835367	-0.252171	-0.954656	-0.312557	-0.764321	others
	1029	0.519194	-0.306594	-0.113813	-1.09386	-0.256825	-0.675486	others
	1030	-0.145827	-0.121631	0.16547	1.71073	1.24442	0.936009	others
	1031	-0.293752	-0.143179	-0.521732	0.65441	-0.105451	-0.752948	others
	1032	-0.615917	-0.799082	-0.521732	-0.829204	-0.67709	-0.79168	others
	1033	-0.518838	0.230673	-0.377443	0.658553	1.05103	1.81916	others
	1034	0.243548	-0.673975	0.987468	-0.843437	-0.672441	-0.00247411	others
	1035	-0.425179	-0.367058	-0.521732	1.1973	0.451772	-0.538296	others
	1036	3.90442	1.58053	4.68921	-0.78708	-0.656487	-0.233492	others
	1037	-0.642703	-0.11871	-0.521732	-0.495253	-0.67709	-0.158121	others
	1038	-0.642703	-0.177759	0.645513	-1.04582	-0.133325	0.346533	others
	1039	-0.641174	0.480888	0.164845	1.88695	1.32964	1.25965	others
	1040	1.1397	-0.342222	2.72044	-1.00597	-0.493602	-0.780289	others
	1041	-0.117641	0.0359928	-0.521732	0.196657	0.593397	-0.541922	others
	1042	4.57579	2.59383	-0.521732	0.0778742	-0.340271	2.8851	others
	1043	-0.424091	-0.159293	-0.38979	-0.0741712	0.464133	-0.85152	others
	1044	-0.479333	-0.41326	-0.384943	-1.03649	-0.548272	-0.390068	others
	1045	-0.440552	0.831707	-0.521732	2.75294	3.56242	-0.132774	others
	1046	0.878199	0.291298	-0.19655	2.48794	0.114637	0.568282	others
	1047	-0.0653974	-0.606126	-0.521732	1.67661	1.65322	-0.499252	others
	1048	-0.182554	-0.470223	-0.0591901	-0.832492	-0.334254	-0.85152	others
	1049	-0.314952	-0.867812	-0.521732	-0.754022	-0.638727	0.172552	others
	1050	3.89641	2.71646	1.26992	0.350549	-0.076414	0.963193	others
	1051	-0.105415	-0.833736	-0.521732	-0.779608	0.00348135	-0.764724	others
	1052	0.569783	-0.743942	-0.20945	2.14084	0.522813	0.272307	others
	1053	-0.518459	-0.275909	-0.521732	-0.930072	-0.67709	-0.648485	others
	1054	-0.0483681	0.502812	-0.164486	-0.772817	-0.659396	-0.12947	others
	1055	-0.40179	-0.00810725	0.0527986	-0.811908	-0.595785	0.635697	others
	1056	0.0806765	0.0567617	0.462984	1.64517	2.10646	-0.246285	others
	1057	3.7166	2.63444	6.68878	0.271904	-0.521698	-0.132579	others
	1058	-0.065154	-0.124946	-0.340272	1.24664	0.106252	-0.68385	others
	1059	0.555197	-0.47432	0.505152	2.23905	1.60174	-0.243097	others
	1060	-0.316524	-0.761087	-0.521732	-0.591485	3.31691	-0.332027	others
	1061	-0.00389292	-0.611161	1.25082	-0.170535	-0.599912	0.676494	others
	1062	0.166199	0.90596	-0.521732	-0.374191	-0.642643	-0.414843	others
	1063	0.35625	-0.410719	1.19511	1.62337	0.877949	-0.727477	others
	1064	-0.103394	1.07105	-0.521732	-0.934348	-0.614047	-0.85152	others
	1065	0.267784	2.2107	4.98263	0.381107	-0.625102	-0.85152	others
	1066	0.271371	-0.631144	0.257665	-0.243123	-0.67709	-0.589454	others
	1067	0.577675	-0.677964	-0.395266	-0.565037	-0.570996	0.00913675	others
	1068	1.26906	2.69248	-0.421692	-0.288534	-0.67709	-0.841433	others
	1069	3.54696	0.522174	1.81534	-0.733943	0.0304929	-0.535043	others
	1070	0.0481476	-0.619693	0.58517	-0.119756	-0.67709	-0.263375	others
	1071	5.15929	2.92989	-0.521732	-0.68853	-0.637064	3.24501	others
	1072	-0.642703	2.29801	-0.164549	-0.872511	-0.67709	0.553724	others
	1073	0.271832	-0.867812	-0.521732	-0.0434953	-0.67709	-0.85152	others
	1074	0.780582	-0.796006	-0.521732	-0.115046	-0.67709	-0.85152	others
	1075	-0.214387	-0.779252	-0.157282	2.08602	0.868935	0.434563	others
	1076	0.161821	-0.494858	-0.339225	-0.47503	-0.438922	-0.687018	others
	1077	-0.493606	0.136464	-0.342715	2.99729	4.68324	-0.166041	others
	1078	0.0518852	1.7889	-0.521732	-0.251951	-0.67709	-0.377827	others
	1079	-0.558616	-0.592543	0.371189	1.67503	-0.211952	0.312882	others
	1080	3.60421	1.81953	2.20801	-1.02553	-0.633087	-0.455146	others
	1081	-0.484037	1.78471	-0.071672	-0.937004	0.0207602	-0.260377	others
	1082	-0.412692	-0.355585	2.99888	-0.660916	-0.317397	-0.637039	others
	1083	2.78222	2.5924	2.62377	0.785772	-0.1779	1.91083	others
	1084	0.153853	-0.238251	-0.521732	-0.697136	0.327958	-0.85152	others
	1085	0.461117	-0.598951	0.452198	1.30628	0.0440384	-0.417557	others
	1086	-0.498885	-0.735391	-0.521732	-0.419092	-0.592959	-0.85152	others
	1087	-0.312095	0.0904991	-0.521732	-0.764892	-0.67709	0.316745	others
	1088	-0.276675	-0.761795	-0.521732	-0.126461	-0.670649	2.471	others
	1089	-0.550412	-0.867812	-0.521732	-1.03515	-0.290056	-0.689502	others
	1090	0.926139	3.65777	4.51039	0.060584	-0.196975	-0.230805	others
	1091	2.95485	-0.803481	1.22337	-0.276682	-0.67709	1.2563	others
	1092	0.915436	-0.86011	-0.521732	-0.962422	-0.591935	-0.276921	others
	1093	-0.642703	-0.320992	-0.220576	-0.395555	-0.605669	-0.85152	others
	1094	-0.569228	0.118307	-0.521732	-0.539809	-0.14276	-0.325175	others
	1095	-0.14452	-0.245943	-0.51338	-0.0432297	-0.67709	-0.298897	others
	1096	0.500494	1.75085	2.15298	0.0583955	-0.112065	-0.85152	others
	1097	-0.154389	-0.310768	0.139929	-0.430431	-0.67709	0.456003	others
	1098	-0.08489	0.383291	-0.521732	-0.363088	-0.67709	0.0706157	others
	1099	-0.311509	2.49744	3.71476	0.850181	0.419273	-0.780865	others
	1100	-0.334967	-0.39428	-0.521732	1.08307	0.5587	-0.381906	others
	1101	-0.503639	-0.58857	0.0660598	2.99582	1.20967	0.0568817	others
	1102	-0.18728	-0.397136	-0.398599	1.24721	1.21019	0.0412739	others
	1103	-0.595885	0.0786029	0.114762	-1.09386	-0.67709	-0.258244	others
	1104	0.149329	-0.750852	1.56868	-0.779516	-0.67709	-0.85152	others
	1105	-0.0861258	-0.687561	-0.0219399	1.49639	0.486437	-0.374345	others
	1106	-0.349914	-0.867812	3.71559	-0.669874	-0.476371	0.663315	others
	1107	-0.633801	-0.383959	-0.055618	-0.991677	-0.67709	0.768326	others
	1108	-0.363372	0.019879	-0.521732	1.53187	-0.67709	-0.85152	others
	1109	-0.237548	-0.312803	-0.521732	-0.46667	-0.67709	-0.414655	others
	1110	3.81666	2.60941	6.49529	0.357583	-0.265696	-0.69037	others
	1111	-0.22203	0.519388	0.189522	0.401481	-0.489862	-0.613703	others
	1112	-0.289259	-0.735735	-0.521732	-1.09386	-0.67709	-0.85152	others
	1113	2.538	2.11834	1.48618	0.623745	-0.67709	1.85095	others
	1114	-0.642703	1.09736	-0.521732	-0.915626	0.0815773	-0.744034	others
	1115	0.247764	-0.867812	0.142785	-0.171981	0.358223	1.28799	others
	1116	0.890755	0.0150695	0.268991	1.57664	1.20901	-0.842414	others
	1117	3.76907	1.07242	6.03326	-0.596535	-0.67709	-0.85152	others
	1118	-0.395565	2.92752	2.99242	-0.41054	-0.319699	-0.850071	others
	1119	0.277124	-0.794795	-0.521732	0.178636	-0.66334	-0.188708	others
	1120	-0.642703	-0.857177	0.773451	-1.09386	-0.67709	-0.261292	others
	1121	-0.553033	-0.204998	0.398035	0.383932	-0.553656	-0.85152	others
	1122	-0.239275	-0.543742	-0.445312	-1.00584	0.0415331	0.236217	others
	1123	0.00504833	-0.284896	-0.0464904	-0.12214	-0.67709	-0.586897	others
	1124	-0.642703	-0.744252	-0.521732	0.0799299	-0.616866	-0.85152	others
	1125	-0.642703	-0.867812	-0.521732	0.735637	-0.589317	-0.422432	others
	1126	2.67597	0.842197	5.40755	-0.133121	-0.628207	-0.85152	others
	1127	-0.182588	-0.254649	-0.484721	-0.152983	-0.67709	-0.85152	others
	1128	0.371582	3.36074	-0.521732	0.0301409	-0.196258	-0.384208	others
	1129	-0.108945	-0.475227	-0.521732	1.33703	1.37695	-0.85152	others
	1130	0.138292	2.85576	1.5433	0.22386	-0.67709	-0.162348	others
	1131	4.52824	2.60968	2.05336	0.265385	-0.641696	2.8754	others
	1132	-0.247143	-0.657068	1.83687	-0.814658	-0.67709	-0.0167427	others
	1133	0.232525	0.261511	-0.306109	1.54273	-0.179432	-0.307666	others
	1134	2.79269	-0.280403	-0.521732	-0.932643	-0.531349	-0.706406	others
	1135	0.0220401	0.526512	-0.264741	-1.00999	-0.649835	-0.832118	others
	1136	-0.254833	-0.867812	-0.328693	-1.09386	-0.636499	-0.85152	others
	1137	0.160131	0.866411	-0.317817	2.92604	3.15681	-0.735858	others
	1138	-0.232137	-0.867812	-0.521732	-0.579257	-0.67709	-0.465452	others
	1139	-0.159673	0.96327	0.157659	-0.360588	0.404932	-0.822565	others
	1140	-0.165193	0.153978	1.8824	-0.977124	0.045235	-0.85152	others
	1141	0.236165	2.70408	1.2277	-0.253737	-0.32176	-0.61286	others
	1142	0.941004	-0.573285	0.890605	0.841795	0.456366	-0.681503	others
	1143	-0.298736	3.41359	-0.521732	-0.827188	-0.637203	-0.826447	others
	1144	-0.314059	-0.763401	-0.395914	-1.09386	-0.634055	-0.590577	others
	1145	2.2703	3.535	1.20888	-0.553853	-0.67709	-0.505986	others
	1146	-0.642703	-0.867812	-0.155903	-1.09386	-0.438882	-0.85152	others
	1147	3.86682	2.25346	1.44716	-1.01008	-0.486817	-0.439088	others
	1148	-0.331602	0.733452	0.588168	-1.03593	0.0594592	0.191974	others
	1149	-0.451134	-0.52059	0.268022	0.019078	-0.236893	1.41234	others
	1150	1.34502	3.41162	4.17	-0.62631	-0.67709	-0.724014	others
	1151	-0.357635	-0.72917	1.52811	-1.09386	-0.67709	-0.509887	others
	1152	-0.533305	-0.867812	-0.521732	-1.09386	-0.67709	-0.599261	others
	1153	0.314909	-0.0995369	-0.521732	1.79122	1.27428	-0.489979	others
	1154	-0.642703	0.467918	1.83153	2.26348	4.42156	-0.628018	others
	1155	-0.168791	-0.116592	-0.0815562	-0.617736	-0.67709	-0.237029	others
	1156	0.125254	-0.755143	-0.0711734	-0.70155	-0.507569	0.0816214	others
	1157	-0.465879	-0.41944	-0.521732	-0.976306	0.302526	-0.671107	others
	1158	2.08983	1.09078	-0.521732	0.0545782	-0.658539	0.0893468	others
	1159	-0.642703	-0.867812	-0.521732	-0.6492	-0.378827	-0.85152	others
	1160	3.99663	2.91415	-0.376968	3.32728	2.53278	4.39072	others
	1161	-0.441291	0.076466	-0.521732	-0.669412	-0.67709	0.780011	others
	1162	0.299082	-0.297664	1.53297	-0.846729	-0.67709	-0.0859047	others
	1163	1.27658	-0.62309	-0.188976	-0.250885	-0.594807	-0.121319	others
	1164	0.290518	-0.711715	0.840628	-0.0882269	-0.67709	-0.85152	others
	1165	0.287917	-0.225784	-0.254992	-0.666126	-0.571278	-0.673069	others
	1166	0.898334	-0.469029	-0.521732	-0.1122	-0.654644	2.42166	others
	1167	0.344437	0.033753	-0.419993	1.5959	1.70936	-0.789753	others
	1168	-0.642703	-0.350037	-0.521732	-0.457977	-0.593349	-0.734377	others
	1169	0.157868	0.152372	0.240179	1.60807	1.8636	-0.84172	others
	1170	0.211492	-0.719767	0.279715	0.82984	0.948814	-0.710582	others
	1171	0.766842	-0.434493	-0.229956	-1.00287	-0.67709	1.92166	others
	1172	-0.35735	-0.867812	0.453574	0.0247106	-0.488223	-0.714672	others
	1173	-0.635774	0.321297	-0.188365	-1.09386	-0.67709	-0.549085	others
	1174	4.0131	1.67101	4.01785	-1.00603	-0.67709	0.175585	others
	1175	0.778676	-0.0800155	-0.521732	-0.961181	0.365894	-0.315563	others
	1176	1.48907	-0.67325	0.89018	-0.368605	-0.268718	-0.589326	others
	1177	0.28988	-0.483616	0.680226	0.416469	-0.67709	-0.0209974	others
	1178	0.143126	-0.772212	-0.521732	1.23791	0.84241	0.744721	others
	1179	-0.238623	-0.300797	0.0505225	-0.361649	-0.437888	-0.85152	others
	1180	0.41314	-0.00133548	1.19015	-0.0475603	-0.626663	-0.366505	others
	1181	-0.211357	0.972517	-0.211695	0.0693762	-0.67709	0.196122	others
	1182	0.455984	0.00758568	1.26373	1.3185	1.17299	-0.807432	others
	1183	-0.16515	-0.799842	1.52246	-1.03704	-0.67709	-0.85152	others
	1184	-0.410644	2.22703	2.17492	-0.518648	-0.607515	-0.141115	others
	1185	-0.642703	-0.717191	0.653695	-0.639199	-0.67709	-0.68083	others
	1186	0.576672	-0.438421	-0.521732	-0.71588	-0.67709	1.08906	others
	1187	-0.117	-0.106166	-0.521732	-1.0137	-0.67709	-0.56873	others
	1188	-0.445068	0.14338	-0.300563	-1.03122	-0.57733	-0.85152	others
	1189	-0.642703	-0.609674	-0.521732	1.36828	3.97332	-0.8306	others
	1190	0.657464	0.479374	-0.521732	0.179163	-0.376569	-0.612812	others
	1191	0.357903	-0.867812	-0.521732	-0.608394	-0.67709	-0.549777	others
	1192	0.131641	-0.466778	-0.521732	0.51424	-0.67709	-0.851226	others
	1193	-0.630516	-0.463955	0.869795	0.708089	0.585141	1.1589	others
	1194	-0.642703	-0.276697	-0.521732	-1.02698	-0.673467	-0.85152	others
	1195	3.2524	1.4846	4.45392	-0.919936	-0.274237	-0.333696	others
	1196	-0.353368	0.122626	-0.296049	-1.03281	-0.67709	-0.85152	others
	1197	0.0416938	-0.728174	-0.521732	-0.652395	-0.430889	-0.504779	others
	1198	0.205722	-0.545593	-0.521732	-0.562912	-0.595911	-0.374349	others
	1199	-0.369868	1.56304	-0.452274	-1.09253	-0.67709	-0.0802256	others
	1200	-0.563176	-0.645863	-0.172177	1.66488	3.60855	-0.829424	others
	1201	-0.481749	0.100548	-0.326744	1.59398	2.48959	-0.0479634	others
	1202	-0.642703	-0.327981	2.15653	1.35723	2.49314	-0.580863	others
	1203	0.121425	0.811845	0.413067	1.38612	1.58968	-0.355496	others
	1204	-0.104185	-0.867812	-0.521732	-0.761273	-0.67709	-0.446703	others
	1205	-0.568813	-0.222455	-0.521732	-0.357162	-0.554147	-0.307274	others
	1206	-0.198819	0.296346	-0.521732	2.38452	2.45504	-0.287186	others
	1207	0.270431	-0.376915	-0.521732	-0.977402	-0.26984	-0.85152	others
	1208	0.144588	0.640667	-0.186878	2.51163	3.9591	-0.520578	others
	1209	-0.393925	-0.231653	-0.521732	-0.155389	-0.363894	-0.794545	others
	1210	0.183469	2.64122	-0.141104	-0.759994	-0.57165	-0.37495	others
	1211	-0.232391	-0.0604542	-0.521732	2.23079	0.789525	0.214761	others
	1212	-0.431705	-0.505493	0.399773	-0.242739	-0.310873	0.811949	others
	1213	-0.577383	-0.114262	-0.454792	-0.498997	-0.67709	0.280924	others
	1214	-0.555688	0.199189	-0.462831	1.21275	0.154604	-0.691842	others
	1215	0.488052	-0.867812	-0.413779	-0.991319	-0.605168	0.235088	others
	1216	-0.434024	-0.607224	0.659888	-0.583204	-0.601507	-0.400026	others
	1217	-0.366325	-0.864981	-0.521732	-0.70165	-0.676265	-0.837266	others
	1218	-0.55766	2.12746	3.26301	0.00263681	-0.67709	-0.69869	others
	1219	1.15696	0.605177	-0.521732	-0.843232	-0.246887	-0.350726	others
	1220	-0.642703	-0.620181	-0.521732	-0.900883	-0.167571	-0.768019	others
	1221	-0.285311	-0.642387	-0.433817	-0.639405	-0.67709	0.197036	others
	1222	-0.484784	0.184946	-0.521732	-0.276689	-0.67709	-0.674544	others
	1223	1.49636	0.555857	0.743109	-0.564636	-0.67709	-0.422245	others
	1224	-0.369138	0.524058	-0.521732	1.52887	0.661173	-0.276221	others
	1225	-0.584986	-0.688403	0.559935	0.747008	0.462405	-0.529115	others
	1226	-0.239573	-0.840903	-0.521732	-0.622895	-0.422366	0.381117	others
	1227	0.0237319	-0.319159	-0.452269	-0.843133	-0.318388	-0.268209	others
	1228	0.434369	0.772213	0.46474	-0.795581	-0.617299	-0.401125	others
	1229	-0.589072	0.138696	-0.521732	-1.08881	0.629489	-0.821124	others
	1230	1.42622	3.45737	2.67029	-0.881953	-0.666849	-0.85152	others
	1231	4.05176	0.49038	4.77697	-0.0676186	-0.43762	0.367912	others
	1232	0.433269	-0.867812	-0.521732	-0.524391	-0.296116	-0.827771	others
	1233	0.972052	-0.605178	0.126652	-0.585318	-0.67709	2.16854	others
	1234	0.141119	-0.764608	-0.521732	-0.730702	-0.527544	-0.502526	others
	1235	0.253515	2.98827	3.65486	0.189222	-0.488959	-0.178659	others
	1236	0.378048	-0.673075	0.77862	1.72871	1.19	0.888125	others
	1237	-0.0155453	-0.867812	1.67986	0.071154	-0.67709	0.824056	others
	1238	3.7387	1.47659	3.62348	-0.852535	-0.48925	-0.187531	others
	1239	-0.642703	-0.448843	-0.465373	1.45438	0.529782	-0.614678	others
	1240	-0.594253	-0.441278	4.08558	-0.182184	0.796294	-0.637947	others
	1241	-0.337872	-0.723145	-0.521732	1.03395	-0.67709	-0.647725	others
	1242	-0.363657	-0.634944	-0.019867	-1.04971	-0.56896	0.18983	others
	1243	-0.00334628	-0.669731	-0.4512	1.33405	-0.0384822	-0.45276	others
	1244	0.346202	-0.0248998	0.946901	1.86189	1.21653	-0.610009	others
	1245	-0.344449	-0.867812	0.328346	-0.561025	-0.220872	-0.258203	others
	1246	3.04982	2.19121	6.18889	-0.708606	0.596777	-0.85152	others
	1247	-0.115419	-0.860057	-0.387851	1.1961	-0.440736	0.00948437	others
	1248	0.69564	0.0183567	-0.342434	1.98716	1.32736	0.363393	others
	1249	0.402122	-0.548916	0.749434	0.0528922	-0.67709	-0.806408	others
	1250	0.803101	-0.459358	0.312588	-0.514571	-0.238119	1.0989	others
	1251	-0.382391	-0.120761	-0.223924	0.366506	0.156929	-0.85152	others
	1252	-0.338875	-0.658205	-0.521732	-0.810106	-0.67709	0.251431	others
	1253	0.0865176	-0.417668	-0.178126	-0.360588	-0.438917	0.820361	others
	1254	2.35792	1.57372	1.60999	0.172349	-0.204335	-0.0341104	others
	1255	0.614755	-0.33107	1.50705	1.64797	1.34134	0.543936	others
	1256	-0.132937	-0.0437951	-0.521732	1.4927	4.01949	-0.839479	others
	1257	-0.580923	-0.397611	-0.128364	2.2132	2.10639	0.36081	others
	1258	-0.0908133	-0.267142	-0.521732	2.09159	2.75755	0.0674862	others
	1259	0.27734	-0.24575	0.284806	1.68679	1.31747	-0.151472	others
	1260	-0.459352	0.743997	-0.521732	-0.684124	0.789375	-0.313085	others
	1261	-0.334467	-0.850804	3.20945	-0.505367	-0.64067	-0.0865968	others
	1262	1.606	-0.741143	-0.521732	-0.772451	-0.67709	0.160655	others
	1263	-0.417488	0.0899066	-0.521732	-0.0399741	-0.612263	-0.254198	others
	1264	-0.295776	-0.504804	-0.521732	1.99866	1.03826	-0.555258	others
	1265	-0.642703	-0.14597	-0.521732	-1.09386	-0.67709	-0.85152	others
	1266	0.322542	-0.362654	-0.521732	0.933689	0.957563	-0.823786	others
	1267	-0.0170007	1.06151	0.761026	-0.641921	-0.507329	0.40144	others
	1268	-0.642703	-0.649582	-0.325931	-1.09386	-0.448901	-0.544983	others
	1269	0.00399293	2.24289	4.90145	-0.0773818	-0.67709	-0.404057	others
	1270	-0.642703	0.213759	0.236739	-0.505056	-0.67709	-0.708547	others
	1271	0.151868	-0.867812	0.175672	-0.298763	-0.573718	-0.384854	others
	1272	-0.500111	0.0747781	0.208824	-0.346599	-0.195264	-0.461969	others
	1273	-0.632476	-0.273567	-0.139307	-0.794084	-0.505062	-0.439584	others
	1274	0.861115	-0.740587	-0.242631	-0.550372	-0.559964	0.148005	others
	1275	0.114004	0.0994889	-0.374229	-0.718741	-0.67709	-0.603242	others
	1276	4.45233	1.60231	5.84323	0.500538	-0.330061	-0.173041	others
	1277	-0.642703	-0.644147	-0.521732	-0.760647	-0.67709	-0.845173	others
	1278	-0.552939	-0.590023	0.727631	-0.118848	0.807399	-0.479487	others
	1279	0.174197	-0.13691	-0.521732	-0.384934	-0.406658	-0.476506	others
	1280	-0.439231	-0.867812	-0.521732	-1.09386	-0.284766	-0.157249	others
	1281	-0.393101	-0.844902	1.50208	0.281092	-0.67709	-0.604431	others
	1282	-0.611644	-0.531552	-0.521732	-0.557123	-0.531182	-0.308473	others
	1283	0.264709	-0.0786901	2.26184	2.40899	1.59457	0.333676	others
	1284	0.0596285	-0.867812	2.07804	0.163776	-0.67709	-0.198995	others
	1285	3.42419	2.05192	4.95974	-0.114866	-0.54932	-0.786502	others
	1286	-0.537876	-0.426451	-0.521732	-1.08881	-0.534005	-0.666755	others
	1287	1.19303	0.461275	-0.38088	-0.951636	-0.474164	-0.755205	others
	1288	-0.224538	0.824951	-0.521732	-1.03547	-0.0178314	-0.85152	others
	1289	0.70329	-0.867812	-0.521732	0.0378554	-0.60083	0.99478	others
	1290	-0.149043	-0.674581	0.17183	-0.943132	0.155699	-0.2187	others
	1291	-0.0744142	-0.439027	-0.429253	-0.0347443	-0.438172	0.0399246	others
	1292	-0.438905	-0.670022	-0.22642	1.23848	1.50063	-0.762393	others
	1293	-0.466282	-0.224932	0.8996	-0.683954	-0.67709	0.0334469	others
	1294	0.114662	-0.280916	-0.461305	-0.41121	-0.590401	-0.685759	others
	1295	3.50847	2.55034	6.25967	-0.512868	-0.0862373	-0.85152	others
	1296	0.734061	2.28332	0.398441	0.113146	-0.67709	0.470554	others
	1297	4.43828	2.86966	2.03402	-0.95654	-0.288907	0.829341	others
	1298	-0.622891	0.514917	-0.521732	-0.214194	-0.67709	-0.85152	others
	1299	-0.258825	0.842602	0.0685927	-0.435267	-0.67709	-0.505927	others
	1300	-0.0657713	-0.867812	-0.395484	-0.770302	-0.67709	-0.85152	others
	1301	-0.34074	-0.867812	-0.334894	-0.731778	-0.67709	0.00966279	others
	1302	-0.234546	-0.710756	0.797331	-0.986781	-0.606183	-0.355253	others
	1303	0.856885	-0.187908	0.69013	-0.139725	-0.161366	0.394906	others
	1304	-0.0721416	-0.578914	-0.0846965	-0.603618	1.85355	-0.47453	others
	1305	-0.192652	-0.217166	-0.521732	2.10887	0.36551	2.22691	others
	1306	0.112936	-0.867812	-0.322075	-0.407353	-0.67709	-0.648803	others
	1307	-0.544606	-0.833194	-0.521732	-0.821383	-0.67709	-0.642084	others
	1308	0.426775	0.847915	-0.13883	-0.90572	-0.67709	0.310311	others
	1309	-0.00987039	0.905783	0.50552	1.78091	1.09812	0.499914	others
	1310	-0.608161	-0.833973	-0.521732	-1.00675	-0.51512	0.548412	others
	1311	-0.642703	2.05017	1.59324	-0.752469	0.549438	-0.442882	others
	1312	-0.114014	0.350164	0.228001	3.01329	3.58452	0.425529	others
	1313	-0.399402	-0.363886	1.98142	-0.875568	-0.67709	-0.85152	others
	1314	0.794875	-0.441337	-0.148999	0.0966575	0.406616	-0.85152	others
	1315	-0.35946	1.19188	1.56	-0.871266	-0.634423	2.78352	others
	1316	0.0435617	0.458446	0.083155	2.59641	3.69261	0.240552	others
	1317	0.302935	-0.823369	-0.521732	1.4707	1.57057	1.22238	others
	1318	0.02179	0.418637	-0.433825	1.81998	2.1288	0.0196066	others
	1319	3.15614	3.87042	3.42512	0.33541	-0.536369	-0.430777	others
	1320	3.57994	1.19252	4.24354	-0.328636	-0.55786	-0.0920937	others
	1321	-0.0299022	-0.489776	-0.521732	0.497197	-0.67709	-0.85152	others
	1322	-0.373171	0.166289	1.6696	2.66296	3.0369	-0.244028	others
	1323	3.02363	2.12817	6.33548	-0.729529	-0.107835	-0.731329	others
	1324	3.67014	2.32801	4.66558	-1.09386	-0.633117	-0.4802	others
	1325	0.165164	3.19317	3.9724	0.114199	-0.638417	-0.707818	others
	1326	0.395801	-0.0945738	-0.521732	0.807199	-0.108009	-0.580676	others
	1327	0.227457	0.316528	-0.521732	1.71536	1.91677	-0.185055	others
	1328	-0.0168051	-0.625107	-0.521732	-0.98005	-0.286321	-0.627408	others
	1329	1.2467	-0.867812	-0.521732	-1.07374	-0.653033	2.10912	others
	1330	3.36502	2.66162	6.51573	-0.00190626	-0.327843	-0.640485	others
	1331	-0.588821	3.65099	-0.521732	-0.918288	-0.0367821	-0.752955	others
	1332	-0.642703	-0.429062	-0.521732	1.37058	0.280911	-0.352195	others
	1333	1.29935	-0.663173	-0.521732	-0.494159	-0.67709	-0.214996	others
	1334	0.0970124	-0.38879	-0.199503	-0.180899	-0.67709	0.472671	others
	1335	1.11355	0.00717339	-0.521732	-0.554942	-0.67709	-0.0904775	others
	1336	3.47618	0.904958	2.08099	-0.682129	-0.67709	0.378742	others
	1337	-0.451904	3.11426	4.99677	0.389458	-0.426515	0.528335	others
	1338	-0.382559	-0.796962	3.70597	0.633679	1.09953	-0.85152	others
	1339	3.77158	1.26735	4.76701	-0.57512	0.146333	-0.85152	others
	1340	-0.580956	-0.735044	0.0248588	-0.952158	-0.281521	-0.85152	others
	1341	0.483959	2.93382	3.0945	0.404524	0.458126	0.867948	others
	1342	-0.245491	1.45945	1.05457	-0.72639	-0.67709	-0.526388	others
	1343	-0.171897	-0.660386	0.226001	1.64173	0.665416	-0.771579	others
	1344	-0.542105	-0.867812	-0.521732	-1.03307	-0.67709	-0.677579	others
	1345	0.389374	1.51553	1.10847	-0.675147	-0.67709	-0.85152	others
	1346	-0.0658099	-0.394357	-0.451723	-0.346191	-0.390316	-0.398539	others
	1347	3.99833	2.74636	4.24654	0.297697	-0.316953	0.908133	others
	1348	-0.620129	0.468028	-0.521732	0.356612	-0.67709	-0.0149881	others
	1349	-0.0722828	0.0866021	0.901121	0.237887	-0.667884	0.23089	others
	1350	-0.0978571	-0.202862	-0.272388	0.840338	0.69276	-0.452461	others
	1351	0.511015	-0.116789	-0.0904492	-0.607483	-0.67709	1.0151	others
	1352	-0.141963	-0.350404	0.152253	1.3734	1.18021	-0.699992	others
	1353	0.213689	0.948057	3.8008	0.776515	-0.483514	-0.0814047	others
	1354	-0.0669206	-0.237704	-0.521732	2.09776	4.21314	-0.450523	others
	1355	-0.298582	-0.69892	-0.521732	-0.812032	-0.292932	0.291775	others
	1356	-0.592233	-0.593794	0.611059	-0.233353	-0.67709	-0.599522	others
	1357	-0.503942	-0.867812	-0.266644	-0.667956	-0.67709	-0.674173	others
	1358	-0.222317	-0.462583	1.9326	-0.851417	-0.67709	-0.159044	others
	1359	-0.4525	2.33674	-0.521732	-0.869726	-0.67709	-0.85152	others
	1360	0.0295408	-0.65648	-0.290166	0.386393	-0.67709	0.18314	others
	1361	4.27621	1.99556	4.09971	-0.30752	0.0963932	0.448942	others
	1362	-0.338837	-0.867812	0.873868	1.6323	1.97103	-0.454089	others
	1363	4.03198	0.169252	2.48403	0.479344	-0.191964	4.31644	others
	1364	0.0494668	-0.704448	-0.521732	-1.06327	-0.566036	-0.105519	others
	1365	-0.498224	0.0168516	0.645103	1.60729	0.529698	-0.170138	others
	1366	-0.276541	-0.686068	-0.521732	0.318307	-0.572892	0.278721	others
	1367	-0.122067	-0.135069	-0.521732	-0.50383	-0.67709	-0.305691	others
	1368	-0.427193	-0.36305	-0.358754	1.50746	1.01747	-0.365188	others
	1369	-0.325353	-0.618892	-0.104514	1.53171	1.10597	0.299768	others
	1370	-0.237442	-0.626886	-0.521732	-0.391445	-0.511316	-0.73186	others
	1371	-0.273154	-0.866353	-0.0136255	-0.921763	-0.658134	-0.00798368	others
	1372	-0.540712	-0.867812	-0.521732	-0.698703	-0.67709	-0.85152	others
	1373	-0.0893641	2.47702	-0.521732	-1.05955	-0.523974	-0.672115	others
	1374	4.17199	2.15474	0.0623379	0.456323	-0.67709	0.924208	others
	1375	-0.642703	-0.84104	-0.521732	0.557252	-0.67709	-0.85152	others
	1376	-0.109567	0.953441	-0.521732	-0.516407	-0.0817906	-0.266019	others
	1377	-0.246108	-0.867812	0.137496	-0.815682	-0.623165	0.0223219	others
	1378	-0.642703	-0.59159	2.26993	-0.888901	1.02112	-0.573033	others
	1379	-0.550632	-0.660926	0.638227	-0.995216	-0.313256	-0.70566	others
	1380	0.652635	-0.144361	-0.521732	0.410429	-0.135245	-0.487835	others
	1381	-0.432262	-0.110947	0.182756	0.210577	-0.67709	0.522059	others
	1382	4.20516	2.90508	1.68528	0.403271	-0.67709	2.89531	others
	1383	-0.457732	-0.62014	-0.521732	-0.206473	-0.485803	-0.751114	others
	1384	-0.176272	0.243674	3.73968	-0.798659	-0.621932	-0.85152	others
	1385	-0.278033	-0.168031	-0.521732	0.0943969	-0.67709	-0.85152	others
	1386	4.1862	2.62039	3.8875	-0.734699	-0.67709	-0.58064	others
	1387	0.277878	-0.505245	-0.521732	0.115188	0.0206876	-0.693563	others
	1388	0.962197	-0.664608	-0.521732	-0.87918	-0.0701152	1.35635	others
	1389	4.01742	2.48163	2.20845	-0.988013	-0.67709	0.546384	others
	1390	-0.642703	-0.562761	-0.413835	1.23197	0.595535	-0.584042	others
	1391	0.310887	0.246744	-0.521732	1.18491	0.361281	0.24848	others
	1392	-0.597312	-0.707162	-0.521732	-0.0394993	-0.51171	-0.85152	others
	1393	-0.627888	-0.10128	0.86203	2.76268	3.96349	1.17576	others
	1394	0.832081	-0.867812	-0.521732	-0.633819	-0.362312	0.155119	others
	1395	-0.642703	-0.706524	1.36239	-1.09386	-0.67709	-0.550229	others
	1396	0.944814	-0.712931	-0.521732	0.0902196	0.0946587	-0.30595	others
	1397	-0.0547423	-0.708299	-0.521732	-0.713504	-0.502275	-0.552926	others
	1398	0.966368	-0.343244	-0.521732	-0.493223	-0.422878	-0.172575	others
	1399	0.156769	-0.558287	4.12889	-1.09386	-0.67709	0.231475	others
	1400	-0.303268	0.410134	2.33399	-0.10031	-0.67709	-0.72864	others
	1401	3.96698	3.43124	4.86597	-0.742392	-0.61497	-0.723929	others
	1402	0.0411315	-0.533831	-0.521732	-0.881996	-0.67709	-0.85152	others
	1403	0.045092	2.07034	3.63413	-0.248577	-0.587691	-0.85152	others
	1404	-0.346195	2.2028	0.383371	-0.64012	-0.551082	-0.85152	others
	1405	1.26668	4.36558	2.79279	-0.0605538	-0.163364	-0.365249	others
	1406	-0.0423888	-0.334259	-0.521732	-0.598213	-0.67709	-0.258577	others
	1407	3.68484	0.892144	-0.254704	-0.457083	-0.67709	-0.788215	others
	1408	0.304197	-0.207221	-0.0459729	0.986542	0.652094	0.221129	others
	1409	1.15332	-0.820423	-0.521732	-0.866338	-0.67709	0.688221	others
	1410	-0.463969	0.303639	-0.410209	-0.282413	-0.67709	0.289205	others
	1411	-0.064839	-0.823315	2.6188	-0.594678	-0.640653	-0.136431	others
	1412	0.0802208	-0.743156	-0.50296	-0.739745	-0.405027	-0.85152	others
	1413	4.91553	2.84496	3.10507	0.610678	-0.51295	4.43831	others
	1414	3.51726	2.26995	1.64229	-0.64561	-0.67709	-0.474528	others
	1415	-0.155026	0.520697	-0.493884	-1.03888	-0.628051	-0.36504	others
	1416	-0.642703	-0.689574	-0.507794	-0.0159304	-0.67709	-0.836653	others
	1417	0.323462	-0.128989	-0.521732	-0.182109	-0.67709	-0.85152	others
	1418	-0.155608	-0.847024	-0.292492	-0.705033	-0.67709	-0.0278648	others
	1419	-0.335173	-0.867812	-0.245725	-1.09386	-0.54248	-0.244768	others
	1420	-0.50361	-0.372525	-0.166649	-0.757651	-0.182728	-0.774282	others
	1421	4.21848	2.08795	2.63599	-0.194438	-0.570491	-0.114573	others
	1422	-0.245152	-0.652932	-0.521732	-0.631727	-0.67709	-0.69719	others
	1423	4.17688	0.944145	4.4161	-0.068288	-0.356033	-0.85152	others
	1424	4.63537	3.24449	2.68422	-1.01526	-0.644247	0.324324	others
	1425	-0.642703	0.552678	-0.521732	0.75524	-0.128495	-0.371273	others
	1426	-0.275146	1.43943	-0.0151018	-0.593444	-0.0581817	-0.456101	others
	1427	3.96418	1.80641	3.68924	-0.426795	-0.400336	-0.407313	others
	1428	0.278467	0.0334785	-0.415266	1.70615	1.23292	-0.47644	others
	1429	0.0108383	-0.675291	-0.521732	0.697959	0.76638	0.125564	others
	1430	4.96818	1.82727	4.5162	0.101451	-0.506734	0.288735	others
	1431	0.00321452	-0.479184	-0.521732	2.24531	1.36078	-0.535244	others
	1432	0.673811	-0.172456	3.88118	-0.469911	-0.67709	-0.637141	others
	1433	4.05438	2.1787	4.19739	-0.0670179	-0.582451	2.41663	others
	1434	0.672225	-0.867812	-0.521732	-0.115048	-0.67709	-0.85152	others
	1435	0.281389	-0.0784542	-0.139566	-0.456696	-0.67709	-0.348014	others
	1436	4.99838	2.87398	2.06732	-0.734689	-0.08575	-0.0161911	others
	1437	-0.455001	-0.867812	-0.235402	1.05073	-0.67709	-0.85152	others
	1438	0.129707	-0.865281	0.979557	0.0376542	-0.67709	-0.121457	others
	1439	4.27633	2.72773	3.59971	0.452405	-0.22127	0.806077	others
	1440	0.80653	0.923641	-0.266256	-0.0273646	-0.67709	-0.299857	others
	1441	-0.145855	0.143421	3.1141	-1.09386	-0.67709	-0.101288	others
	1442	-0.570145	-0.64472	-0.521732	-1.00236	-0.67709	-0.75807	others
	1443	2.4172	2.72869	2.75733	-0.0704713	-0.657234	-0.85152	others
	1444	-0.520321	-0.788715	-0.521732	-1.09386	1.12891	0.106856	others
	1445	0.448722	-0.856557	0.38959	-0.637699	-0.67709	-0.157832	others
	1446	0.0164145	-0.471569	-0.521732	0.0152366	-0.529904	-0.434003	others
	1447	-0.642703	-0.862121	-0.521732	-0.863108	-0.67709	-0.85152	others
	1448	-0.642703	-0.715973	-0.521732	-0.616351	-0.67709	-0.709053	others
	1449	0.216711	-0.867812	-0.521732	-0.533394	-0.67709	-0.832817	others
	1450	0.0781602	0.913215	-0.246919	-0.0520469	0.323128	-0.504747	others
	1451	-0.557888	1.14693	-0.375184	-0.389547	-0.588696	-0.85152	others
	1452	1.14244	-0.46907	0.711758	-1.09386	-0.210561	-0.735916	others
	1453	-0.361196	-0.361652	-0.521732	-0.0758517	-0.67709	0.899953	others
	1454	0.101097	0.857456	-0.521732	-0.202553	-0.67709	-0.436551	others
	1455	-0.418866	-0.739239	-0.521732	-0.682059	-0.67709	-0.394338	others
	1456	0.624633	-0.867812	0.214213	-0.00516973	-0.522978	1.15074	others
	1457	-0.56934	-0.694785	-0.521732	-1.09386	-0.615947	-0.70131	others
	1458	0.182166	-0.101141	-0.521732	-0.782456	-0.67709	1.23441	others
	1459	-0.122642	-0.666152	-0.422518	1.61102	1.31294	-0.0702147	others
	1460	0.189212	-0.69431	-0.521732	-0.74042	-0.063864	0.703599	others
	1461	1.34211	-0.796962	-0.521732	-0.370713	0.304972	0.652832	others
	1462	-0.642703	1.17704	-0.521732	-1.09386	-0.535552	-0.329534	others
	1463	3.51936	2.73332	2.28221	-0.290543	-0.409711	-0.268967	others
	1464	-0.642703	-0.711981	-0.521732	-1.09386	-0.531095	-0.708005	others
	1465	-0.642703	1.65921	0.146023	2.82818	4.19209	0.0544894	others
	1466	3.96607	2.93508	2.64479	-0.735871	-0.177918	-0.278508	others
	1467	-0.384663	3.35801	3.3961	0.183988	-0.603219	-0.801981	others
	1468	-0.499431	-0.511435	-0.521732	-0.735494	-0.0342571	-0.499302	others
	1469	1.9272	3.13445	4.72176	-0.0358001	0.564705	-0.188058	others
	1470	-0.221211	2.78155	4.02635	-0.241304	-0.67709	-0.286507	others
	1471	-0.104485	0.489947	1.20258	3.111	4.01352	0.531821	others
	1472	0.164444	-0.389817	-0.0399876	-0.750498	-0.67709	1.48036	others
	1473	-0.369183	0.169125	4.47761	-1.09386	-0.67709	-0.339696	others
	1474	0.0941519	-0.542952	-0.521732	-0.810829	-0.324539	-0.445259	others
	1475	-0.584855	-0.0965783	0.441679	1.79794	-0.67709	-0.202977	others
	1476	0.555401	-0.0698625	0.634527	1.84821	0.527847	-0.283006	others
	1477	0.756522	-0.489243	-0.321262	1.69358	1.60909	1.01284	others
	1478	-0.0368402	0.247632	-0.419935	2.52097	2.30388	-0.11322	others
	1479	4.31251	1.21078	2.0858	0.17408	-0.67709	1.21264	others
	1480	1.97184	-0.867812	0.414896	-0.300144	-0.67709	-0.221764	others
	1481	-0.255781	-0.539291	0.343239	-1.09386	-0.642534	-0.85152	others
	1482	-0.530775	-0.822552	-0.188429	-1.07335	-0.67709	-0.750683	others
	1483	0.2369	-0.113745	-0.521732	-1.09386	-0.67709	-0.85152	others
	1484	-0.290015	-0.800975	-0.521732	-1.09386	-0.67709	-0.85152	others
	1485	-0.398442	-0.160924	-0.521732	-1.09386	-0.59853	-0.769806	others
	1486	3.94014	1.34515	4.04083	-0.584525	-0.548848	0.0553594	others
	1487	-0.387682	0.745947	-0.521732	-0.919858	-0.67709	-0.640348	others
	1488	-0.325801	-0.241566	0.0391614	1.86836	2.26232	-0.827942	others
	1489	-0.0029559	-0.867812	-0.521732	-0.261243	-0.67709	0.135749	others
	1490	-0.642703	-0.708496	-0.28784	1.90554	4.17251	0.246458	others
	1491	-0.207508	-0.763406	0.437595	-0.0571874	-0.67709	0.696181	others
	1492	3.80978	2.32159	2.94137	-0.0996519	-0.67709	0.202835	others
	1493	-0.441238	0.520439	0.761115	2.45464	0.581411	0.881083	others
	1494	0.594784	-0.633807	0.916657	-0.870858	-0.491828	-0.789309	others
	1495	-0.295905	0.0521869	-0.379829	1.86419	0.419416	1.02819	others
	1496	-0.0124008	-0.488174	-0.521732	-0.613838	-0.645432	-0.85152	others
	1497	0.496149	-0.247224	-0.361876	-0.681832	-0.67709	-0.85152	others
	1498	4.20578	1.82823	2.827	-0.43275	-0.67709	-0.148104	others
	1499	0.0767775	0.359132	-0.521732	3.09077	3.86771	0.708234	others
	1500	0.371279	0.353049	-0.521732	-1.09386	-0.535109	-0.470531	others
	1501	-0.425459	-0.720914	-0.109674	-0.724493	-0.67709	-0.496259	others
	1502	-0.642703	-0.789243	-0.521732	-0.279767	-0.673258	-0.491564	others
	1503	-0.615313	-0.591663	-0.521732	0.507923	0.457757	-0.641474	others
	1504	-0.217888	0.436445	-0.521732	-1.09386	-0.67709	-0.85152	others
	1505	1.05052	-0.685019	-0.521732	-0.0559187	-0.67709	0.708892	others
	1506	0.935636	-0.690159	0.270188	-1.09386	-0.0691436	1.26988	others
	1507	-0.642703	-0.298023	-0.417311	-0.720793	-0.67709	0.0128457	others
	1508	0.250053	0.0569653	-0.425719	1.69207	1.15218	0.803115	others
	1509	-0.394448	0.246134	-0.521732	0.926752	1.11791	-0.566385	others
	1510	-0.406628	-0.795573	0.365363	-1.02093	-0.67709	-0.805777	others
	1511	0.983512	0.526394	-0.00640335	-0.729568	-0.55566	-0.532537	others
	1512	-0.601261	0.117118	1.94878	-0.618203	-0.67709	-0.741861	others
	1513	0.20951	-0.191402	-0.229888	-0.25379	-0.494125	0.710278	others
	1514	-0.525198	2.80172	3.35719	0.648002	-0.386249	-0.69223	others
	1515	-0.585034	-0.310124	-0.135909	-0.973932	-0.67709	0.359325	others
	1516	0.297302	-0.642187	-0.521732	-0.737754	-0.674664	2.17863	others
	1517	-0.407674	-0.549721	0.215634	-0.185307	0.121296	-0.538524	others
	1518	-0.374794	-0.845906	-0.521732	-0.677564	-0.67709	-0.635178	others
	1519	0.324658	-0.681324	-0.521732	2.48797	4.61203	-0.591824	others
	1520	-0.441155	-0.79526	-0.521732	-1.09386	-0.0416496	0.0732047	others
	1521	-0.292935	-0.257749	0.422036	-0.261757	-0.67709	-0.465499	others
	1522	-0.584646	1.31123	-0.521732	-1.07069	-0.628651	-0.386014	others
	1523	0.985523	-0.733693	-0.521732	-0.220465	-0.67709	1.01154	others
	1524	0.058326	-0.789917	-0.521732	-0.477753	-0.637566	1.80184	others
	1525	-0.144969	-0.426095	-0.521732	0.167981	-0.487295	-0.825997	others
	1526	-0.456412	-0.79045	-0.178106	0.590588	-0.0344535	-0.848365	others
	1527	2.94026	0.0267121	2.51128	0.317566	-0.340276	-0.258965	others
	1528	-0.642703	-0.701681	-0.521732	0.0475285	-0.489735	-0.85152	others
	1529	0.461703	0.0637964	-0.521732	-0.980822	-0.67709	-0.385494	others
	1530	0.29469	-0.48363	-0.521732	1.81457	2.59348	-0.626426	others
	1531	-0.364341	-0.867812	-0.521732	-0.0260634	-0.47816	-0.450615	others
	1532	0.0930691	0.483531	1.88017	1.67713	0.837929	-0.159763	others
	1533	-0.315284	0.759698	-0.521732	-1.09386	-0.673219	-0.699595	others
	1534	-0.322465	-0.748012	-0.272997	-0.679836	-0.512406	0.226993	others
	1535	-0.494229	-0.771331	0.648359	-0.981245	-0.67709	-0.85152	others
	1536	-0.642703	-0.720586	-0.521732	-0.981946	-0.67709	-0.641926	others
	1537	0.89331	-0.223124	-0.521732	-0.797315	-0.67709	-0.552341	others
	1538	-0.642703	-0.867812	-0.521732	-1.05017	-0.286111	-0.85152	others
	1539	1.60421	-0.867812	-0.34409	-0.505093	-0.409609	-0.640983	others
	1540	0.35196	0.137182	-0.521732	1.37535	-0.510424	-0.0158841	others
	1541	-0.00917754	-0.867812	-0.521732	-0.672429	1.07801	-0.243476	others
	1542	-0.38921	0.0584291	0.0484515	-0.979388	-0.345927	-0.279336	others
	1543	-0.623204	2.49059	3.97625	-0.355784	-0.173438	-0.804744	others
	1544	1.17399	-0.834829	-0.521732	-1.04332	0.382311	0.626929	others
	1545	-0.515818	1.37533	3.70457	0.122823	0.328356	-0.448673	others
	1546	-0.642703	-0.867812	-0.521732	-1.09386	3.17343	-0.640379	others
	1547	0.120399	1.64079	0.148065	3.26884	1.21351	1.90886	others
	1548	-0.642703	-0.867812	-0.521732	-1.09386	-0.617488	-0.85152	others
	1549	0.0796159	-0.861645	-0.240485	-0.978753	-0.67709	0.251346	others
	1550	1.44264	-0.171062	0.125836	-0.690597	-0.67709	-0.640379	others
	1551	-0.247128	-0.849485	0.386522	-0.468716	3.60278	-0.762172	others
	1552	0.129561	-0.148553	-0.521732	-1.09386	-0.67709	-0.520852	others
	1553	0.137001	-0.677113	2.03822	-0.318185	-0.67709	0.195535	others
	1554	0.52647	-0.0339171	3.22076	-0.994073	-0.0443266	-0.606527	others
	1555	-0.58321	-0.867812	-0.521732	-0.287637	-0.67709	-0.85152	others
	1556	2.85996	2.36234	3.41841	0.161525	-0.67709	0.176587	others
	1557	-0.485073	-0.867812	-0.521732	-0.79024	-0.560236	-0.85152	others
	1558	-0.337842	0.24523	-0.521732	1.1721	-0.67709	-0.366577	others
	1559	0.0730641	-0.715996	-0.521732	-1.09386	-0.67709	0.746032	others
	1560	-0.301246	-0.418574	-0.134212	-1.09386	-0.548018	-0.727865	others
	1561	-0.155355	-0.867812	-0.521732	-1.09386	-0.67709	0.820735	others
	1562	-0.237578	0.0600427	-0.521732	-0.158883	0.0137602	-0.63225	others
	1563	-0.23199	-0.402355	0.0918034	1.14774	1.12903	-0.437202	others
	1564	-0.33077	-0.585745	-0.521732	-0.43124	-0.67709	-0.85152	others
	1565	0.16587	0.157822	-0.487991	-0.376748	0.0855859	-0.0819652	others
	1566	-0.48272	-0.867812	0.701143	0.466603	-0.667995	-0.742487	others
	1567	-0.332617	-0.867812	-0.521732	0.129147	-0.520786	1.22216	others
	1568	-0.147049	-0.867812	-0.22389	-0.772623	-0.412989	-0.114976	others
	1569	-0.0197528	-0.854631	0.533503	-0.96393	-0.560795	-0.254492	others
	1570	0.36458	0.256091	-0.521732	-0.0361324	-0.409886	0.0670208	others
	1571	1.16523	-0.761384	-0.521732	-0.259388	-0.488284	1.64847	others
	1572	-0.23976	0.131688	0.186627	-0.766358	-0.67709	-0.724015	others
	1573	-0.445331	0.75377	-0.521732	-0.0979869	-0.67709	-0.0831578	others
	1574	-0.2631	-0.565027	-0.286587	1.21746	0.047241	-0.130431	others
	1575	-0.291578	-0.572814	-0.521732	-0.331033	-0.614934	-0.159635	others
	1576	-0.642703	2.92553	2.42695	-0.7825	-0.669291	-0.520229	others
	1577	-0.26021	-0.10997	-0.521732	-0.682392	0.0236089	-0.560296	others
	1578	-0.642703	-0.829824	-0.470207	1.44737	-0.55429	-0.85152	others
	1579	-0.609726	-0.728459	0.120121	0.279004	-0.40436	0.199603	others
	1580	-0.519568	-0.571615	-0.521732	-0.472324	-0.041646	-0.0559832	others
	1581	-0.425214	-0.401875	-0.311397	-1.06629	-0.67709	-0.85152	others
	1582	-0.413678	-0.735304	-0.381713	-0.356958	-0.67709	-0.448121	others
	1583	-0.642703	-0.512381	-0.521732	-1.08216	-0.67709	-0.708457	others
	1584	-0.642703	-0.867812	-0.521732	-0.870658	-0.67709	-0.297449	others
	1585	-0.325246	-0.114284	-0.521732	-0.829331	-0.161057	-0.48194	others
	1586	-0.371091	-0.867812	-0.521732	-0.942112	-0.341262	-0.85152	others
	1587	-0.55555	0.0286657	-0.521732	1.34451	1.2726	-0.85152	others
	1588	0.0858882	0.32307	1.62245	1.294	1.96651	-0.783693	others
	1589	-0.3812	-0.450665	0.258547	-1.02278	-0.369659	-0.342242	others
	1590	0.169618	-0.867812	1.62805	-0.799948	-0.67709	-0.260553	others
	1591	-0.607167	-0.61613	-0.521732	-0.836651	-0.67709	-0.831229	others
	1592	-0.405456	-0.770482	-0.521732	-1.0525	-0.67709	-0.578248	others
	1593	-0.642703	-0.682154	-0.521732	-1.0179	-0.67709	-0.534586	others
	1594	-0.416521	-0.0977687	2.93085	-1.09386	-0.168897	-0.85152	others
	1595	-0.642703	-0.720032	2.30517	-1.00912	-0.46086	-0.67545	others
	1596	-0.406073	-0.835505	0.354336	-0.772164	-0.490432	-0.833796	others
	1597	0.613569	0.0883767	-0.195925	-0.30421	-0.620669	-0.824418	others
	1598	-0.238079	-0.801523	-0.521732	-0.859108	-0.582466	-0.79202	others
	1599	4.11278	2.73044	-0.213346	-0.357607	-0.06841	0.232277	others
	1600	-0.642703	-0.637046	-0.521732	0.20918	-0.67709	-0.2976	others
	1601	-0.506206	-0.867812	-0.521732	0.392869	-0.67709	-0.655036	others
	1602	-0.182515	-0.0491339	0.224839	-0.420283	-0.551407	-0.564704	others
	1603	-0.642703	-0.867812	-0.521732	0.206066	-0.67709	-0.396914	others
	1604	0.180695	-0.130778	0.0754694	-1.09386	-0.581777	-0.85152	others
	1605	-0.642703	-0.867812	-0.521732	-1.02887	-0.57112	-0.738386	others
	1606	-0.0509155	1.31074	-0.463982	3.14386	1.78114	0.995858	others
	1607	-0.402773	-0.866983	-0.265003	0.640201	-0.631528	-0.780826	others
	1608	1.02676	2.72011	1.17271	-0.629829	-0.502269	-0.85152	others
	1609	-0.327978	2.67573	-0.521732	-1.09386	-0.67709	-0.758364	others
	1610	0.832975	-0.867812	-0.521732	-0.928599	-0.408328	-0.404796	others
	1611	-0.594729	-0.282698	-0.0394367	1.19428	-0.12041	-0.632927	others
	1612	-0.635413	-0.549684	0.130307	0.829782	-0.328082	-0.85152	others
	1613	1.44177	-0.595139	-0.521732	-0.18436	-0.161827	-0.507148	others
	1614	-0.593762	-0.644648	-0.521732	1.71867	0.385982	-0.59614	others
	1615	5.11337	3.4424	4.45762	0.391897	-0.345204	3.85423	others
	1616	-0.243569	-0.867812	-0.499737	-0.657245	-0.473069	-0.420022	others
	1617	0.351942	-0.859366	-0.521732	-0.0338567	-0.41165	0.0885609	others
	1618	-0.169081	-0.273613	-0.521732	-0.209698	-0.471816	-0.582424	others
	1619	-0.642703	0.906195	1.30081	-0.117892	-0.67709	-0.828711	others
	1620	-0.642703	-0.867812	-0.153748	-0.169177	-0.67709	-0.85152	others
	1621	-0.412886	0.728408	2.41272	-0.216519	0.160257	-0.85152	others
	1622	-0.642703	-0.781632	-0.521732	-0.613971	-0.529575	0.049252	others
	1623	-0.379475	-0.666208	7.04432	0.836267	-0.67709	-0.514034	others
	1624	-0.642703	-0.848068	-0.521732	-0.690172	-0.67709	-0.256551	others
	1625	-0.00412198	-0.718826	-0.521732	-0.912451	-0.67709	-0.85152	others
	1626	-0.0266807	0.399138	-0.0757966	-0.863649	-0.67709	-0.719842	others
	1627	4.43015	2.38379	4.3414	-1.05964	-0.523935	-0.668736	others
	1628	1.20145	-0.682623	-0.355649	-0.923461	-0.67709	-0.659711	others
	1629	4.64596	0.982376	5.30428	-0.63126	0.338341	1.69018	others
	1630	0.0204159	-0.613034	-0.274362	-0.783706	-0.648869	-0.352605	others
	1631	0.0539479	-0.575541	-0.376833	-0.528111	-0.67709	0.331675	others
	1632	0.134188	-0.352096	-0.0387837	-0.280733	-0.67709	-0.434885	others
	1633	-0.642703	-0.852293	-0.521732	-0.136366	0.0976907	-0.722149	others
	1634	0.25347	-0.422422	-0.521732	-0.921273	-0.67709	-0.566974	others
	1635	-0.608937	-0.462153	0.240629	-0.866723	-0.641958	-0.85152	others
	1636	-0.642703	-0.254669	-0.521732	-0.893618	-0.244364	-0.340058	others
	1637	1.23691	0.746985	0.611885	-0.233447	-0.436966	-0.515403	others
	1638	0.836761	-0.206391	-0.521732	-0.596256	-0.67709	0.622943	others
	1639	-0.252	-0.867812	-0.521732	-0.820751	-0.299493	-0.474687	others
	1640	-0.582662	-0.626373	0.312322	2.1407	1.71554	-0.805402	others
	1641	2.08342	3.32216	4.71999	-0.0535388	-0.67709	-0.85152	others
	1642	-0.569085	-0.362522	-0.237434	-0.30435	-0.300505	-0.781135	others
	1643	0.210123	-0.410191	1.38373	-0.222317	-0.67709	-0.444926	others
	1644	0.632831	2.90999	2.50436	-0.0860918	-0.484007	-0.39211	others
	1645	0.549755	-0.518563	-0.521732	-0.782661	0.308697	-0.701735	others
	1646	0.436344	-0.616146	2.02493	0.363062	-0.00196921	-0.365205	others
	1647	0.365126	-0.499215	-0.521732	-0.744752	-0.67709	-0.265069	others
	1648	-0.286741	-0.66779	-0.521732	-0.542588	-0.67709	-0.57328	others
	1649	-0.431343	-0.691737	0.119243	-1.09386	-0.67709	-0.258798	others
	1650	0.423195	-0.498373	-0.0280151	2.38	4.09021	-0.464668	others
	1651	-0.642703	-0.867812	-0.383907	-0.517477	0.168986	-0.179842	others
	1652	0.641265	-0.867812	-0.521732	0.671347	-0.67709	0.391212	others
	1653	3.81851	2.0334	2.73653	-0.50865	-0.67709	0.577867	others
	1654	0.0361409	1.05352	-0.369774	1.94632	0.674052	0.0813529	others
	1655	0.75794	-0.452554	-0.521732	0.0747747	-0.643947	-0.518198	others
	1656	-0.0947171	-0.3981	-0.521732	-0.807357	-0.303228	-0.0172087	others
	1657	-0.340821	-0.562991	0.0528101	0.418525	-0.67709	0.791614	others
	1658	-0.642703	-0.867812	-0.521732	-1.09386	-0.67709	-0.85152	others
	1659	0.679275	-0.75622	1.73249	-0.964689	-0.67709	1.35384	others
	1660	0.244931	0.97583	1.42274	-0.403741	-0.575553	-0.842568	others
	1661	-0.382147	-0.691871	-0.521732	-0.865669	0.155825	-0.815571	others
	1662	0.0525256	-0.867812	-0.521732	-0.652659	-0.314008	-0.257907	others
	1663	-0.613547	-0.107243	-0.521732	-1.09386	-0.67709	-0.474163	others
	1664	-0.58618	0.327678	0.17842	2.48943	4.50345	-0.546055	others
	1665	0.821627	1.88092	2.99955	-0.873488	-0.141223	-0.523281	others
	1666	-0.140719	-0.577781	-0.330893	-0.877137	-0.550178	-0.473895	others
	1667	0.437827	-0.867812	-0.521732	0.429121	-0.652012	-0.475088	others
	1668	0.376287	0.0503761	-0.521732	1.57433	1.71113	0.562475	others
	1669	0.0773563	2.21291	2.98617	0.362122	0.28326	-0.439186	others
	1670	-0.284694	-0.205099	1.68575	2.04348	0.603966	0.378977	others
	1671	-0.465269	0.844745	3.39918	-0.523059	-0.288265	-0.85152	others
	1672	-0.0689268	-0.252164	-0.521732	2.45605	2.45479	0.301118	others
	1673	0.616903	1.97265	2.94933	0.35881	-0.67709	-0.664294	others
	1674	0.023803	3.4524	3.92492	0.139067	-0.243848	-0.218389	others
	1675	-0.14639	0.81024	-0.0584493	-0.418725	-0.575731	-0.665495	others
	1676	-0.270911	-0.867812	-0.226309	-0.601598	-0.394418	-0.71218	others
	1677	-0.454701	1.97882	3.27814	-0.0464935	-0.488847	-0.57215	others
	1678	0.0307788	-0.608649	0.396571	-0.340275	0.200355	0.0184229	others
	1679	-0.635124	-0.743552	2.40463	0.614431	-0.67709	-0.408198	others
	1680	-0.587309	-0.586843	-0.521732	2.28189	4.0424	-0.425516	others
	1681	-0.226467	3.22761	1.99483	0.307207	-0.67709	-0.790229	others
	1682	0.661171	-0.85576	3.79131	-0.911589	-0.561826	0.559592	others
	1683	0.494966	4.50019	4.73981	0.45646	-0.320167	-0.828059	others
	1684	-0.610978	-0.579246	-0.521732	0.252567	0.901513	-0.346857	others
	1685	-0.572643	-0.867812	-0.521732	2.36174	3.48875	-0.502143	others
	1686	-0.466436	-0.706539	-0.438109	1.32167	-0.0941362	-0.493323	others
	1687	0.592628	3.62697	3.85952	0.727118	-0.563577	-0.85152	others
	1688	3.40091	1.11087	4.56466	-0.421524	-0.67709	0.124714	others
	1689	1.04865	-0.867812	-0.521732	-0.833863	-0.67709	-0.522932	others
	1690	-0.511935	-0.258778	-0.521732	-1.00161	-0.67709	-0.293153	others
	1691	-0.642703	-0.191857	0.00600901	0.702271	-0.67709	-0.85152	others
	1692	0.13913	-0.397809	-0.405515	-1.09386	-0.21386	-0.393464	others
	1693	4.15359	2.18917	0.825775	0.527947	-0.67709	2.02427	others
	1694	0.36546	0.401995	-0.441266	-0.502586	0.284894	-0.332438	others
	1695	-0.472158	-0.395502	-0.521732	1.07467	-0.108612	-0.0870393	others
	1696	-0.355863	-0.867812	-0.521732	-0.791088	-0.336716	-0.636568	others
	1697	0.814059	-0.391288	-0.521732	-0.16765	-0.67709	1.51312	others
	1698	4.22732	2.23662	1.40464	0.163193	-0.67709	1.69829	others
	1699	-0.420893	-0.197771	-0.521732	-0.0473619	-0.67709	-0.85152	others
	1700	-0.447432	-0.26265	-0.521732	-0.405979	-0.554438	-0.663428	others
	1701	-0.00109129	-0.114166	0.67288	2.02747	0.538211	-0.85152	others
	1702	-0.254239	3.85337	4.56438	1.00333	-0.490612	-0.344542	others
	1703	-0.256862	-0.0250539	-0.428821	1.31305	0.485747	0.219963	others
	1704	-0.642703	-0.867812	-0.521732	-0.137553	-0.368628	-0.439394	others
	1705	2.21466	0.696312	1.37551	0.588689	-0.67709	1.34352	others
	1706	0.0718799	-0.111183	-0.521732	0.522176	-0.307678	-0.747122	others
	1707	3.18002	1.40379	1.26715	-0.569268	-0.660718	-0.580503	others
	1708	-0.114639	0.679109	-0.521732	1.1936	2.0478	-0.40376	others
	1709	-0.587157	-0.867812	-0.521732	0.113247	-0.667032	-0.85152	others
	1710	-0.253698	-0.095914	-0.521732	-0.39742	-0.67709	-0.279278	others
	1711	-0.642703	-0.867812	-0.521732	-0.302515	-0.67709	-0.85152	others
	1712	-0.3965	-0.299071	-0.521732	-0.927086	-0.173092	-0.781041	others
	1713	0.187883	-0.139157	-0.192815	-0.105024	-0.67709	-0.85152	others
	1714	0.280799	-0.568444	-0.350099	-0.0246271	-0.536659	-0.85152	others
	1715	0.145685	3.84926	6.16589	0.149383	-0.14398	0.304643	others
	1716	-0.193116	0.626885	-0.365547	0.482305	-0.30069	-0.521097	others
	1717	1.31036	2.50018	2.23254	-0.127839	-0.67709	-0.599194	others
	1718	0.369223	0.360603	-0.521732	-0.587084	-0.33164	0.230173	others
	1719	3.24138	2.13504	1.15133	-0.715506	-0.519123	2.81656	others
	1720	0.121457	-0.175415	-0.490122	2.18908	1.39743	0.17117	others
	1721	-0.263223	-0.636349	1.20451	-0.913672	-0.67709	-0.398889	others
	1722	1.14543	-0.472322	-0.521732	-0.648193	-0.11352	-0.584272	others
	1723	-0.250672	0.520464	0.66232	3.38497	4.18012	-0.415045	others
	1724	-0.330221	-0.867239	-0.103861	1.12991	0.359027	-0.785444	others
	1725	0.226887	-0.867812	-0.521732	0.408848	-0.67709	-0.84647	others
	1726	2.66319	4.26425	1.94405	0.651993	-0.597196	-0.819369	others
	1727	4.93689	2.44528	0.113518	-0.216482	-0.609337	1.42305	others
	1728	-0.225286	-0.867812	-0.521732	-0.850517	-0.67709	-0.495283	others
	1729	-0.310692	-0.77061	-0.470377	0.41642	-0.504242	-0.570091	others
	1730	-0.400689	-0.251796	-0.4799	2.66669	2.91792	-0.380815	others
	1731	-0.418242	-0.215255	0.129514	-0.0169787	-0.471012	-0.693295	others
	1732	-0.432137	-0.867812	-0.521732	-0.727209	-0.67709	-0.393494	others
	1733	0.123072	-0.177364	-0.521732	-0.0345239	-0.102991	-0.715654	others
	1734	1.83634	0.261663	-0.521732	-0.65839	-0.67709	-0.204036	others
	1735	-0.0527452	-0.867812	-0.521732	-0.754243	-0.67709	-0.833336	others
	1736	-0.300894	-0.0176479	-0.521732	-0.536316	-0.373062	-0.322537	others
	1737	-0.431282	0.110709	0.574702	-0.422994	-0.67709	-0.557342	others
	1738	-0.0870858	-0.377568	-0.114352	-0.608424	-0.359881	-0.44291	others
	1739	-0.370538	-0.142524	-0.521732	1.53848	0.452732	-0.114106	others
	1740	-0.530398	1.06345	2.61724	-0.685069	-0.35825	-0.367398	others
	1741	-0.369011	-0.565355	-0.211909	-0.808621	-0.608149	-0.482586	others
	1742	-0.457943	-0.649538	-0.521732	-1.03981	-0.67709	0.210912	others
	1743	-0.0248103	0.00173843	0.258411	1.86271	2.15586	1.91637	others
	1744	-0.642703	-0.824406	-0.521732	-0.96161	-0.67709	0.0901831	others
	1745	0.0956654	-0.760366	-0.0231255	-1.09386	-0.67709	-0.608681	others
	1746	-0.442758	-0.70887	-0.521732	0.807706	-0.67709	-0.85152	others
	1747	-0.1136	2.83155	-0.107304	0.14781	0.842363	-0.85152	others
	1748	-0.204099	-0.655176	1.11383	-1.07791	-0.539313	0.132716	others
	1749	-0.305639	-0.753022	-0.521732	-0.95416	-0.572817	-0.217561	others
	1750	4.15591	2.25618	1.69406	-0.774123	0.309219	-0.591143	others
	1751	0.990114	-0.867812	-0.521732	0.197972	-0.67709	0.554725	others
	1752	3.97329	2.54809	1.16328	-0.876213	-0.573247	0.155577	others
	1753	-0.637701	-0.33478	-0.521732	-0.371083	-0.67709	1.14516	others
	1754	-0.642703	-0.176971	-0.521732	-0.042112	-0.632986	-0.85152	others
	1755	-0.156447	-0.156514	0.551953	-1.01585	-0.67709	-0.268234	others
	1756	-0.642703	-0.0195398	-0.521732	-1.09386	-0.67709	-0.766921	others
	1757	0.186143	0.0630265	0.611841	1.65079	0.0791429	-0.526428	others
	1758	-0.335897	-0.0933594	-0.521732	0.788648	1.09268	-0.247066	others
	1759	0.278718	0.209405	-0.473342	1.12527	0.995434	-0.244249	others
	1760	0.169288	0.0434151	-0.205008	1.20179	0.484723	-0.0871402	others
	1761	-0.62505	2.68792	0.390566	0.332153	0.16404	-0.312041	others
	1762	0.192238	2.72914	4.34415	0.18309	-0.578217	-0.109151	others
	1763	0.0211402	3.08336	2.64777	-0.00902261	-0.57488	-0.68526	others
	1764	0.215101	-0.84306	-0.135754	-0.282192	-0.421963	-0.305915	others
	1765	0.119173	0.6182	0.864727	2.9499	3.887	0.415602	others
	1766	-0.504537	-0.269535	-0.294645	-0.768381	0.288125	-0.0865681	others
	1767	-0.642703	-0.548456	-0.521732	0.45488	-0.67709	-0.85152	others
	1768	0.134125	0.566234	-0.521732	-0.0102029	-0.67709	0.046691	others
	1769	-0.64058	-0.762217	-0.521732	-1.09386	-0.67709	0.0491314	others
	1770	-0.539755	-0.257005	-0.521732	-0.921822	-0.345885	-0.29974	others
	1771	-0.559655	-0.402429	-0.41568	-0.972479	-0.67709	-0.121475	others
	1772	-0.642703	-0.253867	-0.521732	-1.05104	-0.46384	0.949683	others
	1773	-0.642703	-0.866055	0.0176128	-0.782049	-0.555969	-0.65894	others
	1774	0.191158	-0.0226018	-0.521732	-0.289995	-0.440373	-0.575414	others
	1775	0.369908	-0.6675	-0.513173	1.65957	-0.032023	-0.752015	others
	1776	0.302686	0.972901	0.352362	2.9217	1.94558	3.47465	others
	1777	-0.327591	-0.104049	0.201851	1.50908	1.0227	-0.0941129	others
	1778	-0.183767	-0.867466	-0.521732	0.751153	-0.67709	-0.346624	others
	1779	-0.151117	-0.51318	-0.521732	-0.391812	-0.291821	-0.551892	others
	1780	0.239674	-0.563927	-0.521732	-1.09386	-0.0142841	-0.480601	others
	1781	-0.4277	-0.156281	-0.521732	-0.133188	0.697068	0.195664	others
	1782	0.535708	-0.787288	-0.438324	1.82909	1.77728	-0.266747	others
	1783	-0.0537563	-0.124455	-0.521732	-0.852065	-0.67709	-0.553432	others
	1784	0.691278	-0.23025	-0.521732	-0.51994	-0.177644	-0.21723	others
	1785	-0.616156	-0.120853	1.64343	-0.625763	-0.332347	-0.780266	others
	1786	-0.0567677	-0.249921	-0.521732	2.00664	0.696111	-0.203683	others
	1787	-0.145702	1.8311	-0.521732	-0.13263	-0.67709	0.295286	others
	1788	-0.163748	-0.803151	-0.196622	1.15127	-0.451622	-0.85152	others
	1789	0.167224	0.273698	0.470367	1.90704	0.725072	-0.840451	others
	1790	-0.588682	-0.715694	-0.322319	0.107171	0.457793	-0.85152	others
	1791	0.717688	-0.77254	0.048694	-0.604123	-0.67709	1.24538	others
	1792	-0.344778	-0.64323	-0.521732	-0.766432	-0.591246	0.0804972	others
	1793	0.316247	-0.420918	-0.521732	-0.759417	-0.67709	-0.483297	others
	1794	-0.444462	-0.803249	-0.121794	-1.09386	-0.67709	0.997157	others
	1795	-0.0151579	-0.867812	-0.521732	0.25577	0.0294303	-0.429455	others
	1796	-0.303649	-0.829793	-0.521732	-0.298141	-0.67709	-0.85152	others
	1797	0.402326	-0.0185665	-0.521732	2.41029	0.956815	1.38192	others
	1798	-0.418466	-0.0580169	-0.0466522	2.04139	0.992737	1.4061	others
	1799	0.0108922	-0.439216	-0.141682	-0.12459	-0.67709	-0.754296	others
	1800	-0.582722	-0.375076	-0.521732	-0.698885	-0.67709	-0.85152	others
	1801	-0.621869	0.409601	-0.404544	-0.803607	-0.67709	0.478183	others
	1802	-0.507215	0.913984	0.425881	0.287476	0.512977	0.168322	others
	1803	0.167037	-0.736774	-0.244085	-0.991082	-0.67709	-0.85152	others
	1804	0.685046	-0.867812	3.36535	-0.064786	-0.352374	0.140012	others
	1805	0.29039	-0.0199645	-0.168875	-0.954785	-0.539206	-0.775919	others
	1806	-0.642703	-0.573114	-0.521732	-0.0244855	-0.67709	-0.687112	others
	1807	-0.326358	-0.859861	-0.286504	-1.09386	-0.389321	-0.627757	others
	1808	0.0792151	2.4942	-0.200433	0.19033	-0.612091	-0.53918	others
	1809	-0.114973	-0.309714	-0.521732	-0.523705	-0.550981	-0.85152	others
	1810	-0.202793	0.696732	0.260219	-0.136731	-0.67709	-0.353671	others
	1811	-0.397874	-0.613057	-0.521732	-0.965281	-0.67709	0.417242	others
	1812	0.0301141	-0.23247	-0.308313	-0.178584	-0.67709	-0.0178067	others
	1813	-0.14141	-0.664336	-0.521732	-0.612849	1.23142	-0.470523	others
	1814	-0.548241	-0.360356	0.0971853	1.72941	1.51742	-0.847997	others
	1815	0.582025	0.124079	-0.34335	1.8599	1.58044	0.836532	others
	1816	0.39257	-0.298756	-0.521732	1.70138	-0.113827	-0.382897	others
	1817	-0.52456	-0.866563	0.37434	0.090145	0.0356719	-0.492081	others
	1818	0.457744	0.608934	1.06867	1.70359	0.408883	-0.517088	others
	1819	-0.59126	-0.636827	-0.521732	-0.481486	-0.656734	-0.385219	others
	1820	-0.00263589	-0.356054	-0.447696	-0.991389	-0.594733	0.348441	others
	1821	-0.429021	-0.482018	0.643222	-0.668798	-0.234708	1.36787	others
	1822	0.127749	-0.0112764	-0.521732	0.174972	-0.67709	0.632831	others
	1823	0.621444	-0.532537	1.41711	-0.583902	-0.485941	2.18272	others
	1824	-0.540635	-0.435512	-0.521732	2.97582	4.04255	0.220301	others
	1825	-0.642703	-0.641319	1.00426	-1.08883	-0.544125	-0.272956	others
	1826	-0.172015	-0.0717189	-0.521732	-0.918969	-0.488282	-0.324602	others
	1827	0.108831	-0.342327	-0.104237	-0.24351	-0.433688	-0.354234	others
	1828	0.198322	0.573764	-0.521732	-0.625667	-0.67709	-0.105743	others
	1829	-0.642703	-0.363417	-0.313665	-0.673658	3.28465	-0.748994	others
	1830	0.675859	-0.867812	-0.521732	-0.564265	-0.228679	-0.233723	others
	1831	-0.328634	-0.824851	-0.19389	0.403922	0.273693	-0.534298	others
	1832	-0.209885	-0.451681	0.256443	-0.519101	-0.297291	-0.789239	others
	1833	-0.584741	-0.867812	-0.095858	-0.764516	-0.536105	-0.146415	others
	1834	0.171951	-0.666569	-0.232851	-0.79723	-0.67709	-0.426964	others
	1835	0.152517	-0.468627	-0.0342995	-0.0738623	-0.518522	-0.689442	others
	1836	4.14424	0.179862	6.91336	-0.0473006	-0.443148	-0.130957	others
	1837	0.336711	-0.0208495	0.378103	1.65479	0.16578	-0.476339	others
	1838	3.43041	1.2883	6.35075	-1.09386	0.124378	-0.85152	others
	1839	0.244899	0.147364	1.30638	-1.09386	-0.67709	0.205997	others
	1840	-0.53836	-0.552991	-0.521732	-0.255269	-0.67709	-0.0851111	others
	1841	-0.636082	-0.245451	-0.521732	-0.41238	-0.67709	-0.633691	others
	1842	1.04086	-0.534312	-0.521732	-0.609788	-0.288063	1.08343	others
	1843	-0.284033	-0.229543	2.69141	-0.773424	-0.462849	-0.847828	others
	1844	0.442616	-0.867812	-0.521732	-0.797578	-0.653194	-0.543071	others
	1845	0.476221	0.184403	-0.521732	1.73387	1.8118	1.21041	others
	1846	0.0323412	-0.461457	-0.34558	-0.996665	-0.488658	-0.254604	others
	1847	0.269254	-0.221416	-0.242221	2.82706	4.32582	-0.85152	others
	1848	1.18164	-0.719491	-0.27726	-0.797994	-0.67709	-0.215187	others
	1849	-0.14835	-0.37819	-0.126296	-0.698785	-0.67709	-0.273835	others
	1850	-0.642703	-0.867812	0.202466	-1.08682	-0.67709	-0.810272	others
	1851	-0.423506	-0.8427	3.35785	-0.888088	-0.67709	-0.467259	others
	1852	-0.10455	-0.867812	-0.521732	-0.262222	-0.192565	-0.85152	others
	1853	-0.331558	-0.00347579	-0.457733	-0.228986	0.373205	-0.682241	others
	1854	0.148641	-0.069361	0.675053	1.90339	1.25418	-0.215205	others
	1855	-0.17719	-0.488288	-0.521732	-0.863995	-0.360699	-0.401935	others
	1856	-0.341237	-0.358482	0.237802	1.9727	1.16598	0.113239	others
	1857	0.273843	-0.193639	-0.521732	-0.120137	-0.396662	1.35843	others
	1858	-0.221622	0.0411647	-0.332956	1.68386	1.23101	-0.763147	others
	1859	-0.444769	-0.867812	3.12791	-0.903007	-0.133384	0.762537	others
	1860	0.107085	0.135412	1.06344	0.164396	-0.414642	-0.73881	others
	1861	-0.144148	0.020233	-0.521732	1.25853	1.45414	0.618264	others
	1862	0.299689	0.00241327	-0.321181	-0.987577	-0.67709	-0.594779	others
	1863	-0.383894	0.854555	-0.521732	-0.584245	-0.149392	-0.674738	others
	1864	-0.405222	-0.867812	-0.521732	-0.931657	0.452268	-0.430091	others
	1865	0.442425	0.336441	-0.521732	1.74273	0.325828	-0.123202	others
	1866	-0.132594	-0.27512	-0.343428	2.11271	1.29418	0.310512	others
	1867	-0.592475	-0.714608	-0.521732	0.827063	-0.2806	-0.430406	others
	1868	-0.278592	0.0707152	-0.460426	-0.33005	-0.67709	-0.0192948	others
	1869	-0.244935	-0.867812	0.0364775	-0.763381	-0.411515	-0.711196	others
	1870	-0.555164	0.464605	-0.521732	1.8454	0.513491	0.136586	others
	1871	-0.52073	-0.867812	-0.521732	-0.2161	-0.440173	-0.85152	others
	1872	-0.43541	0.044269	-0.521732	0.79186	1.46807	-0.416282	others
	1873	-0.576469	-0.73811	-0.521732	-0.42543	0.286863	-0.85152	others
	1874	-0.595728	-0.557337	-0.333673	0.503267	-0.499349	-0.82438	others
	1875	-0.202063	1.06922	1.56704	0.111953	0.740564	-0.404256	others
	1876	-0.150637	-0.867812	-0.521732	-0.642505	-0.67709	-0.85152	others
	1877	3.83819	1.57835	3.2234	-0.365999	-0.591752	-0.126008	others
	1878	2.91242	3.1118	2.57835	-0.207669	-0.275766	1.67622	others
	1879	1.0056	2.04156	0.698116	-0.370207	-0.372674	0.0215373	others
	1880	0.0576975	-0.867812	-0.521732	-0.39944	0.165844	-0.672504	others
	1881	-0.642703	-0.867812	-0.521732	-1.09386	-0.67709	-0.85152	others
	1882	-0.512924	-0.212611	0.0155654	0.680082	-0.651229	-0.85152	others
	1883	-0.642703	-0.867812	-0.270157	-0.519776	-0.67709	-0.564444	others
	1884	-0.507047	-0.867812	-0.521732	-1.09386	0.48259	-0.85152	others
	1885	3.25492	2.25482	2.39099	-0.363079	-0.148593	-0.358114	others
	1886	-0.614499	-0.638695	-0.521732	-1.078	-0.292729	-0.766268	others
	1887	-0.304161	-0.559078	-0.149962	1.34402	1.29352	-0.567198	others
	1888	-0.175458	-0.564066	-0.521732	2.03172	1.44816	0.442151	others
	1889	0.120782	-0.58906	-0.521732	-0.906609	-0.67709	-0.85152	others
	1890	-0.252915	-0.284865	-0.474853	-0.674894	0.47128	-0.036278	others
	1891	0.612223	-0.557755	0.356482	0.133039	-0.544051	-0.431611	others
	1892	-0.441491	-0.754527	-0.309718	1.63721	2.60838	-0.681617	others
	1893	-0.19434	3.62645	-0.521732	-0.196642	-0.67709	-0.443451	others
	1894	-0.123976	1.36895	-0.150789	-0.820667	-0.659944	-0.122732	others
	1895	-0.156857	0.43163	-0.346624	-0.747988	-0.176651	-0.0605786	others
	1896	3.26123	0.136133	7.46304	-0.348722	0.225887	-0.729646	others
	1897	-0.457739	-0.0876876	-0.0648598	-1.09386	-0.328134	-0.286375	others
	1898	-0.480294	-0.867812	0.442189	-1.09386	-0.507845	0.417607	others
	1899	0.170897	-0.437015	0.248911	1.36387	0.978875	-0.120463	others
	1900	-0.642703	-0.0858009	0.234423	-0.464697	1.05103	-0.85152	others
	1901	-0.591628	0.320033	-0.521732	2.38354	3.84034	-0.526882	others
	1902	-0.60213	-0.867812	3.29076	-0.43943	-0.67709	0.180089	others
	1903	-0.378478	-0.625238	-0.517869	-0.33729	-0.575445	-0.85152	others
	1904	-0.0891218	0.096905	-0.521732	1.45338	0.459351	0.411456	others
	1905	1.0154	0.964815	-0.521732	-0.477157	-0.414581	-0.85152	others
	1906	0.1101	-0.867812	0.557007	-0.339961	-0.528715	-0.0618674	others
	1907	0.168865	-0.683443	-0.521732	-0.406452	-0.67709	-0.60091	others
	1908	-0.642703	-0.52668	-0.521732	-0.752709	-0.67709	-0.74946	others
	1909	-0.293509	-0.0979047	-0.521732	-0.578986	-0.626275	-0.682305	others
	1910	-0.560279	-0.520573	-0.521732	1.66866	2.06357	-0.497586	others
	1911	0.710674	-0.794824	-0.521732	1.16431	-0.460581	-0.658339	others
	1912	-0.48931	-0.663519	-0.349007	-0.238331	-0.67709	-0.0680287	others
	1913	-0.0589142	-0.717471	0.784498	-0.830079	-0.52689	-0.73285	others
	1914	0.309542	1.73059	-0.521732	2.73408	2.2449	1.28385	others
	1915	-0.57581	-0.805915	-0.521732	-0.670535	-0.67709	-0.352271	others
	1916	3.12184	3.03693	5.57872	-0.734516	-0.328417	-0.67666	others
	1917	-0.407142	-0.545299	1.41537	1.65524	1.07651	-0.386554	others
	1918	0.438814	-0.204681	-0.477926	-0.123555	-0.67709	0.192233	others
	1919	2.88039	-0.679382	-0.282552	-1.09386	-0.296157	-0.0315446	others
	1920	4.10182	2.21936	1.54421	0.184276	-0.535571	-0.189781	others
	1921	-0.642703	-0.679534	0.640467	-0.804809	0.343993	-0.319491	others
	1922	-0.466378	0.399969	3.58214	-0.156721	-0.548898	-0.85152	others
	1923	-0.419764	-0.337903	0.407026	-0.0156213	-0.67709	-0.85152	others
	1924	-0.642703	-0.439945	0.248564	-0.953631	-0.67709	-0.800751	others
	1925	-0.642703	-0.867812	-0.521732	0.6094	-0.67709	-0.70794	others
	1926	-0.577784	-0.867812	-0.521732	-1.09386	-0.67709	-0.79623	others
	1927	-0.467769	-0.383067	-0.521732	-0.542231	-0.130094	-0.180857	others
	1928	1.38891	-0.0915092	-0.521732	-0.360421	0.366802	1.80482	others
	1929	-0.201005	0.738628	0.759173	-0.27141	-0.67709	1.85416	others
	1930	-0.642703	-0.867812	0.84456	-1.09386	-0.627897	-0.846275	others
	1931	1.9024	2.4223	3.27051	0.0528159	-0.67709	-0.598917	others
	1932	-0.562752	-0.498004	0.155388	1.35129	2.62369	-0.85152	others
	1933	1.2425	-0.32048	-0.521732	-0.221819	-0.598569	-0.129216	others
	1934	-0.642703	-0.633465	-0.521732	-1.09386	-0.67709	-0.85152	others
	1935	-0.455573	-0.607055	-0.521732	-1.01678	-0.36292	-0.257809	others
	1936	-0.287001	-0.340524	-0.0980658	-0.996123	-0.67709	-0.397504	others
	1937	-0.489761	0.140305	-0.521732	-0.566087	-0.438175	-0.11824	others
	1938	-0.642703	-0.787847	-0.521732	-0.895056	-0.477803	-0.85152	others
	1939	0.411129	-0.620278	-0.143695	1.31547	0.295773	-0.413151	others
	1940	-0.395959	-0.8216	-0.521732	-0.601701	-0.67709	-0.744456	others
	1941	-0.642703	-0.683316	-0.521732	0.413928	-0.402967	-0.528259	others
	1942	-0.634789	-0.0276658	-0.436752	-0.886533	-0.503931	-0.0566801	others
	1943	4.0438	2.99628	2.37238	-1.09386	0.0153664	0.635513	others
	1944	-0.582763	-0.666038	-0.521732	-0.897263	-0.67709	-0.819165	others
	1945	0.652151	-0.485864	-0.281527	-0.528191	-0.547282	-0.778108	others
	1946	-0.212759	-0.685565	0.567575	-0.519122	-0.540958	-0.459034	others
	1947	1.21718	0.0440634	-0.521732	-0.315336	-0.355263	-0.676279	others
	1948	-0.479911	-0.218304	1.02455	1.589	1.5788	-0.29855	others
	1949	-0.630332	-0.867812	-0.51035	-0.330956	-0.463441	-0.67305	others
	1950	0.020249	-0.253624	-0.521732	-0.859106	0.488253	0.0742947	others
	1951	-0.464402	0.400905	-0.211811	-0.250392	-0.41759	-0.781262	others
	1952	-0.298843	-0.746024	-0.521732	0.795335	0.356971	-0.501576	others
	1953	0.879736	-0.765851	-0.521732	-0.963186	-0.67709	1.15791	others
	1954	0.124772	-0.867812	-0.145624	-0.39716	0.563997	-0.588687	others
	1955	3.96302	3.31642	0.487983	0.362527	-0.419789	1.16305	others
	1956	0.0978711	0.66995	0.543085	-0.0506077	-0.67709	-0.270247	others
	1957	-0.248547	-0.528065	-0.521732	-0.0795574	-0.67709	-0.800255	others
	1958	-0.273839	-0.235443	-0.104552	0.0384723	-0.67709	-0.85152	others
	1959	-0.0587631	-0.612192	-0.521732	-0.916196	-0.67709	-0.747464	others
	1960	-0.397732	-0.867812	-0.39912	-1.00414	-0.387296	-0.527054	others
	1961	-0.267622	-0.132779	0.549222	-0.730007	0.118216	-0.476107	others
	1962	4.0902	1.84938	4.58867	-0.245992	-0.65475	0.115103	others
	1963	-0.23547	-0.250892	1.39434	-0.747929	-0.513281	-0.85152	others
	1964	3.79295	2.8579	4.45239	-1.07553	-0.639205	-0.587399	others
	1965	0.398496	-0.00606349	-0.208355	0.100056	-0.529405	0.885019	others
	1966	1.12911	-0.119286	-0.521732	-1.09386	-0.67709	0.0299354	others
	1967	-0.642703	-0.30244	-0.521732	-0.468527	-0.624762	-0.207479	others
	1968	-0.122148	-0.740552	-0.0876397	-0.569546	0.7414	-0.85152	others
	1969	-0.30757	-0.867812	-0.203682	1.00721	-0.67709	-0.85152	others
	1970	-0.270418	-0.287537	0.196944	1.73501	0.162069	-0.515873	others
	1971	-0.397553	-0.203363	-0.513726	-0.999248	-0.67709	-0.334891	others
	1972	-0.0950866	0.0609537	0.651908	-0.581224	-0.667171	-0.188469	others
	1973	-0.642703	-0.684117	-0.516005	-0.657586	-0.0176155	-0.364669	others
	1974	4.87934	2.70197	2.94292	0.519548	-0.559373	4.90089	others
	1975	0.0113071	-0.240345	-0.521732	1.52036	0.524865	-0.553826	others
	1976	0.311674	-0.711737	-0.149252	-0.272015	-0.67709	0.116369	others
	1977	0.427163	-0.594367	-0.521732	-0.65124	-0.67709	1.56871	others
	1978	-0.642703	0.22271	-0.521732	-0.0657894	-0.67709	-0.85152	others
	1979	-0.369324	-0.867812	-0.521732	-0.587235	-0.103928	-0.121593	others
	1980	-0.32881	-0.133394	-0.521732	1.33962	1.33167	-0.760602	others
	1981	-0.642703	0.338191	1.19516	-1.09386	-0.185828	-0.85152	others
	1982	0.795382	2.32768	-0.521732	-0.340861	-0.67709	-0.263618	others
	1983	-0.44536	0.00661418	-0.0111385	3.03001	4.11684	-0.242346	others
	1984	-0.642703	2.67484	-0.521732	-0.837215	-0.635611	-0.85152	others
	1985	-0.642703	-0.68054	-0.31358	-1.09386	-0.67709	-0.85152	others
	1986	2.54299	2.73244	1.23868	1.41952	-0.517954	4.07374	others
	1987	0.440558	1.32529	1.06567	-1.05686	-0.67709	-0.0777735	others
	1988	0.896596	2.82693	1.52732	1.21278	-0.67709	-0.625827	others
	1989	-0.107867	-0.867812	0.880654	1.5547	2.54117	-0.127766	others
	1990	0.07151	-0.204024	-0.354469	1.76225	1.52944	1.53133	others
	1991	0.804086	-0.575425	-0.521732	-0.14512	-0.388718	-0.623507	others
	1992	-0.642703	-0.782079	-0.521732	-0.713116	-0.67709	-0.585865	others
	1993	-0.642703	-0.385661	-0.521732	-0.14917	0.509746	-0.85152	others
	1994	-0.361448	-0.795	-0.521732	-1.00863	-0.307608	-0.787906	others
	1995	-0.467629	-0.544225	0.597756	-0.0491085	-0.63101	1.20401	others
	1996	-0.150786	0.441856	-0.492428	1.86129	1.88822	-0.377289	others
	1997	-0.171717	-0.756896	2.03825	-0.877799	-0.67709	-0.122607	others
	1998	2.52962	-0.867812	-0.0876054	-1.09386	-0.67709	-0.843681	others
[truncated: 35,994 more rows]

## Sheet: Figure 3d
Figure 3d	Histogram of TdT expression
	TdT_normalized_expression	gates	TdT_gate
	-0.288061	CMP	others
	-0.620673	CMP	others
	-0.0639266	CMP	others
	0.239974	MEP	others
	4.18299	nonHSPC	others
	-0.0329217	MEP	others
	3.41265	pDCprog	others
	0.396783	pDCprog	others
	-0.462794	GMP	GMP
	0.329725	CMP	others
	-0.320483	CMP	others
	0.133615	CMP	others
	1.69422	GMP	GMP
	0.879225	pDCprog	others
	4.00932	CLP	CLP
	3.98392	nonHSPC	others
	1.17632	CMP	others
	0.140662	nonHSPC	others
	0.162888	MEP	others
	2.4735	pDCprog	others
	-0.380418	MEP	others
	-0.262128	CMP	others
	3.66546	GMP	GMP
	4.62692	CLP	CLP
	0.208397	GMP	GMP
	0.675031	GMP	GMP
	-0.0788726	nonHSPC	others
	-0.456472	MEP	others
	-0.00292681	MEP	others
	3.61209	CLP	CLP
	-0.454743	MEP	others
	-0.560597	MPP	others
	0.958557	CMP	others
	1.37925	CMP	others
	-0.203547	GMP	GMP
	-0.317772	GMP	GMP
	-0.307469	nonHSPC	others
	0.591354	CMP	others
	3.81236	GMP	GMP
	0.111393	pDCprog	others
	0.904401	MEP	others
	4.14084	CLP	CLP
	-0.248139	CMP	others
	0.388968	pDCprog	others
	-0.186694	MEP	others
	3.93427	CLP	CLP
	4.0632	CLP	CLP
	4.35141	GMP	GMP
	0.138566	MEP	others
	-0.389774	MEP	others
	5.22417	CMP	others
	0.117804	GMP	GMP
	-0.642703	MEP	others
	0.208546	pDCprog	others
	-0.125029	CMP	others
	-0.642703	nonHSPC	others
	4.46037	CLP	CLP
	3.70151	CLP	CLP
	4.24475	CLP	CLP
	-0.552438	nonHSPC	others
	4.65283	CLP	CLP
	0.278165	CMP	others
	0.2601	nonHSPC	others
	-0.635956	GMP	GMP
	4.03855	GMP	GMP
	1.34229	pDCprog	others
	3.93904	nonHSPC	others
	4.052	CLP	CLP
	-0.0746476	nonHSPC	others
	-0.357611	nonHSPC	others
	-0.264121	CMP	others
	-0.353681	MEP	others
	-0.144643	nonHSPC	others
	-0.21839	CMP	others
	4.10203	CLP	CLP
	-0.200745	nonHSPC	others
	-0.225736	MEP	others
	-0.218089	nonHSPC	others
	-0.267614	CMP	others
	3.74108	CLP	CLP
	-0.520755	CMP	others
	2.06777	nonHSPC	others
	4.93101	CLP	CLP
	-0.231346	CMP	others
	-0.188972	CMP	others
	-0.642703	MEP	others
	-0.0130933	nonHSPC	others
	2.2136	MEP	others
	-0.0768434	nonHSPC	others
	-0.417869	GMP	GMP
	4.17013	GMP	GMP
	-0.642703	nonHSPC	others
	3.81716	GMP	GMP
	0.917852	nonHSPC	others
	-0.02571	nonHSPC	others
	3.06206	GMP	GMP
	-0.429788	nonHSPC	others
	-0.293634	GMP	GMP
	0.213397	nonHSPC	others
	0.0383848	pDCprog	others
	-0.571425	nonHSPC	others
	-0.193249	CMP	others
	-0.593636	CMP	others
	-0.529326	GMP	GMP
	-0.278124	GMP	GMP
	4.22283	CLP	CLP
	-0.0866194	GMP	GMP
	2.2991	pDCprog	others
	0.259501	CMP	others
	0.423221	CMP	others
	-0.247682	GMP	GMP
	-0.336352	nonHSPC	others
	4.62133	CLP	CLP
	-0.330314	CMP	others
	0.841306	GMP	GMP
	-0.641137	CMP	others
	-0.0251826	nonHSPC	others
	-0.582729	nonHSPC	others
	2.34265	pDCprog	others
	-0.252003	pDCprog	others
	-0.0580287	CMP	others
	4.14568	GMP	GMP
	-0.0550908	CMP	others
	-0.585689	CMP	others
	4.88533	CLP	CLP
	0.316568	CMP	others
	-0.547561	GMP	GMP
	0.706035	nonHSPC	others
	0.0834797	CMP	others
	0.179428	GMP	GMP
	4.25518	CLP	CLP
	2.94248	pDCprog	others
	0.922051	pDCprog	others
	-0.34392	GMP	GMP
	2.6755	nonHSPC	others
	4.05683	GMP	GMP
	-0.0199182	CMP	others
	-0.371461	CMP	others
	4.91546	GMP	GMP
	-0.60807	CMP	others
	-0.0386145	GMP	GMP
	-0.560174	nonHSPC	others
	-0.20998	pDCprog	others
	0.646463	GMP	GMP
	-0.509757	CMP	others
	1.06522	pDCprog	others
	3.98218	pDCprog	others
	3.60393	CLP	CLP
	2.07686	pDCprog	others
	4.31931	GMP	GMP
	2.47149	pDCprog	others
	-0.391879	CMP	others
	-0.212075	CMP	others
	0.469587	nonHSPC	others
	-0.313299	pDCprog	others
	-0.28874	nonHSPC	others
	0.091563	GMP	GMP
	4.28985	GMP	GMP
	-0.583975	CMP	others
	1.81284	pDCprog	others
	4.63728	CLP	CLP
	0.0287703	nonHSPC	others
	0.437208	GMP	GMP
	0.00965239	nonHSPC	others
	-0.423343	CMP	others
	-0.0206058	GMP	GMP
	-0.205437	MEP	others
	0.17785	GMP	GMP
	3.58684	nonHSPC	others
	4.62095	CLP	CLP
	3.58291	GMP	GMP
	4.63643	GMP	GMP
	-0.557706	nonHSPC	others
	-0.522322	CMP	others
	3.87033	GMP	GMP
	4.32192	GMP	GMP
	3.1197	pDCprog	others
	-0.499552	MEP	others
	-0.00991422	GMP	GMP
	-0.436731	MEP	others
	0.542132	CMP	others
	-0.621405	pDCprog	others
	0.074083	CMP	others
	-0.607236	GMP	GMP
	-0.642703	nonHSPC	others
	4.19423	CLP	CLP
	0.238758	GMP	GMP
	-0.0934435	GMP	GMP
	0.0292186	nonHSPC	others
	-0.61053	MEP	others
	4.59507	CLP	CLP
	-0.03551	MEP	others
	4.09582	CLP	CLP
	-0.122814	nonHSPC	others
	2.70232	GMP	GMP
	0.903766	GMP	GMP
	-0.104283	GMP	GMP
	0.183557	pDCprog	others
	-0.633783	MEP	others
	-0.558933	nonHSPC	others
	0.0802625	CMP	others
	-0.548608	nonHSPC	others
	-0.0313106	pDCprog	others
	-0.266576	CMP	others
	3.97538	CLP	CLP
	-0.210731	pDCprog	others
	4.62468	CLP	CLP
	-0.283246	MEP	others
	-0.029007	CMP	others
	-0.308851	MEP	others
	-0.331666	GMP	GMP
	-0.572959	MEP	others
	-0.403553	nonHSPC	others
	-0.266294	MEP	others
	-0.618143	GMP	GMP
	-0.642703	CMP	others
	3.22218	pDCprog	others
	0.203231	MEP	others
	4.47658	CLP	CLP
	-0.618448	CMP	others
	0.330852	MEP	others
	0.284951	CMP	others
	1.29985	GMP	GMP
	0.108129	MEP	others
	0.00605126	CMP	others
	-0.559912	nonHSPC	others
	0.951116	pDCprog	others
	4.52714	CLP	CLP
	-0.380868	CMP	others
	-0.468505	nonHSPC	others
	1.6503	pDCprog	others
	-0.340076	CMP	others
	1.10732	pDCprog	others
	0.689233	nonHSPC	others
	0.555936	GMP	GMP
	-0.310463	MEP	others
	0.336962	MEP	others
	4.91726	CLP	CLP
	-0.261369	GMP	GMP
	-0.358732	CMP	others
	4.06498	CLP	CLP
	0.246447	nonHSPC	others
	1.05737	nonHSPC	others
	-0.577237	MEP	others
	0.509867	pDCprog	others
	4.02923	GMP	GMP
	0.198019	MEP	others
	4.81938	CLP	CLP
	-0.111196	nonHSPC	others
	1.62316	pDCprog	others
	0.287321	nonHSPC	others
	-0.642703	GMP	GMP
	0.0736524	nonHSPC	others
	4.75282	CLP	CLP
	-0.549409	CMP	others
	0.146409	nonHSPC	others
	2.48868	CLP	CLP
	-0.340769	GMP	GMP
	0.146616	CMP	others
	-0.246154	nonHSPC	others
	-0.264745	MPP	others
	-0.642703	CMP	others
	-0.620877	MEP	others
	-0.166541	CMP	others
	1.42397	pDCprog	others
	4.32893	CLP	CLP
	-0.111774	CMP	others
	4.09842	CLP	CLP
	4.73135	CLP	CLP
	0.422964	CMP	others
	2.09905	nonHSPC	others
	0.0337387	MEP	others
	-0.133243	MEP	others
	4.03114	GMP	GMP
	-0.406608	nonHSPC	others
	-0.0158534	CMP	others
	-0.590886	CMP	others
	-0.642703	CMP	others
	-0.0923243	pDCprog	others
	0.149553	GMP	GMP
	-0.472328	MEP	others
	-0.299906	MEP	others
	-0.146576	GMP	GMP
	4.31811	CLP	CLP
	4.68828	CLP	CLP
	0.00560527	GMP	GMP
	-0.642703	nonHSPC	others
	-0.338333	nonHSPC	others
	-0.642703	CMP	others
	-0.0422039	GMP	GMP
	4.69221	CLP	CLP
	2.40552	pDCprog	others
	1.07498	GMP	GMP
	2.94685	pDCprog	others
	-0.642703	CMP	others
	-0.154453	MEP	others
	-0.0379468	CMP	others
	-0.209118	MEP	others
	0.872081	nonHSPC	others
	-0.296279	MEP	others
	-0.148421	CMP	others
	-0.279775	nonHSPC	others
	-0.159193	nonHSPC	others
	-0.504879	GMP	GMP
	-0.212109	nonHSPC	others
	0.103278	nonHSPC	others
	1.17036	nonHSPC	others
	-0.559797	CMP	others
	0.0784985	CMP	others
	-0.511342	pDCprog	others
	3.63587	CLP	CLP
	1.50205	pDCprog	others
	-0.024991	nonHSPC	others
	0.356924	CMP	others
	0.141481	nonHSPC	others
	-0.413794	CMP	others
	-0.409087	MPP	others
	0.0592512	CMP	others
	-0.198256	CMP	others
	4.53613	CLP	CLP
	0.470026	nonHSPC	others
	4.42049	CLP	CLP
	-0.436382	CMP	others
	2.11292	pDCprog	others
	-0.61568	MEP	others
	-0.336124	MEP	others
	0.112727	CMP	others
	-0.248706	GMP	GMP
	3.95045	CLP	CLP
	-0.256637	CMP	others
	0.14871	MEP	others
	-0.594901	pDCprog	others
	-0.549201	CMP	others
	0.0786845	nonHSPC	others
	-0.040918	nonHSPC	others
	2.35474	GMP	GMP
	0.0399459	CMP	others
	0.909986	pDCprog	others
	0.782515	GMP	GMP
	-0.10394	MEP	others
	-0.241217	CMP	others
	-0.405853	MEP	others
	-0.212987	CMP	others
	1.34037	pDCprog	others
	3.91312	GMP	GMP
	-0.0477544	MEP	others
	5.45634	GMP	GMP
	0.87341	nonHSPC	others
	0.732496	GMP	GMP
	1.57824	CLP	CLP
	0.368323	GMP	GMP
	0.164429	GMP	GMP
	-0.143598	CMP	others
	0.128813	nonHSPC	others
	1.3539	pDCprog	others
	1.18954	pDCprog	others
	-0.642703	MEP	others
	4.6344	CLP	CLP
	-0.168277	MEP	others
	3.69841	CLP	CLP
	-0.548416	CMP	others
	-0.54377	nonHSPC	others
	0.0229144	nonHSPC	others
	-0.642703	HSC	others
	-0.563577	CMP	others
	-0.452275	MEP	others
	-0.0504703	CMP	others
	0.672315	nonHSPC	others
	4.54617	CLP	CLP
	0.823859	GMP	GMP
	-0.231762	GMP	GMP
	-0.642703	nonHSPC	others
	0.570659	pDCprog	others
	0.278961	GMP	GMP
	-0.642703	CMP	others
	0.799629	MEP	others
	-0.0389129	CMP	others
	0.4507	MEP	others
	4.3241	CLP	CLP
	-0.472837	nonHSPC	others
	-0.260339	CMP	others
	0.445057	CMP	others
	4.51329	CLP	CLP
	-0.642703	CMP	others
	0.167771	GMP	GMP
	-0.634818	MEP	others
	-0.642703	CMP	others
	-0.538323	CMP	others
	-0.143737	nonHSPC	others
	0.330762	nonHSPC	others
	-0.560495	MEP	others
	2.52853	GMP	GMP
	-0.130503	nonHSPC	others
	2.84411	pDCprog	others
	0.644945	pDCprog	others
	0.279738	pDCprog	others
	3.86915	CLP	CLP
	0.169292	nonHSPC	others
	3.21919	pDCprog	others
	0.392937	CMP	others
	-0.360703	MEP	others
	-0.342868	MEP	others
	0.373225	CMP	others
	-0.14076	CMP	others
	-0.255526	MEP	others
	-0.124903	nonHSPC	others
	0.342203	nonHSPC	others
	0.460908	nonHSPC	others
	0.0246953	nonHSPC	others
	-0.0337442	GMP	GMP
	2.56661	GMP	GMP
	3.81467	nonHSPC	others
	3.48808	CLP	CLP
	-0.324195	nonHSPC	others
	3.25345	GMP	GMP
	0.640447	pDCprog	others
	-0.21561	nonHSPC	others
	-0.642703	nonHSPC	others
	-0.0413081	MEP	others
	-0.454633	MEP	others
	-0.287064	MEP	others
	0.0539948	nonHSPC	others
	0.131539	MPP	others
	-0.642703	MEP	others
	0.0545018	nonHSPC	others
	-0.505385	GMP	GMP
	4.45411	CLP	CLP
	0.28854	CMP	others
	0.375613	CMP	others
	-0.213356	CMP	others
	0.253884	pDCprog	others
	4.84529	CLP	CLP
	-0.236085	MEP	others
	-0.0910466	GMP	GMP
	-0.642703	GMP	GMP
	0.424797	CMP	others
	-0.328775	nonHSPC	others
	0.153591	MEP	others
	1.88936	pDCprog	others
	-0.0864559	nonHSPC	others
	3.89006	CLP	CLP
	0.00777726	MEP	others
	-0.642703	GMP	GMP
	-0.596125	pDCprog	others
	4.33274	GMP	GMP
	4.4409	GMP	GMP
	-0.167887	GMP	GMP
	0.732497	MPP	others
	-0.191024	GMP	GMP
	1.27524	pDCprog	others
	-0.05831	GMP	GMP
	-0.35434	MEP	others
	-0.629967	MEP	others
	-0.17132	GMP	GMP
	0.0863222	pDCprog	others
	-0.238784	CMP	others
	-0.0997482	CMP	others
	-0.590795	CMP	others
	-0.642703	CMP	others
	-0.34324	nonHSPC	others
	-0.305004	CMP	others
	2.49324	pDCprog	others
	-0.346044	nonHSPC	others
	-0.503837	nonHSPC	others
	-0.448512	nonHSPC	others
	4.47206	CLP	CLP
	-0.239624	MEP	others
	-0.642703	CMP	others
	4.31175	CLP	CLP
	-0.316494	MEP	others
	-0.642703	MEP	others
	-0.530378	pDCprog	others
	0.0777431	CMP	others
	3.04114	pDCprog	others
	4.43715	CMP	others
	-0.409676	MEP	others
	-0.57406	nonHSPC	others
	4.66107	GMP	GMP
	0.120701	CMP	others
	0.22545	MEP	others
	3.99622	CLP	CLP
	-0.292304	GMP	GMP
	-0.307049	pDCprog	others
	2.5007	GMP	GMP
	-0.342822	MEP	others
	0.00575122	MEP	others
	0.333861	GMP	GMP
	4.51276	CLP	CLP
	-0.577568	nonHSPC	others
	-0.236995	nonHSPC	others
	-0.145491	CMP	others
	-0.421411	CMP	others
	-0.399778	GMP	GMP
	-0.0217299	GMP	GMP
	0.658104	nonHSPC	others
	-0.0807592	CMP	others
	0.106752	CMP	others
	-0.459813	CMP	others
	0.0298457	nonHSPC	others
	-0.179337	CMP	others
	-0.530287	MEP	others
	2.03496	CLP	CLP
	2.67725	pDCprog	others
	-0.102246	GMP	GMP
	-0.642703	MEP	others
	4.81378	CLP	CLP
	-0.536685	nonHSPC	others
	0.0531269	nonHSPC	others
	3.7346	CLP	CLP
	-0.0821766	CMP	others
	0.649411	MEP	others
	0.294754	MEP	others
	0.495365	CMP	others
	4.07343	pDCprog	others
	-0.266757	GMP	GMP
	0.145583	pDCprog	others
	4.91675	GMP	GMP
	-0.299774	pDCprog	others
	-0.287682	GMP	GMP
	3.29132	GMP	GMP
	2.31721	pDCprog	others
	0.287512	CMP	others
	0.792591	CMP	others
	0.06061	CMP	others
	3.20223	GMP	GMP
	3.0432	GMP	GMP
	-0.188069	MEP	others
	1.17786	CMP	others
	-0.0380664	CMP	others
	-0.0972165	GMP	GMP
	0.0165677	MEP	others
	-0.383079	nonHSPC	others
	-0.238667	CMP	others
	2.76456	nonHSPC	others
	0.778047	GMP	GMP
	0.625432	GMP	GMP
	-0.526811	CMP	others
	-0.447724	CMP	others
	-0.322759	CMP	others
	0.150981	nonHSPC	others
	2.19552	nonHSPC	others
	0.950947	GMP	GMP
	-0.242177	nonHSPC	others
	0.38431	GMP	GMP
	-0.358215	MEP	others
	0.0176797	nonHSPC	others
	4.08513	CLP	CLP
	-0.35526	CMP	others
	-0.455856	pDCprog	others
	4.21525	CLP	CLP
	-0.241522	CMP	others
	1.09039	GMP	GMP
	-0.0838416	MEP	others
	-0.340271	CMP	others
	-0.257795	nonHSPC	others
	4.3776	CLP	CLP
	0.563948	MEP	others
	0.0213118	MEP	others
	0.379599	GMP	GMP
	0.15249	CMP	others
	0.0730724	nonHSPC	others
	-0.0510433	nonHSPC	others
	0.217751	GMP	GMP
	-0.290748	nonHSPC	others
	0.26602	GMP	GMP
	2.26726	CMP	others
	-0.0156496	CLP	CLP
	3.15286	pDCprog	others
	0.0940275	GMP	GMP
	-0.642703	MEP	others
	-0.44539	MEP	others
	0.374713	nonHSPC	others
	-0.642703	GMP	GMP
	0.699472	MEP	others
	0.472468	GMP	GMP
	1.07943	GMP	GMP
	-0.00406893	CMP	others
	-0.144935	CMP	others
	0.149655	MPP	others
	2.03956	pDCprog	others
	-0.404631	GMP	GMP
	5.08606	CLP	CLP
	-0.575026	nonHSPC	others
	-0.375058	MEP	others
	-0.567088	CMP	others
	-0.210481	CMP	others
	-0.248842	nonHSPC	others
	-0.482317	MEP	others
	-0.631334	GMP	GMP
	-0.117282	GMP	GMP
	-0.550477	MEP	others
	-0.567189	pDCprog	others
	4.10063	CLP	CLP
	0.346728	CMP	others
	-0.478825	CMP	others
	4.23822	CLP	CLP
	-0.0720869	MEP	others
	4.28358	GMP	GMP
	3.42954	pDCprog	others
	4.533	CLP	CLP
	0.142863	GMP	GMP
	-0.0549517	MEP	others
	3.18725	pDCprog	others
	-0.568046	MEP	others
	-0.285275	CMP	others
	0.0610103	MPP	others
	-0.26627	CMP	others
	-0.189918	nonHSPC	others
	4.24347	CLP	CLP
	0.271719	CMP	others
	1.8754	GMP	GMP
	3.96878	GMP	GMP
	-0.208121	nonHSPC	others
	-0.474562	MEP	others
	-0.28883	MEP	others
	-0.243973	CMP	others
	-0.642703	GMP	GMP
	-0.469458	MEP	others
	-0.385708	MEP	others
	1.20717	GMP	GMP
	4.43262	CLP	CLP
	-0.259027	nonHSPC	others
	4.35122	CLP	CLP
	-0.642703	GMP	GMP
	4.40794	CLP	CLP
	0.515747	nonHSPC	others
	3.55143	GMP	GMP
	-0.183681	CMP	others
	4.06466	nonHSPC	others
	-0.61206	MEP	others
	4.64611	GMP	GMP
	4.52584	GMP	GMP
	0.0108772	MEP	others
	2.86207	pDCprog	others
	-0.642703	pDCprog	others
	3.45173	GMP	GMP
	-0.642703	MEP	others
	-0.272567	MEP	others
	3.65945	CLP	CLP
	-0.642703	nonHSPC	others
	-0.386685	nonHSPC	others
	-0.624301	nonHSPC	others
	1.85858	pDCprog	others
	-0.642703	pDCprog	others
	-0.278254	CMP	others
	3.6354	GMP	GMP
	0.117985	pDCprog	others
	-0.415494	nonHSPC	others
	4.37894	CLP	CLP
	4.26406	GMP	GMP
	4.06649	CLP	CLP
	1.63774	GMP	GMP
	0.241807	GMP	GMP
	0.649238	pDCprog	others
	-0.321663	CMP	others
	-0.0416336	CMP	others
	4.50374	GMP	GMP
	0.0907027	GMP	GMP
	-0.00167769	MEP	others
	0.100751	GMP	GMP
	0.107752	nonHSPC	others
	-0.251914	nonHSPC	others
	-0.230733	MEP	others
	0.306558	GMP	GMP
	-0.114528	nonHSPC	others
	0.421044	LMPP	others
	4.30658	GMP	GMP
	-0.372413	CMP	others
	0.22824	CMP	others
	0.283604	GMP	GMP
	4.00122	CLP	CLP
	0.111646	CMP	others
	0.0240067	MEP	others
	4.38044	GMP	GMP
	-0.32852	CMP	others
	0.206521	nonHSPC	others
	-0.492068	CMP	others
	0.525455	CMP	others
	0.426987	CMP	others
	4.41467	GMP	GMP
	1.89793	CLP	CLP
	0.0251114	GMP	GMP
	-0.0214673	CMP	others
	-0.541528	pDCprog	others
	-0.425489	pDCprog	others
	0.305687	MEP	others
	4.25608	CLP	CLP
	0.147742	pDCprog	others
	-0.266208	pDCprog	others
	3.68957	CLP	CLP
	-0.308331	CMP	others
	1.66089	CMP	others
	-0.620848	CMP	others
	0.0300961	CMP	others
	0.63957	GMP	GMP
	4.83648	CLP	CLP
	-0.00164934	pDCprog	others
	-0.0647302	GMP	GMP
	-0.642703	MEP	others
	0.418507	pDCprog	others
	-0.642703	MEP	others
	2.81525	pDCprog	others
	4.1502	GMP	GMP
	0.429845	GMP	GMP
	-0.415713	GMP	GMP
	0.255852	GMP	GMP
	0.283321	nonHSPC	others
	4.06123	GMP	GMP
	-0.36911	nonHSPC	others
	1.92584	pDCprog	others
	-0.503789	MEP	others
	0.22208	CMP	others
	-0.450566	nonHSPC	others
	0.112368	nonHSPC	others
	-0.336998	CMP	others
	0.388294	CMP	others
	-0.295755	nonHSPC	others
	4.29853	GMP	GMP
	-0.502628	CMP	others
	0.20164	GMP	GMP
	1.408	GMP	GMP
	3.25254	GMP	GMP
	3.72676	GMP	GMP
	-0.60373	nonHSPC	others
	2.50063	GMP	GMP
	0.999612	MEP	others
	0.57022	nonHSPC	others
	-0.470004	GMP	GMP
	-0.638539	MEP	others
	-0.365673	CMP	others
	-0.236106	GMP	GMP
	0.75022	GMP	GMP
	0.264803	MEP	others
	2.37662	CMP	others
	1.5889	pDCprog	others
	4.44536	GMP	GMP
	-0.460087	MEP	others
	0.0229991	MEP	others
	4.31424	CLP	CLP
	3.71179	CLP	CLP
	0.159478	nonHSPC	others
	4.34844	GMP	GMP
	4.37707	CLP	CLP
	-0.578063	MPP	others
	4.87541	CLP	CLP
	0.214401	CMP	others
	-0.642703	MPP	others
	-0.190884	pDCprog	others
	-0.257742	CMP	others
	0.144229	MEP	others
	-0.63638	CMP	others
	0.0509868	nonHSPC	others
	4.30289	CLP	CLP
	-0.332767	nonHSPC	others
	0.697487	GMP	GMP
	4.27655	GMP	GMP
	-0.118932	nonHSPC	others
	-0.642703	nonHSPC	others
	-0.0563795	nonHSPC	others
	-0.215569	CMP	others
	3.94071	CLP	CLP
	-0.0525041	nonHSPC	others
	0.857516	nonHSPC	others
	0.187859	nonHSPC	others
	-0.153422	MEP	others
	-0.477944	CMP	others
	0.198105	nonHSPC	others
	-0.584139	nonHSPC	others
	4.31864	CLP	CLP
	0.534681	CMP	others
	0.125057	nonHSPC	others
	4.21497	CLP	CLP
	-0.613683	nonHSPC	others
	-0.185421	CMP	others
	0.0179328	CMP	others
	-0.0170321	GMP	GMP
	2.96086	GMP	GMP
	-0.578626	CMP	others
	-0.254665	nonHSPC	others
	0.00979802	CMP	others
	-0.481419	CMP	others
	3.75483	CLP	CLP
	3.78878	GMP	GMP
	-0.379805	CMP	others
	-0.357639	CMP	others
	1.68958	pDCprog	others
	-0.522933	nonHSPC	others
	-0.372187	nonHSPC	others
	-0.536436	CMP	others
	-0.642703	MEP	others
	-0.218448	GMP	GMP
	-0.324077	CMP	others
	3.94676	GMP	GMP
	4.38931	GMP	GMP
	-0.503101	GMP	GMP
	-0.0909528	CMP	others
	0.35547	pDCprog	others
	0.38407	HSC	others
	0.0513479	pDCprog	others
	-0.342529	GMP	GMP
	0.188367	MEP	others
	-0.508344	nonHSPC	others
	0.0692287	CMP	others
	0.0243228	MPP	others
	0.223676	CMP	others
	-0.278623	GMP	GMP
	5.41745	CLP	CLP
	-0.602927	CMP	others
	0.787958	MEP	others
	4.413	GMP	GMP
	0.294157	pDCprog	others
	-0.375907	nonHSPC	others
	1.05678	CMP	others
	-0.149983	MEP	others
	-0.506156	nonHSPC	others
	-0.571898	CMP	others
	-0.617986	MPP	others
	-0.351757	nonHSPC	others
	2.22737	CLP	CLP
	1.61798	nonHSPC	others
	-0.255766	CMP	others
	-0.179776	nonHSPC	others
	-0.220085	CMP	others
	-0.188007	nonHSPC	others
	-0.642703	nonHSPC	others
	-0.529562	nonHSPC	others
	0.20687	CMP	others
	4.42616	GMP	GMP
	-0.642703	MEP	others
	-0.464184	GMP	GMP
	-0.318684	CMP	others
	-0.435322	GMP	GMP
	0.143256	nonHSPC	others
	0.11268	CMP	others
	0.011733	CMP	others
	-0.476679	CMP	others
	4.49956	CLP	CLP
	0.135527	MEP	others
	3.54811	CLP	CLP
	2.50419	pDCprog	others
	-0.120695	MEP	others
	1.63398	CMP	others
	-0.0236262	CMP	others
	-0.642703	CMP	others
	0.723641	nonHSPC	others
	-0.243918	GMP	GMP
	4.13916	CLP	CLP
	0.766557	pDCprog	others
	0.126186	CMP	others
	0.838902	pDCprog	others
	-0.642703	MPP	others
	-0.642703	GMP	GMP
	1.34806	CMP	others
	-0.212802	CMP	others
	0.095569	CMP	others
	0.0593195	nonHSPC	others
	0.714259	GMP	GMP
	-0.416542	CMP	others
	0.209543	GMP	GMP
	0.708931	nonHSPC	others
	-0.642703	CMP	others
	-0.642703	CMP	others
	-0.411361	MEP	others
	0.130267	CMP	others
	5.24538	GMP	GMP
	0.473065	MEP	others
	4.25941	CLP	CLP
	0.178216	MEP	others
	0.295786	pDCprog	others
	-0.578956	CMP	others
	5.17588	GMP	GMP
	0.670348	pDCprog	others
	-0.46235	pDCprog	others
	2.21597	CMP	others
	-0.513864	CMP	others
	4.92734	CLP	CLP
	-0.491169	MEP	others
	-0.571713	CMP	others
	-0.336937	MEP	others
	-0.301283	MEP	others
	-0.296245	CMP	others
	-0.0969904	GMP	GMP
	-0.0500906	nonHSPC	others
	4.62773	CLP	CLP
	-0.397111	nonHSPC	others
	-0.344068	nonHSPC	others
	4.46672	CLP	CLP
	0.0461163	nonHSPC	others
	-0.386524	nonHSPC	others
	-0.483698	MEP	others
	0.663878	CMP	others
	-0.577027	CMP	others
	0.0386219	CMP	others
	0.316759	nonHSPC	others
	0.412115	pDCprog	others
	-0.322548	pDCprog	others
	-0.119013	MEP	others
	0.252184	MEP	others
	-0.133491	CMP	others
	-0.483489	CMP	others
	-0.642703	nonHSPC	others
	-0.171613	MEP	others
	0.0525183	MEP	others
	3.38506	CLP	CLP
	4.38439	GMP	GMP
	4.211	CLP	CLP
	4.15134	GMP	GMP
	0.208899	nonHSPC	others
	0.173424	CMP	others
	-0.393191	MEP	others
	0.107999	CMP	others
	-0.521256	nonHSPC	others
	0.0395312	CMP	others
	-0.399044	GMP	GMP
	-0.500748	nonHSPC	others
	-0.143741	nonHSPC	others
	-0.298156	MEP	others
	-0.282638	CMP	others
	0.0969484	CMP	others
	0.223194	MEP	others
	-0.606267	GMP	GMP
	-0.12416	nonHSPC	others
	0.00332801	pDCprog	others
	-0.543899	GMP	GMP
	4.5297	GMP	GMP
	0.882248	pDCprog	others
	0.657179	pDCprog	others
	4.26305	GMP	GMP
	2.9796	pDCprog	others
	-0.462397	nonHSPC	others
	-0.403053	CMP	others
	3.67508	GMP	GMP
	4.7266	GMP	GMP
	-0.0561224	nonHSPC	others
	0.349955	CMP	others
	-0.451069	CMP	others
	4.16374	CLP	CLP
	0.396032	GMP	GMP
	-0.216814	GMP	GMP
	-0.0459569	MEP	others
	0.266293	GMP	GMP
	0.0734458	CMP	others
	-0.442599	GMP	GMP
	-0.075443	HSC	others
	2.99579	pDCprog	others
	0.974593	MPP	others
	-0.0154909	MEP	others
	1.4692	pDCprog	others
	-0.393061	MEP	others
	-0.447916	pDCprog	others
	4.28133	CLP	CLP
	-0.404641	CMP	others
	3.65276	CLP	CLP
	-0.101329	GMP	GMP
	-0.17153	MEP	others
	-0.642703	nonHSPC	others
	-0.642703	MEP	others
	4.83769	GMP	GMP
	0.10868	GMP	GMP
	-0.301934	pDCprog	others
	0.212901	nonHSPC	others
	-0.288218	MEP	others
	0.239465	pDCprog	others
	0.289111	CMP	others
	0.0678606	nonHSPC	others
	0.274424	MPP	others
	-0.460535	nonHSPC	others
	3.76564	GMP	GMP
	0.168177	nonHSPC	others
	-0.163273	nonHSPC	others
	-0.255352	GMP	GMP
	4.41273	CLP	CLP
	-0.0454401	GMP	GMP
	0.694161	nonHSPC	others
	0.258741	GMP	GMP
	-0.515615	MEP	others
	0.294943	CMP	others
	-0.3616	nonHSPC	others
	-0.418667	MEP	others
	3.35246	CLP	CLP
	2.91287	CLP	CLP
	-0.00385636	GMP	GMP
	-0.270576	pDCprog	others
	1.86217	CMP	others
	-0.280564	CMP	others
	0.688018	pDCprog	others
	-0.622549	pDCprog	others
	1.10273	GMP	GMP
	4.29875	CLP	CLP
	4.84117	CLP	CLP
	4.56519	CLP	CLP
	2.84907	pDCprog	others
	-0.257391	CMP	others
	0.610975	nonHSPC	others
	0.117136	CMP	others
	4.11695	CLP	CLP
	-0.636934	MEP	others
	0.289667	CMP	others
	-0.00604111	nonHSPC	others
	2.01732	pDCprog	others
	1.20215	pDCprog	others
	-0.228548	MEP	others
	-0.448996	GMP	GMP
	-0.23052	nonHSPC	others
	0.0253158	GMP	GMP
	-0.642703	MEP	others
	0.196947	nonHSPC	others
	-0.6404	GMP	GMP
	0.275159	nonHSPC	others
	0.190623	CMP	others
	-0.218811	CMP	others
	4.8226	CLP	CLP
	0.662471	nonHSPC	others
	0.686971	CMP	others
	1.50834	pDCprog	others
	-0.316576	MEP	others
	-0.337436	MEP	others
	-0.39354	MEP	others
	1.36039	GMP	GMP
	4.5025	CLP	CLP
	-0.60393	CMP	others
	1.75247	pDCprog	others
	4.03707	GMP	GMP
	-0.081	nonHSPC	others
	4.20045	GMP	GMP
	-0.562683	MEP	others
	3.56934	nonHSPC	others
	0.464022	nonHSPC	others
	4.59945	GMP	GMP
	-0.642703	nonHSPC	others
	0.0395182	nonHSPC	others
	-0.105869	GMP	GMP
	-0.304128	nonHSPC	others
	2.66196	CLP	CLP
	4.28354	CLP	CLP
	0.485486	pDCprog	others
	-0.520861	GMP	GMP
	-0.580154	CMP	others
	3.05353	pDCprog	others
	-0.326173	MEP	others
	4.16239	CLP	CLP
	-0.552054	MEP	others
	3.35126	GMP	GMP
	-0.642703	CMP	others
	-0.302276	CMP	others
	-0.51001	CMP	others
	4.09809	GMP	GMP
	-0.411524	nonHSPC	others
	4.51653	CLP	CLP
	2.84594	GMP	GMP
	-0.0779709	nonHSPC	others
	-0.0718423	MEP	others
	-0.367363	HSC	others
	-0.58131	MEP	others
	4.44529	CLP	CLP
	-0.60858	CMP	others
	4.18062	CLP	CLP
	-0.0756925	GMP	GMP
	0.685497	pDCprog	others
	4.3415	CLP	CLP
	-0.502931	MEP	others
	-0.24565	pDCprog	others
	0.150614	MEP	others
	-0.642703	CMP	others
	-0.168643	CMP	others
	-0.440546	CMP	others
	-0.375036	CMP	others
	-0.217033	CMP	others
	-0.376037	GMP	GMP
	0.0739128	nonHSPC	others
	-0.330932	pDCprog	others
	-0.629553	MPP	others
	4.01247	CLP	CLP
	-0.437747	CMP	others
	-0.360442	GMP	GMP
	-0.642703	MEP	others
	-0.589233	MEP	others
	-0.232466	CMP	others
	0.121309	MEP	others
	0.218768	CMP	others
	-0.215471	CMP	others
	-0.439898	MEP	others
	2.31755	CLP	CLP
	-0.448935	nonHSPC	others
	0.494131	pDCprog	others
	-0.145243	CMP	others
	-0.617262	HSC	others
	4.19066	CLP	CLP
	3.26727	pDCprog	others
	-0.353015	MEP	others
	4.47314	CLP	CLP
	-0.353849	MEP	others
	0.809397	CMP	others
	0.802548	CMP	others
	-0.514247	CMP	others
	0.515431	GMP	GMP
	-0.374029	CMP	others
	-0.29307	MEP	others
	-0.288543	CMP	others
	-0.247889	MEP	others
	1.16703	pDCprog	others
	-0.189626	GMP	GMP
	0.152021	pDCprog	others
	4.52643	CLP	CLP
	-0.0153828	nonHSPC	others
	0.178631	nonHSPC	others
	3.75771	nonHSPC	others
	4.5921	CLP	CLP
	-0.620067	nonHSPC	others
	0.322508	CMP	others
	-0.642703	MEP	others
	0.0866997	MEP	others
	3.54776	CLP	CLP
	-0.515741	nonHSPC	others
	-0.244722	GMP	GMP
	-0.642703	CMP	others
	2.2614	GMP	GMP
	-0.257657	nonHSPC	others
	-0.271703	nonHSPC	others
	0.412251	GMP	GMP
	-0.386158	CMP	others
	4.4877	GMP	GMP
	3.92164	GMP	GMP
	1.46948	CLP	CLP
	3.97263	CLP	CLP
	-0.642703	CMP	others
	0.789958	nonHSPC	others
	0.015922	MEP	others
	4.8	GMP	GMP
	0.134636	CMP	others
	-0.103858	CMP	others
	-0.102745	nonHSPC	others
	0.137836	CMP	others
	3.46563	CLP	CLP
	-0.18524	CMP	others
	-0.347722	nonHSPC	others
	0.191945	CMP	others
	-0.612075	CMP	others
	0.0819334	CMP	others
	4.44682	GMP	GMP
	-0.485471	HSC	others
	-0.642703	CMP	others
	-0.220078	CMP	others
	4.22215	CLP	CLP
	4.77894	CLP	CLP
	4.32524	CLP	CLP
	3.85097	CLP	CLP
	-0.229273	MEP	others
	0.581004	pDCprog	others
	-0.513359	MEP	others
	3.95203	CLP	CLP
	0.859947	pDCprog	others
	4.01174	nonHSPC	others
	4.66936	CLP	CLP
	-0.280174	CMP	others
	0.468869	pDCprog	others
	0.361346	CMP	others
	3.9631	GMP	GMP
	0.215253	CMP	others
	4.61846	CLP	CLP
	0.0142778	MEP	others
	-0.550407	GMP	GMP
	-0.432769	CMP	others
	3.37111	CLP	CLP
	-0.308099	MEP	others
	0.13511	MEP	others
	-0.496554	nonHSPC	others
	-0.396392	CMP	others
	1.62774	pDCprog	others
	-0.483202	CMP	others
	-0.582452	CMP	others
	3.58064	CLP	CLP
	0.00213615	CMP	others
	3.8886	CLP	CLP
	3.87403	GMP	GMP
	0.216197	pDCprog	others
	-0.636645	CMP	others
	0.130452	MEP	others
	4.56268	CLP	CLP
	0.461254	MEP	others
	0.00973282	nonHSPC	others
	4.64092	GMP	GMP
	3.57398	GMP	GMP
	0.753123	CMP	others
	-0.47302	MEP	others
	0.529547	pDCprog	others
	-0.372128	CMP	others
	-0.0220601	pDCprog	others
	0.353551	GMP	GMP
	-0.30301	MEP	others
	4.72711	CLP	CLP
	0.5097	GMP	GMP
	0.136049	GMP	GMP
	4.07117	CLP	CLP
	0.223887	MEP	others
	3.74341	CLP	CLP
	0.791741	GMP	GMP
	4.26622	CLP	CLP
	0.339643	pDCprog	others
	1.79314	MEP	others
	-0.642703	nonHSPC	others
	1.15817	pDCprog	others
	1.68581	pDCprog	others
	0.127804	GMP	GMP
	-0.280451	pDCprog	others
	-0.346799	pDCprog	others
	-0.396762	CMP	others
	-0.536385	GMP	GMP
	-0.50563	CMP	others
	3.42695	GMP	GMP
	-0.154324	nonHSPC	others
	4.18567	CLP	CLP
	-0.287969	CMP	others
	0.143531	CMP	others
	-0.581967	GMP	GMP
	0.0206831	CMP	others
	-0.603305	pDCprog	others
	-0.108946	GMP	GMP
	0.194104	GMP	GMP
	3.50657	CLP	CLP
	0.0462577	CMP	others
	3.92297	CLP	CLP
	-0.642703	MEP	others
	-0.170061	CMP	others
	-0.19217	CMP	others
	-0.00539783	GMP	GMP
	4.14946	nonHSPC	others
	3.8107	CLP	CLP
	-0.0500828	MEP	others
	-0.0944521	pDCprog	others
	4.13073	CLP	CLP
	-0.445732	nonHSPC	others
	2.33742	pDCprog	others
	4.11267	GMP	GMP
	0.123436	MEP	others
	-0.427756	MEP	others
	4.67156	CLP	CLP
	0.116749	nonHSPC	others
	3.40478	nonHSPC	others
	-0.431638	GMP	GMP
	4.60249	CLP	CLP
	-0.514875	nonHSPC	others
	0.0807654	MPP	others
	0.287241	MEP	others
	0.0910106	GMP	GMP
	4.06416	GMP	GMP
	-0.162435	nonHSPC	others
	1.25468	pDCprog	others
	4.0549	nonHSPC	others
	3.20258	pDCprog	others
	-0.126191	nonHSPC	others
	-0.642703	MEP	others
	-0.570209	nonHSPC	others
	4.23488	GMP	GMP
	0.79244	CMP	others
	-0.595946	GMP	GMP
	1.39622	nonHSPC	others
	-0.00278318	CMP	others
	-0.236776	MEP	others
	-0.633775	CMP	others
	-0.610826	MEP	others
	-0.454326	CMP	others
	0.149895	CMP	others
	1.84763	GMP	GMP
	-0.437419	MPP	others
	0.357352	GMP	GMP
	-0.480075	nonHSPC	others
	2.2902	pDCprog	others
	0.116801	CMP	others
	-0.343571	nonHSPC	others
	0.820112	nonHSPC	others
	1.80385	pDCprog	others
	-0.642703	MEP	others
	-0.5323	GMP	GMP
	1.66828	pDCprog	others
	4.2119	CLP	CLP
	4.18505	CLP	CLP
	0.0851996	GMP	GMP
	1.23966	CMP	others
	-0.642703	CMP	others
	-0.536982	MPP	others
	3.97813	CLP	CLP
	4.43159	CLP	CLP
	4.20147	GMP	GMP
	0.381207	nonHSPC	others
	0.263454	GMP	GMP
	0.142469	MEP	others
	0.56631	MEP	others
	-0.585052	nonHSPC	others
	-0.41567	CMP	others
	-0.474803	MEP	others
	2.59917	CMP	others
	1.47371	CMP	others
	0.347204	MEP	others
	-0.235287	GMP	GMP
	0.29976	MEP	others
	-0.273191	CMP	others
	-0.409955	MEP	others
	3.9254	GMP	GMP
	-0.229364	MEP	others
	4.2117	CLP	CLP
	-0.365321	nonHSPC	others
	0.0975988	CMP	others
	1.58804	pDCprog	others
	-0.642703	nonHSPC	others
	4.82193	CLP	CLP
	0.417776	GMP	GMP
	0.639502	MEP	others
	4.75709	GMP	GMP
	0.279278	MEP	others
	4.66572	GMP	GMP
	0.294674	GMP	GMP
	-0.15402	MEP	others
	2.08811	pDCprog	others
	0.00434622	nonHSPC	others
	0.30108	MEP	others
	-0.379758	nonHSPC	others
	0.594888	GMP	GMP
	3.03785	CLP	CLP
	-0.409747	nonHSPC	others
	-0.542156	CMP	others
	-0.63455	nonHSPC	others
	-0.612688	pDCprog	others
	4.54571	GMP	GMP
	-0.408407	CMP	others
	2.74567	CMP	others
	-0.435397	CMP	others
	-0.321327	MEP	others
	-0.342757	nonHSPC	others
	-0.275644	nonHSPC	others
	0.0466381	nonHSPC	others
	-0.553988	CMP	others
	3.80035	nonHSPC	others
	0.154658	CLP	CLP
	0.314624	pDCprog	others
	0.0476736	CMP	others
	4.44132	CLP	CLP
	-0.627147	MEP	others
	-0.072985	nonHSPC	others
	3.77577	CLP	CLP
	0.166676	CMP	others
	2.14767	CLP	CLP
	0.687467	CMP	others
	5.07983	CLP	CLP
	-0.420223	MEP	others
	0.199161	nonHSPC	others
	-0.642703	MEP	others
	2.7946	pDCprog	others
	4.72637	GMP	GMP
	0.208176	MEP	others
	-0.589071	CMP	others
	2.01822	pDCprog	others
	-0.566199	GMP	GMP
	-0.528606	GMP	GMP
	4.15671	CLP	CLP
	-0.225387	GMP	GMP
	-0.359988	nonHSPC	others
	0.427961	nonHSPC	others
	4.394	CLP	CLP
	0.63674	CMP	others
	-0.552905	GMP	GMP
	0.042795	CMP	others
	3.79102	CLP	CLP
	0.445348	nonHSPC	others
	2.31143	nonHSPC	others
	0.300374	nonHSPC	others
	1.72289	pDCprog	others
	-0.08975	GMP	GMP
	0.296632	GMP	GMP
	-0.037902	CMP	others
	1.07278	CMP	others
	0.468311	GMP	GMP
	-0.0160793	CMP	others
	-0.241136	MEP	others
	-0.0250324	MEP	others
	-0.275196	CMP	others
	2.07981	pDCprog	others
	-0.10644	MEP	others
	0.147275	nonHSPC	others
	-0.407882	nonHSPC	others
	-0.474283	MEP	others
	0.746498	pDCprog	others
	0.119758	MEP	others
	2.95292	CLP	CLP
	4.50244	GMP	GMP
	-0.467699	CMP	others
	1.70312	pDCprog	others
	-0.354154	nonHSPC	others
	1.29924	CMP	others
	1.07513	nonHSPC	others
	-0.642703	GMP	GMP
	2.39273	pDCprog	others
	4.16289	GMP	GMP
	0.288435	nonHSPC	others
	-0.420834	GMP	GMP
	0.880266	nonHSPC	others
	-0.63252	MEP	others
	4.41058	CLP	CLP
	0.0273705	MEP	others
	2.66076	pDCprog	others
	-0.00620606	pDCprog	others
	-0.366421	MEP	others
	-0.423119	MEP	others
	4.19457	CLP	CLP
	-0.563813	CMP	others
	-0.484298	MEP	others
	0.160725	MEP	others
	3.35164	pDCprog	others
	0.929622	GMP	GMP
	0.433787	nonHSPC	others
	4.37095	GMP	GMP
	-0.251675	pDCprog	others
	0.210212	GMP	GMP
	-0.523717	CMP	others
	0.145413	CMP	others
	0.133049	nonHSPC	others
	-0.0981863	GMP	GMP
	0.303176	pDCprog	others
	-0.0929574	nonHSPC	others
	-0.518181	nonHSPC	others
	-0.2138	HSC	others
	-0.452912	CMP	others
	3.24136	pDCprog	others
	-0.179017	GMP	GMP
	-0.278288	CMP	others
	-0.114956	GMP	GMP
	-0.145376	GMP	GMP
	4.34677	GMP	GMP
	3.71326	CLP	CLP
	0.0617863	GMP	GMP
	-0.34155	nonHSPC	others
	0.499872	CMP	others
	0.092672	CMP	others
	-0.29463	MEP	others
	2.93221	pDCprog	others
	0.0787645	CMP	others
	-0.205292	GMP	GMP
	0.869683	MEP	others
	0.563779	GMP	GMP
	-0.118438	nonHSPC	others
	-0.327497	CMP	others
	-0.642563	pDCprog	others
	-0.282846	pDCprog	others
	-0.515374	GMP	GMP
	-0.642703	MEP	others
	4.3322	CLP	CLP
	1.40444	GMP	GMP
	0.322152	nonHSPC	others
	0.633459	CMP	others
	-0.352221	GMP	GMP
	3.13964	pDCprog	others
	-0.614728	GMP	GMP
	0.506196	CMP	others
	0.97193	nonHSPC	others
	0.647718	pDCprog	others
	4.30987	CLP	CLP
	4.52205	CLP	CLP
	4.26574	CLP	CLP
	-0.61607	MPP	others
	0.0745064	CMP	others
	0.519799	pDCprog	others
	-0.545643	GMP	GMP
	0.412601	MEP	others
	0.700356	CMP	others
	-0.37535	CMP	others
	-0.190057	MEP	others
	-0.39188	CMP	others
	-0.118699	CMP	others
	-0.121265	MEP	others
	-0.337778	nonHSPC	others
	-0.550467	MEP	others
	-0.290956	GMP	GMP
	-0.642703	CMP	others
	-0.349818	CMP	others
	-0.00189186	MEP	others
	-0.458593	CMP	others
	3.99224	CLP	CLP
	-0.168163	MEP	others
	0.835936	MEP	others
	3.50098	pDCprog	others
	-0.273361	CMP	others
	-0.0876608	nonHSPC	others
	-0.617758	CMP	others
	-0.0884551	CMP	others
	2.22393	GMP	GMP
	4.33276	CLP	CLP
	-0.474786	MEP	others
	0.866113	pDCprog	others
	-0.0113062	pDCprog	others
	0.341441	CMP	others
	-0.505189	GMP	GMP
	0.136482	GMP	GMP
	2.15963	GMP	GMP
	-0.187444	GMP	GMP
	-0.0279039	GMP	GMP
	-0.253265	CMP	others
	-0.513461	nonHSPC	others
	0.201518	pDCprog	others
	2.03373	pDCprog	others
	-0.395965	MEP	others
	-0.148185	CMP	others
	0.37022	nonHSPC	others
	4.15293	GMP	GMP
	-0.0123134	nonHSPC	others
	-0.17611	nonHSPC	others
	1.13575	pDCprog	others
	-0.203877	nonHSPC	others
	-0.564303	MEP	others
	0.28329	GMP	GMP
	-0.374225	MEP	others
	-0.642703	CMP	others
	-0.310637	nonHSPC	others
	4.11491	GMP	GMP
	0.510183	HSC	others
	-0.355334	CMP	others
	-0.642703	nonHSPC	others
	1.68647	pDCprog	others
	-0.0467626	CMP	others
	0.254999	CMP	others
	0.984364	nonHSPC	others
	0.0670523	pDCprog	others
	0.270695	CMP	others
	-0.642703	GMP	GMP
	-0.642703	GMP	GMP
	0.0210787	CMP	others
	0.743248	CMP	others
	-0.394136	GMP	GMP
	-0.559746	MEP	others
	-0.156337	MEP	others
	3.75755	CLP	CLP
	0.348208	nonHSPC	others
	4.05346	GMP	GMP
	4.25545	CLP	CLP
	4.35327	CLP	CLP
	-0.130224	GMP	GMP
	-0.189495	GMP	GMP
	4.83265	CLP	CLP
	0.118889	CMP	others
	4.52961	CLP	CLP
	-0.0172897	GMP	GMP
	4.08485	CLP	CLP
	0.308437	pDCprog	others
	2.38235	nonHSPC	others
	-0.127864	MEP	others
	4.04737	CLP	CLP
	-0.28635	CMP	others
	-0.168537	nonHSPC	others
	1.63309	pDCprog	others
	-0.112721	GMP	GMP
	0.695452	GMP	GMP
	-0.300652	CMP	others
	-0.367964	nonHSPC	others
	4.18225	CLP	CLP
	1.51297	pDCprog	others
	4.34274	CLP	CLP
	3.64117	CLP	CLP
	4.10242	GMP	GMP
	-0.633332	nonHSPC	others
	-0.194939	GMP	GMP
	-0.642703	MEP	others
	3.74674	GMP	GMP
	-0.24875	nonHSPC	others
	0.92765	GMP	GMP
	0.998921	GMP	GMP
	-0.106622	CMP	others
	-0.519805	MEP	others
	-0.566879	MEP	others
	0.608774	GMP	GMP
	4.23009	CLP	CLP
	0.0127972	CMP	others
	0.311935	nonHSPC	others
	-0.132567	MEP	others
	4.37106	CLP	CLP
	4.36504	CLP	CLP
	0.147978	GMP	GMP
	-0.385333	pDCprog	others
	0.617793	MEP	others
	4.59233	GMP	GMP
	0.326333	CMP	others
	-0.288576	CMP	others
	-0.168758	pDCprog	others
	0.139258	nonHSPC	others
	-0.407547	MEP	others
	-0.0854236	nonHSPC	others
	0.600629	MEP	others
	-0.143698	MEP	others
	1.84257	pDCprog	others
	-0.542578	CMP	others
	0.0557081	nonHSPC	others
	0.216001	GMP	GMP
	3.22736	nonHSPC	others
	-0.276096	GMP	GMP
	-0.553987	MEP	others
	0.165953	nonHSPC	others
	-0.0605154	pDCprog	others
	-0.581076	GMP	GMP
	0.622189	nonHSPC	others
	0.0950521	GMP	GMP
	-0.577407	nonHSPC	others
	-0.135099	CMP	others
	-0.557047	CMP	others
	-0.112805	CMP	others
	0.266987	nonHSPC	others
	-0.410394	GMP	GMP
	-0.320998	nonHSPC	others
	-0.413655	GMP	GMP
	0.153211	CMP	others
	0.195187	MEP	others
	-0.295573	pDCprog	others
	3.6732	nonHSPC	others
	0.00856939	pDCprog	others
	0.0349647	nonHSPC	others
	0.0504213	MEP	others
	-0.476189	MEP	others
	-0.0175749	GMP	GMP
	-0.388264	CMP	others
	4.2587	pDCprog	others
	-0.642703	MEP	others
	0.451488	MEP	others
	4.63556	CLP	CLP
	0.567875	GMP	GMP
	-0.553761	CMP	others
	3.87748	CLP	CLP
	-0.208041	nonHSPC	others
	-0.374126	nonHSPC	others
	0.6675	GMP	GMP
	-0.487564	MEP	others
	1.84316	pDCprog	others
	0.62839	nonHSPC	others
	0.306978	MEP	others
	1.18663	GMP	GMP
	4.64406	CLP	CLP
	-0.181311	nonHSPC	others
	3.50745	nonHSPC	others
	-0.0539519	nonHSPC	others
	0.473997	GMP	GMP
	0.297701	pDCprog	others
	5.11943	nonHSPC	others
	4.48224	CLP	CLP
	0.0307169	GMP	GMP
	-0.588511	nonHSPC	others
	-0.00104915	MEP	others
	1.58389	GMP	GMP
	-0.31364	CMP	others
	-0.40922	nonHSPC	others
	2.4237	pDCprog	others
	-0.627914	nonHSPC	others
	-0.249823	CMP	others
	0.0130194	MPP	others
	0.934111	MEP	others
	0.914428	nonHSPC	others
	0.026084	nonHSPC	others
	3.80206	CLP	CLP
	0.575954	MEP	others
	-0.642703	pDCprog	others
	-0.502951	nonHSPC	others
	0.0327406	MEP	others
	-0.279273	nonHSPC	others
	0.579921	GMP	GMP
	-0.345394	pDCprog	others
	0.380634	nonHSPC	others
	5.04014	CLP	CLP
	-0.0544073	MEP	others
	-0.625555	MEP	others
	-0.243542	CMP	others
	0.266162	GMP	GMP
	-0.642703	nonHSPC	others
	4.03916	GMP	GMP
	0.0159074	GMP	GMP
	-0.558592	MEP	others
	-0.0896246	nonHSPC	others
	3.72599	CLP	CLP
	4.29299	CLP	CLP
	-0.642703	GMP	GMP
	-0.352617	CMP	others
	-0.566545	nonHSPC	others
	-0.260013	CMP	others
	0.8076	CMP	others
	-0.338109	MEP	others
	-0.0347622	MEP	others
	-0.165154	nonHSPC	others
	3.1732	pDCprog	others
	4.33668	CLP	CLP
	2.49055	pDCprog	others
	0.096814	LMPP	others
	-0.198268	nonHSPC	others
	4.24196	GMP	GMP
	-0.642703	nonHSPC	others
	-0.440286	nonHSPC	others
	0.504096	MEP	others
	0.00717767	CMP	others
	4.52068	GMP	GMP
	4.6578	CLP	CLP
	-0.56721	nonHSPC	others
	0.385097	MEP	others
	-0.149908	MEP	others
	-0.565014	nonHSPC	others
	0.736073	nonHSPC	others
	-0.0608846	nonHSPC	others
	-0.217366	MEP	others
	3.58083	nonHSPC	others
	-0.642703	MEP	others
	0.794988	CMP	others
	0.152902	MEP	others
	2.46964	CMP	others
	-0.266329	MEP	others
	-0.613991	nonHSPC	others
	-0.514632	nonHSPC	others
	0.103034	nonHSPC	others
	4.07789	CLP	CLP
	0.241965	GMP	GMP
	0.151042	MEP	others
	0.0168935	GMP	GMP
	-0.354679	nonHSPC	others
	4.66444	CLP	CLP
	-0.417628	CMP	others
	0.638938	GMP	GMP
	-0.177769	GMP	GMP
	1.65648	nonHSPC	others
	4.32438	GMP	GMP
	0.61916	pDCprog	others
	-0.481865	CMP	others
	-0.0649517	GMP	GMP
	-0.0160816	nonHSPC	others
	0.212673	GMP	GMP
	4.2466	GMP	GMP
	-0.206194	pDCprog	others
	0.173371	CMP	others
	0.711932	nonHSPC	others
	1.67476	pDCprog	others
	0.566368	pDCprog	others
	0.480816	CMP	others
	3.36233	CLP	CLP
	-0.0738193	MPP	others
	4.83668	CLP	CLP
	0.24603	CMP	others
	-0.531934	nonHSPC	others
	-0.432147	MPP	others
	0.173193	MEP	others
	-0.0906373	CMP	others
	-0.396751	MEP	others
	-0.554223	MEP	others
	4.80769	CLP	CLP
	-0.333886	MEP	others
	-0.272555	nonHSPC	others
	-0.152234	CMP	others
	3.28602	pDCprog	others
	-0.486386	nonHSPC	others
	0.0694774	CMP	others
	4.31974	GMP	GMP
	-0.420359	MEP	others
	0.503082	GMP	GMP
	4.42736	CLP	CLP
	4.82408	CLP	CLP
	3.97813	CLP	CLP
	-0.226619	nonHSPC	others
	0.272569	GMP	GMP
	0.854663	nonHSPC	others
	4.56369	GMP	GMP
	-0.584392	pDCprog	others
	0.733404	nonHSPC	others
	-0.38586	GMP	GMP
	-0.227586	nonHSPC	others
	4.0371	CLP	CLP
	0.925828	nonHSPC	others
	-0.137905	MEP	others
	-0.398607	MEP	others
	-0.642703	CMP	others
	3.25293	GMP	GMP
	-0.109614	CMP	others
	0.260897	pDCprog	others
	0.0447558	MPP	others
	4.09358	CLP	CLP
	0.00643449	MEP	others
	-0.642703	nonHSPC	others
	0.522414	pDCprog	others
	-0.457061	nonHSPC	others
	-0.63808	CMP	others
	-0.236658	GMP	GMP
	1.02927	pDCprog	others
	-0.233986	nonHSPC	others
	-0.3223	nonHSPC	others
	-0.209885	nonHSPC	others
	-0.161869	GMP	GMP
	0.335092	nonHSPC	others
	-0.194305	CMP	others
	4.74401	GMP	GMP
	-0.146134	CMP	others
	1.66657	pDCprog	others
	0.17814	MEP	others
	-0.263656	nonHSPC	others
	0.31479	MEP	others
	-0.200248	GMP	GMP
	-0.552315	MEP	others
	2.72833	GMP	GMP
	-0.485787	pDCprog	others
	-0.0241107	CMP	others
	3.69029	GMP	GMP
	-0.413123	MEP	others
	0.626326	MEP	others
	-0.244766	MEP	others
	-0.00328046	HSC	others
	-0.632102	HSC	others
	-0.555088	CMP	others
	-0.383519	CMP	others
	4.63173	GMP	GMP
	0.510632	pDCprog	others
	3.60155	GMP	GMP
	-0.0463801	CMP	others
	-0.427796	pDCprog	others
	3.5454	CLP	CLP
	-0.332008	nonHSPC	others
	2.70528	pDCprog	others
	-0.642703	nonHSPC	others
	-0.57082	MEP	others
	-0.0214085	nonHSPC	others
	1.96931	pDCprog	others
	0.0747924	CMP	others
	-0.280684	CMP	others
	4.20401	CLP	CLP
	0.377988	CMP	others
	4.98514	nonHSPC	others
	-0.491604	MEP	others
	-0.581562	CMP	others
	0.0334315	pDCprog	others
	-0.312205	nonHSPC	others
	4.03562	CLP	CLP
	-0.0347379	pDCprog	others
	3.62265	CLP	CLP
	-0.388158	CMP	others
	0.556128	pDCprog	others
	0.508561	CMP	others
	0.320496	nonHSPC	others
	4.37934	CLP	CLP
	1.54346	pDCprog	others
	4.68554	GMP	GMP
	-0.110183	MEP	others
	-0.595785	CMP	others
	-0.355502	MPP	others
	-0.58138	nonHSPC	others
	0.468102	GMP	GMP
	-0.411805	nonHSPC	others
	0.280584	GMP	GMP
	-0.348357	MEP	others
	-0.24453	GMP	GMP
	0.724369	GMP	GMP
	4.13864	CLP	CLP
	-0.273106	nonHSPC	others
	-0.233021	CMP	others
	0.0869861	GMP	GMP
	3.61216	CLP	CLP
	4.41059	pDCprog	others
	-0.221868	MEP	others
	0.249515	pDCprog	others
	-0.274966	GMP	GMP
	2.04771	pDCprog	others
	-0.593911	LMPP	others
	4.31021	GMP	GMP
	-0.311492	GMP	GMP
	1.39571	pDCprog	others
	3.96054	GMP	GMP
	0.182137	MEP	others
	3.87988	CLP	CLP
	-0.58202	nonHSPC	others
	0.989781	pDCprog	others
	0.846179	GMP	GMP
	-0.430699	pDCprog	others
	-0.471018	MEP	others
	3.9972	CLP	CLP
	4.22786	CLP	CLP
	-0.0898322	GMP	GMP
	-0.582414	CMP	others
	0.252522	nonHSPC	others
	-0.34307	nonHSPC	others
	3.88057	CLP	CLP
	4.18544	CLP	CLP
	4.39675	CLP	CLP
	4.60072	CLP	CLP
	4.24035	GMP	GMP
	4.41995	CLP	CLP
	-0.362071	CMP	others
	4.08908	CLP	CLP
	-0.097768	pDCprog	others
	2.66869	pDCprog	others
	4.61245	CLP	CLP
	-0.413341	GMP	GMP
	0.171676	nonHSPC	others
	4.31547	GMP	GMP
	4.89369	CLP	CLP
	-0.0761382	pDCprog	others
	-0.049664	nonHSPC	others
	-0.360255	nonHSPC	others
	3.35883	pDCprog	others
	-0.0187376	pDCprog	others
	0.290096	CMP	others
	3.93909	CLP	CLP
	-0.304959	CMP	others
	1.74516	pDCprog	others
	-0.256297	CMP	others
	0.49457	GMP	GMP
	-0.282995	pDCprog	others
	-0.124736	nonHSPC	others
	-0.084646	MEP	others
	4.6892	CLP	CLP
	5.0251	GMP	GMP
	-0.0569276	nonHSPC	others
	2.63496	pDCprog	others
	-0.640695	nonHSPC	others
	-0.247831	CMP	others
	-0.611036	MEP	others
	3.37653	CLP	CLP
	4.18125	CLP	CLP
	1.49112	pDCprog	others
	0.00211756	nonHSPC	others
	4.31083	CLP	CLP
	-0.295256	MEP	others
	-0.522706	CMP	others
	-0.378883	GMP	GMP
	-0.642703	MEP	others
	4.1948	GMP	GMP
	-0.57065	MPP	others
	-0.119822	MEP	others
	0.0337448	CMP	others
	0.384655	CMP	others
	-0.582903	MEP	others
	0.157375	GMP	GMP
	-0.267049	HSC	others
	4.0096	GMP	GMP
	0.931742	pDCprog	others
	-0.016684	MEP	others
	1.41598	pDCprog	others
	-0.263656	CMP	others
	0.123562	nonHSPC	others
	0.394783	MEP	others
	-0.0117025	nonHSPC	others
	4.23721	CLP	CLP
	-0.173589	GMP	GMP
	-0.547391	MPP	others
	0.0667382	MEP	others
	-0.642703	nonHSPC	others
	-0.297529	pDCprog	others
	-0.141776	GMP	GMP
	0.165526	CMP	others
	0.542033	MEP	others
	-0.642703	CMP	others
	4.35082	GMP	GMP
	0.814176	MEP	others
	-0.585462	MEP	others
	-0.642703	MEP	others
	0.476881	MEP	others
	1.59634	pDCprog	others
	4.29334	CLP	CLP
	-0.438273	nonHSPC	others
	-0.452703	nonHSPC	others
	3.69348	GMP	GMP
	-0.416541	nonHSPC	others
	4.72094	CLP	CLP
	-0.108013	CMP	others
	4.44438	CLP	CLP
	-0.506585	MEP	others
	-0.320786	pDCprog	others
	3.4696	CLP	CLP
	3.46695	CLP	CLP
	0.0989525	GMP	GMP
	-0.112108	MEP	others
	-0.310603	CMP	others
	-0.304189	GMP	GMP
	-0.354639	CMP	others
	0.142522	GMP	GMP
	3.92401	GMP	GMP
	0.0572343	GMP	GMP
	-0.642703	MEP	others
	-0.2001	CMP	others
	1.6292	pDCprog	others
	-0.336075	MEP	others
	-0.642703	CMP	others
	4.35003	CLP	CLP
	2.02892	pDCprog	others
	3.5274	GMP	GMP
	3.7138	CLP	CLP
	-0.590461	CMP	others
	0.142752	nonHSPC	others
	-0.430858	nonHSPC	others
	0.754211	CMP	others
	0.024398	nonHSPC	others
	-0.459034	nonHSPC	others
	-0.297542	MEP	others
	4.03676	CLP	CLP
	-0.0569911	GMP	GMP
	-0.0677977	GMP	GMP
	-0.500377	LMPP	others
	-0.00579573	CMP	others
	-0.571193	nonHSPC	others
	-0.409237	nonHSPC	others
	4.49792	nonHSPC	others
	0.321479	nonHSPC	others
	2.6452	pDCprog	others
	4.69054	CLP	CLP
[truncated: 8,609 more rows]

## Sheet: Figure 5d
Figure 5d	Comparison of TdT and CD84 gates among GMPs
	TdT	CD84	TdT_gate	CD84_gate	rep
	0.390659	0.2028	TdTposGMP	CD84lo	rep1
	0.080189	0.460791	TdTloGMP	CD84hi	rep1
	0.0392576	0.325991	TdTloGMP	CD84hi	rep1
	0.206006	0.324523	TdTloGMP	CD84hi	rep1
	0.178966	0.0615779	TdTloGMP	CD84lo	rep1
	0.689006	0.269059	TdTposGMP	CD84lo	rep1
	0	0.517492	TdTloGMP	CD84hi	rep1
	0.0536386	0.532509	TdTloGMP	CD84hi	rep1
	0.174608	0.0483248	TdTloGMP	CD84lo	rep1
	0.0116847	0.768601	TdTloGMP	CD84hi	rep1
	0.0921999	0.685357	TdTloGMP	CD84hi	rep1
	0	0.283121	TdTloGMP	CD84lo	rep1
	0.120278	0.662495	TdTloGMP	CD84hi	rep1
	0.099975	0.712426	TdTloGMP	CD84hi	rep1
	0.0926696	0.653365	TdTloGMP	CD84hi	rep1
	0.163421	0.679807	TdTloGMP	CD84hi	rep1
	0.194368	0.529932	TdTloGMP	CD84hi	rep1
	0.0117316	0.660382	TdTloGMP	CD84hi	rep1
	0.633616	0.404418	TdTposGMP	CD84hi	rep1
	0.0469835	0.862755	TdTloGMP	CD84hi	rep1
	0.0837412	0.741404	TdTloGMP	CD84hi	rep1
	0.111805	0.400954	TdTloGMP	CD84hi	rep1
	0.725048	0	TdTposGMP	CD84lo	rep1
	0.665048	0.0385961	TdTposGMP	CD84lo	rep1
	0.0289462	0.609185	TdTloGMP	CD84hi	rep1
	0.0934064	0.843662	TdTloGMP	CD84hi	rep1
	0	0.79214	TdTloGMP	CD84hi	rep1
	0.869474	0.30812	TdTposGMP	CD84hi	rep1
	0.0653703	0.180365	TdTloGMP	CD84lo	rep1
	0.0675618	0.411612	TdTloGMP	CD84hi	rep1
	0.152529	0.435662	TdTloGMP	CD84hi	rep1
	0.0259312	0.770605	TdTloGMP	CD84hi	rep1
	0.0806275	0.272943	TdTloGMP	CD84lo	rep1
	0.0217076	0.563099	TdTloGMP	CD84hi	rep1
	0.0349119	0.126437	TdTloGMP	CD84lo	rep1
	0.177933	0.149059	TdTloGMP	CD84lo	rep1
	0.0597254	0.718449	TdTloGMP	CD84hi	rep1
	0.167849	0.349383	TdTloGMP	CD84hi	rep1
	0.101358	0.648752	TdTloGMP	CD84hi	rep1
	0.0106844	0.708527	TdTloGMP	CD84hi	rep1
	0.0274197	0.790406	TdTloGMP	CD84hi	rep1
	0.0937527	0.613512	TdTloGMP	CD84hi	rep1
	0.0623133	0.452787	TdTloGMP	CD84hi	rep1
	0.786091	0.175821	TdTposGMP	CD84lo	rep1
	0.0180752	0.688062	TdTloGMP	CD84hi	rep1
	0.00107522	0.521746	TdTloGMP	CD84hi	rep1
	0.0399354	0.153029	TdTloGMP	CD84lo	rep1
	0	0	TdTloGMP	CD84lo	rep1
	0.171606	0.486912	TdTloGMP	CD84hi	rep1
	0.205683	0.0762129	TdTloGMP	CD84lo	rep1
	0.00844068	0.462879	TdTloGMP	CD84hi	rep1
	0.0415093	0.806776	TdTloGMP	CD84hi	rep1
	0.0840799	0.707355	TdTloGMP	CD84hi	rep1
	0.0788134	0.570315	TdTloGMP	CD84hi	rep1
	0.026812	0.632496	TdTloGMP	CD84hi	rep1
	0	0.208604	TdTloGMP	CD84lo	rep1
	0.13369	0.380067	TdTloGMP	CD84hi	rep1
	0.441731	0.24289	TdTposGMP	CD84lo	rep1
	0.0339512	0.491191	TdTloGMP	CD84hi	rep1
	0.307277	0.560262	TdTloGMP	CD84hi	rep1
	0.0465641	0.260565	TdTloGMP	CD84lo	rep1
	0.0379842	0.904267	TdTloGMP	CD84hi	rep1
	0.0648911	0.111978	TdTloGMP	CD84lo	rep1
	0.159902	0.0913568	TdTloGMP	CD84lo	rep1
	0.0475838	0.450255	TdTloGMP	CD84hi	rep1
	0.0532905	0.696298	TdTloGMP	CD84hi	rep1
	0.0971266	0.786174	TdTloGMP	CD84hi	rep1
	0.00099085	0.913867	TdTloGMP	CD84hi	rep1
	0.0323425	0.660049	TdTloGMP	CD84hi	rep1
	0.166393	0.664674	TdTloGMP	CD84hi	rep1
	0	0.544223	TdTloGMP	CD84hi	rep1
	0.0408214	0.536793	TdTloGMP	CD84hi	rep1
	0.182773	0.335428	TdTloGMP	CD84hi	rep1
	0.893662	0.207544	TdTposGMP	CD84lo	rep1
	0.128755	0.434569	TdTloGMP	CD84hi	rep1
	0.732197	0.337002	TdTposGMP	CD84hi	rep1
	0.085953	0.132699	TdTloGMP	CD84lo	rep1
	0	0.434411	TdTloGMP	CD84hi	rep1
	0.0766903	0.872352	TdTloGMP	CD84hi	rep1
	0	0.293813	TdTloGMP	CD84hi	rep1
	0.111094	0.580326	TdTloGMP	CD84hi	rep1
	0.40508	0.511776	TdTposGMP	CD84hi	rep1
	0	0.0628027	TdTloGMP	CD84lo	rep1
	0.0826306	0.728454	TdTloGMP	CD84hi	rep1
	0.842292	0.0682108	TdTposGMP	CD84lo	rep1
	0.0670898	0.590836	TdTloGMP	CD84hi	rep1
	0.021969	0.554403	TdTloGMP	CD84hi	rep1
	0.842417	0.188682	TdTposGMP	CD84lo	rep1
	0.0612452	0.811799	TdTloGMP	CD84hi	rep1
	0.754724	0.167615	TdTposGMP	CD84lo	rep1
	0.022251	0.52964	TdTloGMP	CD84hi	rep1
	0.147372	0.642142	TdTloGMP	CD84hi	rep1
	0.06187	0.830593	TdTloGMP	CD84hi	rep1
	0.115224	0.222119	TdTloGMP	CD84lo	rep1
	0	0.664792	TdTloGMP	CD84hi	rep1
	0.117869	0.544071	TdTloGMP	CD84hi	rep1
	0	0.788016	TdTloGMP	CD84hi	rep1
	0.203231	0	TdTloGMP	CD84lo	rep1
	0	0.776908	TdTloGMP	CD84hi	rep1
	0.0167688	0.616627	TdTloGMP	CD84hi	rep1
	0.105152	0.178471	TdTloGMP	CD84lo	rep1
	0	0.61904	TdTloGMP	CD84hi	rep1
	0.0406324	0.538587	TdTloGMP	CD84hi	rep1
	0.549207	0	TdTposGMP	CD84lo	rep1
	0.0808266	0.392332	TdTloGMP	CD84hi	rep1
	0.799058	0.0292019	TdTposGMP	CD84lo	rep1
	0.0409374	0.565878	TdTloGMP	CD84hi	rep1
	0.0408303	0.57335	TdTloGMP	CD84hi	rep1
	0.2908	0.942271	TdTloGMP	CD84hi	rep1
	0.0827652	0.712004	TdTloGMP	CD84hi	rep1
	0.0430256	0.715654	TdTloGMP	CD84hi	rep1
	0.0980628	0.0892596	TdTloGMP	CD84lo	rep1
	0	0.302594	TdTloGMP	CD84hi	rep1
	0.657344	0	TdTposGMP	CD84lo	rep1
	0.58888	0.721459	TdTposGMP	CD84hi	rep1
	0.00406179	0.81909	TdTloGMP	CD84hi	rep1
	0.0186249	0.734501	TdTloGMP	CD84hi	rep1
	0.0113229	0.305858	TdTloGMP	CD84hi	rep1
	0.106186	0.168798	TdTloGMP	CD84lo	rep1
	0	0.592954	TdTloGMP	CD84hi	rep1
	0	0.0603935	TdTloGMP	CD84lo	rep1
	0.207499	0.610005	TdTloGMP	CD84hi	rep1
	0.171746	0.562935	TdTloGMP	CD84hi	rep1
	0.135385	0.487524	TdTloGMP	CD84hi	rep1
	0.169025	0.796471	TdTloGMP	CD84hi	rep1
	0.0599981	0.016493	TdTloGMP	CD84lo	rep1
	0.0600626	0.331467	TdTloGMP	CD84hi	rep1
	0.0644996	0.655019	TdTloGMP	CD84hi	rep1
	0	0.614129	TdTloGMP	CD84hi	rep1
	0.197015	0.395348	TdTloGMP	CD84hi	rep1
	0.788234	0.372204	TdTposGMP	CD84hi	rep1
	0.176981	0.0797498	TdTloGMP	CD84lo	rep1
	0.0460221	0.381581	TdTloGMP	CD84hi	rep1
	0.116973	0.521155	TdTloGMP	CD84hi	rep1
	0.0938546	0.887983	TdTloGMP	CD84hi	rep1
	0.715836	0.00722651	TdTposGMP	CD84lo	rep1
	0.0618889	0.798571	TdTloGMP	CD84hi	rep1
	0.0640266	0.666603	TdTloGMP	CD84hi	rep1
	0.252088	0.77822	TdTloGMP	CD84hi	rep1
	0.0242333	0.60201	TdTloGMP	CD84hi	rep1
	0.0529625	0.129901	TdTloGMP	CD84lo	rep1
	0.251956	0.285949	TdTloGMP	CD84lo	rep1
	0.0878154	0.922714	TdTloGMP	CD84hi	rep1
	0.798183	0.00693647	TdTposGMP	CD84lo	rep1
	0.11607	0.600378	TdTloGMP	CD84hi	rep1
	0.0197298	0.923064	TdTloGMP	CD84hi	rep1
	0.0187351	0.789144	TdTloGMP	CD84hi	rep1
	0.0941435	0.746167	TdTloGMP	CD84hi	rep1
	0	0.921014	TdTloGMP	CD84hi	rep1
	0.154777	0.297972	TdTloGMP	CD84hi	rep1
	0.0048819	0.775029	TdTloGMP	CD84hi	rep1
	0.231939	0.503189	TdTloGMP	CD84hi	rep1
	0	0.384691	TdTloGMP	CD84hi	rep1
	0.0671616	0.732891	TdTloGMP	CD84hi	rep1
	0.061246	0.646913	TdTloGMP	CD84hi	rep1
	0.0573769	0	TdTloGMP	CD84lo	rep1
	0	0.541197	TdTloGMP	CD84hi	rep1
	0.00817356	0.595352	TdTloGMP	CD84hi	rep1
	0.261146	0.61747	TdTloGMP	CD84hi	rep1
	0.0301924	0.222183	TdTloGMP	CD84lo	rep1
	0.265173	0.559091	TdTloGMP	CD84hi	rep1
	0.0589697	0.651972	TdTloGMP	CD84hi	rep1
	0.258716	0.438558	TdTloGMP	CD84hi	rep1
	0.0711733	0.0753414	TdTloGMP	CD84lo	rep1
	0.0190411	0.973766	TdTloGMP	CD84hi	rep1
	0.0624154	0.698431	TdTloGMP	CD84hi	rep1
	0.0616057	0.212174	TdTloGMP	CD84lo	rep1
	0.112552	0.738874	TdTloGMP	CD84hi	rep1
	0.105585	0.444743	TdTloGMP	CD84hi	rep1
	0.155463	0.370196	TdTloGMP	CD84hi	rep1
	0	0.6724	TdTloGMP	CD84hi	rep1
	0.0536647	0.789186	TdTloGMP	CD84hi	rep1
	0.0698529	0.18031	TdTloGMP	CD84lo	rep1
	0.132342	0.66022	TdTloGMP	CD84hi	rep1
	0.764656	0.263823	TdTposGMP	CD84lo	rep1
	0	0.661888	TdTloGMP	CD84hi	rep1
	0.0124094	0.537967	TdTloGMP	CD84hi	rep1
	0.0206002	0.636201	TdTloGMP	CD84hi	rep1
	0.236081	0.616765	TdTloGMP	CD84hi	rep1
	0.768661	0.139403	TdTposGMP	CD84lo	rep1
	0.0791849	0	TdTloGMP	CD84lo	rep1
	0.117301	0.794496	TdTloGMP	CD84hi	rep1
	0.0176478	0.623522	TdTloGMP	CD84hi	rep1
	0	0.807661	TdTloGMP	CD84hi	rep1
	0.18286	0.482563	TdTloGMP	CD84hi	rep1
	0.141864	0.46455	TdTloGMP	CD84hi	rep1
	0	0.701223	TdTloGMP	CD84hi	rep1
	0.140444	0.645459	TdTloGMP	CD84hi	rep1
	0	0.514934	TdTloGMP	CD84hi	rep1
	0.113614	0	TdTloGMP	CD84lo	rep1
	0.282737	0.135442	TdTloGMP	CD84lo	rep1
	0.0753349	0.486327	TdTloGMP	CD84hi	rep1
	0.00132244	0.807663	TdTloGMP	CD84hi	rep1
	0.0150198	0.22726	TdTloGMP	CD84lo	rep1
	0.17902	0.584415	TdTloGMP	CD84hi	rep1
	0.203851	0.359943	TdTloGMP	CD84hi	rep1
	0.0453993	0.516197	TdTloGMP	CD84hi	rep1
	0	0.841514	TdTloGMP	CD84hi	rep1
	0.0332992	0.208412	TdTloGMP	CD84lo	rep1
	0.176631	0.346407	TdTloGMP	CD84hi	rep1
	0.064203	0.160632	TdTloGMP	CD84lo	rep1
	0	0.638372	TdTloGMP	CD84hi	rep1
	0	0.532485	TdTloGMP	CD84hi	rep1
	0.185525	0.334875	TdTloGMP	CD84hi	rep1
	0.0831971	0.485913	TdTloGMP	CD84hi	rep1
	0.0366715	0.687255	TdTloGMP	CD84hi	rep1
	0.00506879	0.73934	TdTloGMP	CD84hi	rep1
	0.206075	0.632232	TdTloGMP	CD84hi	rep1
	0	0.824804	TdTloGMP	CD84hi	rep1
	0	0.210156	TdTloGMP	CD84lo	rep1
	0	0.557241	TdTloGMP	CD84hi	rep1
	0.104383	0.725355	TdTloGMP	CD84hi	rep1
	0.769423	0.210475	TdTposGMP	CD84lo	rep1
	0.0151448	0.635635	TdTloGMP	CD84hi	rep1
	0.11973	0	TdTloGMP	CD84lo	rep1
	0.309273	0.587071	TdTloGMP	CD84hi	rep1
	0.0618167	0.415159	TdTloGMP	CD84hi	rep1
	0.129213	0.392279	TdTloGMP	CD84hi	rep1
	0.843086	0.116705	TdTposGMP	CD84lo	rep1
	0.453993	0.488072	TdTposGMP	CD84hi	rep1
	0.200524	0.329292	TdTloGMP	CD84hi	rep1
	0	0.790765	TdTloGMP	CD84hi	rep1
	0.066776	0.120509	TdTloGMP	CD84lo	rep1
	0.0206059	0.755122	TdTloGMP	CD84hi	rep1
	0	0.627913	TdTloGMP	CD84hi	rep1
	0.030162	0.962065	TdTloGMP	CD84hi	rep1
	0	0.670356	TdTloGMP	CD84hi	rep1
	0.026433	0.273835	TdTloGMP	CD84lo	rep1
	0.0301114	0.324973	TdTloGMP	CD84hi	rep1
	0.112146	0.753156	TdTloGMP	CD84hi	rep1
	0.0783723	0.687399	TdTloGMP	CD84hi	rep1
	0	0.867481	TdTloGMP	CD84hi	rep1
	0	0.794606	TdTloGMP	CD84hi	rep1
	0.0621212	0.0732753	TdTloGMP	CD84lo	rep1
	0.0789701	0	TdTloGMP	CD84lo	rep1
	0.0510437	0.355658	TdTloGMP	CD84hi	rep1
	0.00507889	0.87725	TdTloGMP	CD84hi	rep1
	0.0292773	0.660677	TdTloGMP	CD84hi	rep1
	0.511806	0.231304	TdTposGMP	CD84lo	rep1
	0.0424134	0.704091	TdTloGMP	CD84hi	rep1
	0.0861939	0.597064	TdTloGMP	CD84hi	rep1
	0.0172627	0.269886	TdTloGMP	CD84lo	rep1
	0.0262137	0.19062	TdTloGMP	CD84lo	rep1
	0.0497844	0.413962	TdTloGMP	CD84hi	rep1
	0.041894	0.7274	TdTloGMP	CD84hi	rep1
	0.760295	0.237865	TdTposGMP	CD84lo	rep1
	0.0199251	0.780791	TdTloGMP	CD84hi	rep1
	0.209762	0.329071	TdTloGMP	CD84hi	rep1
	0.150096	0.669484	TdTloGMP	CD84hi	rep1
	0.0137062	0.48783	TdTloGMP	CD84hi	rep1
	0.0796153	0.741358	TdTloGMP	CD84hi	rep1
	0.0162427	0.401564	TdTloGMP	CD84hi	rep1
	0	0.0524272	TdTloGMP	CD84lo	rep1
	0.0825746	0.483289	TdTloGMP	CD84hi	rep1
	0.0819634	0.499889	TdTloGMP	CD84hi	rep1
	0.0541104	0.428572	TdTloGMP	CD84hi	rep1
	0.0091491	0.472603	TdTloGMP	CD84hi	rep1
	0.225347	0.34196	TdTloGMP	CD84hi	rep1
	0.00820013	0.735475	TdTloGMP	CD84hi	rep1
	0.0588032	0.670469	TdTloGMP	CD84hi	rep1
	0.120637	0.349343	TdTloGMP	CD84hi	rep1
	0	0.494008	TdTloGMP	CD84hi	rep1
	0.117157	0.0198054	TdTloGMP	CD84lo	rep1
	0.05758	0.657916	TdTloGMP	CD84hi	rep1
	0.0434798	0.0186368	TdTloGMP	CD84lo	rep1
	0	0.685512	TdTloGMP	CD84hi	rep1
	0.203314	0.449674	TdTloGMP	CD84hi	rep1
	0.261462	0.322085	TdTloGMP	CD84hi	rep1
	0.0821889	0.226872	TdTloGMP	CD84lo	rep1
	0.110961	0.519578	TdTloGMP	CD84hi	rep1
	0.228632	0.680024	TdTloGMP	CD84hi	rep1
	0.12534	0.626687	TdTloGMP	CD84hi	rep1
	0.00867854	0.441636	TdTloGMP	CD84hi	rep1
	0.171578	0.214058	TdTloGMP	CD84lo	rep1
	0.891334	0.0623309	TdTposGMP	CD84lo	rep1
	0.111998	0.391098	TdTloGMP	CD84hi	rep1
	0.161096	0.494121	TdTloGMP	CD84hi	rep1
	0.529003	0	TdTposGMP	CD84lo	rep1
	0.0605499	0.791511	TdTloGMP	CD84hi	rep1
	0.134768	0.23479	TdTloGMP	CD84lo	rep1
	0.0349335	0.377515	TdTloGMP	CD84hi	rep1
	0.64084	0.412205	TdTposGMP	CD84hi	rep1
	0.138043	0.460725	TdTloGMP	CD84hi	rep1
	0	0.416226	TdTloGMP	CD84hi	rep1
	0.119443	0.557821	TdTloGMP	CD84hi	rep1
	0.127217	0.7931	TdTloGMP	CD84hi	rep1
	0.157029	0.281721	TdTloGMP	CD84lo	rep1
	0	0.32577	TdTloGMP	CD84hi	rep1
	0.0165244	0.402172	TdTloGMP	CD84hi	rep1
	0	0.27342	TdTloGMP	CD84lo	rep1
	0.156728	0.820814	TdTloGMP	CD84hi	rep1
	0.702465	0.206563	TdTposGMP	CD84lo	rep1
	0.0361192	0.299352	TdTloGMP	CD84hi	rep1
	0	0.452092	TdTloGMP	CD84hi	rep1
	0.0995093	0.53418	TdTloGMP	CD84hi	rep1
	0.132457	0.305409	TdTloGMP	CD84hi	rep1
	0.0343024	0.60589	TdTloGMP	CD84hi	rep1
	0	0.418641	TdTloGMP	CD84hi	rep1
	0.749592	0.0949716	TdTposGMP	CD84lo	rep1
	0	0.608713	TdTloGMP	CD84hi	rep1
	0	0.372779	TdTloGMP	CD84hi	rep1
	0.093079	0.317956	TdTloGMP	CD84hi	rep1
	0.0916982	0.516166	TdTloGMP	CD84hi	rep1
	0.0624058	0.433228	TdTloGMP	CD84hi	rep1
	0.0455981	0.557616	TdTloGMP	CD84hi	rep1
	0.160981	0.256378	TdTloGMP	CD84lo	rep1
	0	0.566084	TdTloGMP	CD84hi	rep1
	0.383212	0.485745	TdTposGMP	CD84hi	rep1
	0.0113446	0.822119	TdTloGMP	CD84hi	rep1
	0.156935	0.0950657	TdTloGMP	CD84lo	rep1
	0.10075	0.663135	TdTloGMP	CD84hi	rep1
	0.0462451	0.328968	TdTloGMP	CD84hi	rep1
	0.11561	0.659338	TdTloGMP	CD84hi	rep1
	0.074066	0.836287	TdTloGMP	CD84hi	rep1
	0.0646358	0.258498	TdTloGMP	CD84lo	rep1
	0.106596	0.243444	TdTloGMP	CD84lo	rep1
	0	0.105849	TdTloGMP	CD84lo	rep1
	0.0886728	0.08684	TdTloGMP	CD84lo	rep1
	0.0864832	0.0678984	TdTloGMP	CD84lo	rep1
	0.0320974	0.656519	TdTloGMP	CD84hi	rep1
	0.0126207	0.973641	TdTloGMP	CD84hi	rep1
	0.0256886	0.591905	TdTloGMP	CD84hi	rep1
	0.240261	0.337622	TdTloGMP	CD84hi	rep1
	0.0351136	0	TdTloGMP	CD84lo	rep1
	0.0954722	0.576698	TdTloGMP	CD84hi	rep1
	0.751837	0.433124	TdTposGMP	CD84hi	rep1
	0.222954	0.423884	TdTloGMP	CD84hi	rep1
	0.0948419	0.0320942	TdTloGMP	CD84lo	rep1
	0.855953	0.0700249	TdTposGMP	CD84lo	rep1
	0.34585	0.553309	TdTloGMP	CD84hi	rep1
	0.225601	0.684812	TdTloGMP	CD84hi	rep1
	0.219923	0.0369478	TdTloGMP	CD84lo	rep1
	0.0753203	0.606941	TdTloGMP	CD84hi	rep1
	0.0291849	0.328114	TdTloGMP	CD84hi	rep1
	0.0347031	0.321581	TdTloGMP	CD84hi	rep1
	0.146875	0.640826	TdTloGMP	CD84hi	rep1
	0.160006	0.432401	TdTloGMP	CD84hi	rep1
	0.110232	0.260321	TdTloGMP	CD84lo	rep1
	0.0383175	0.52896	TdTloGMP	CD84hi	rep1
	0.0711312	0.0183577	TdTloGMP	CD84lo	rep1
	0.0157992	0.385452	TdTloGMP	CD84hi	rep1
	0.0395878	0.524344	TdTloGMP	CD84hi	rep1
	0.640934	0.295881	TdTposGMP	CD84hi	rep1
	0.00090312	0.267249	TdTloGMP	CD84lo	rep1
	0	0.582155	TdTloGMP	CD84hi	rep1
	0.0377822	0.769059	TdTloGMP	CD84hi	rep1
	0.0581798	0.533978	TdTloGMP	CD84hi	rep1
	0.0634277	0.676428	TdTloGMP	CD84hi	rep1
	0.140906	0.439474	TdTloGMP	CD84hi	rep1
	0.193045	0.632453	TdTloGMP	CD84hi	rep1
	0.184488	0.529064	TdTloGMP	CD84hi	rep1
	0.0031354	0.767993	TdTloGMP	CD84hi	rep1
	0.124432	0.931382	TdTloGMP	CD84hi	rep1
	0.0247586	0.462462	TdTloGMP	CD84hi	rep1
	0.108629	0.275801	TdTloGMP	CD84lo	rep1
	0.00343767	0.460572	TdTloGMP	CD84hi	rep1
	0.0663232	0.430773	TdTloGMP	CD84hi	rep1
	0	0.257218	TdTloGMP	CD84lo	rep1
	0	0.193682	TdTloGMP	CD84lo	rep1
	0.0246163	0.617002	TdTloGMP	CD84hi	rep1
	0	0.643092	TdTloGMP	CD84hi	rep1
	0.123344	0.20318	TdTloGMP	CD84lo	rep1
	0.176089	0.171293	TdTloGMP	CD84lo	rep1
	0.0604409	0.547709	TdTloGMP	CD84hi	rep1
	0.244494	0.705988	TdTloGMP	CD84hi	rep1
	0.285642	0.299132	TdTloGMP	CD84hi	rep1
	0.0263458	0.564016	TdTloGMP	CD84hi	rep1
	0.0497688	0.130421	TdTloGMP	CD84lo	rep1
	0	0.737843	TdTloGMP	CD84hi	rep1
	0	0.441688	TdTloGMP	CD84hi	rep1
	0.548129	0.351759	TdTposGMP	CD84hi	rep1
	0.0675345	0.656225	TdTloGMP	CD84hi	rep1
	0.954465	0.46726	TdTposGMP	CD84hi	rep1
	0.813537	0	TdTposGMP	CD84lo	rep1
	0.0663734	0.0286725	TdTloGMP	CD84lo	rep1
	0	0.539103	TdTloGMP	CD84hi	rep1
	0.773539	0.0103337	TdTposGMP	CD84lo	rep1
	0.0801478	0.566185	TdTloGMP	CD84hi	rep1
	0.697566	0.0215657	TdTposGMP	CD84lo	rep1
	0.0274086	0.170323	TdTloGMP	CD84lo	rep1
	0.0427762	0.563128	TdTloGMP	CD84hi	rep1
	0.00778103	0.690214	TdTloGMP	CD84hi	rep1
	0.0963939	0.670927	TdTloGMP	CD84hi	rep1
	0	0.265086	TdTloGMP	CD84lo	rep1
	0.017871	0.418831	TdTloGMP	CD84hi	rep1
	0.0973087	0.610064	TdTloGMP	CD84hi	rep1
	0	0.687828	TdTloGMP	CD84hi	rep1
	0.755276	0.191996	TdTposGMP	CD84lo	rep1
	0.0274012	0.206625	TdTloGMP	CD84lo	rep1
	0.0835353	0.562524	TdTloGMP	CD84hi	rep1
	0.0413891	0.1058	TdTloGMP	CD84lo	rep1
	0.0720515	0.60772	TdTloGMP	CD84hi	rep1
	0	0.211838	TdTloGMP	CD84lo	rep1
	0.152203	0.432637	TdTloGMP	CD84hi	rep1
	0.0503241	0.292559	TdTloGMP	CD84hi	rep1
	0.254928	0.703881	TdTloGMP	CD84hi	rep1
	0.00274557	0.398755	TdTloGMP	CD84hi	rep1
	0.03617	0.637798	TdTloGMP	CD84hi	rep1
	0	0.483647	TdTloGMP	CD84hi	rep1
	0.010131	0.400406	TdTloGMP	CD84hi	rep1
	0	0.784468	TdTloGMP	CD84hi	rep1
	0.0660976	0.411125	TdTloGMP	CD84hi	rep1
	0	0.379045	TdTloGMP	CD84hi	rep1
	0.259153	0.123658	TdTloGMP	CD84lo	rep1
	0.742382	0.549218	TdTposGMP	CD84hi	rep1
	0	0.335507	TdTloGMP	CD84hi	rep1
	0	0.788012	TdTloGMP	CD84hi	rep1
	0.0434123	0.0469658	TdTloGMP	CD84lo	rep1
	0	0.669165	TdTloGMP	CD84hi	rep1
	0.0270715	0.722598	TdTloGMP	CD84hi	rep1
	0	0.368489	TdTloGMP	CD84hi	rep1
	0	0.665358	TdTloGMP	CD84hi	rep1
	0.83571	0.429194	TdTposGMP	CD84hi	rep1
	0.180423	0.287039	TdTloGMP	CD84lo	rep1
	0.0849981	0.155233	TdTloGMP	CD84lo	rep1
	0.0187185	0.0931561	TdTloGMP	CD84lo	rep1
	0.0811905	0.214009	TdTloGMP	CD84lo	rep1
	0.0364333	0.526123	TdTloGMP	CD84hi	rep1
	0.0408727	0.433693	TdTloGMP	CD84hi	rep1
	0.18308	0.734032	TdTloGMP	CD84hi	rep1
	0	0.817643	TdTloGMP	CD84hi	rep1
	0.0106209	0.365255	TdTloGMP	CD84hi	rep1
	0.0535145	0.651788	TdTloGMP	CD84hi	rep1
	0	0.618066	TdTloGMP	CD84hi	rep1
	0.0376905	0.38423	TdTloGMP	CD84hi	rep1
	0.0808297	0.91192	TdTloGMP	CD84hi	rep1
	0	0.761534	TdTloGMP	CD84hi	rep1
	0.135556	0.598917	TdTloGMP	CD84hi	rep1
	0.0540561	0.0718168	TdTloGMP	CD84lo	rep1
	0.0372922	0.53727	TdTloGMP	CD84hi	rep1
	0.014846	0.715911	TdTloGMP	CD84hi	rep1
	0	0.123953	TdTloGMP	CD84lo	rep1
	0.0151705	0.680508	TdTloGMP	CD84hi	rep1
	0.62151	0.282976	TdTposGMP	CD84lo	rep1
	0	0.738053	TdTloGMP	CD84hi	rep1
	0.0856987	0.729222	TdTloGMP	CD84hi	rep1
	0.810848	0.00718038	TdTposGMP	CD84lo	rep1
	0.0153014	0.703715	TdTloGMP	CD84hi	rep1
	0.133968	0.798777	TdTloGMP	CD84hi	rep1
	0.0678375	0.887046	TdTloGMP	CD84hi	rep1
	0.631081	0.495911	TdTposGMP	CD84hi	rep1
	0.058058	0.224905	TdTloGMP	CD84lo	rep1
	0.0939317	0.647928	TdTloGMP	CD84hi	rep1
	0.0964679	0.332899	TdTloGMP	CD84hi	rep1
	0.0084981	0.912554	TdTloGMP	CD84hi	rep1
	0	0.750248	TdTloGMP	CD84hi	rep1
	0.0413618	0.666959	TdTloGMP	CD84hi	rep1
	0.498742	0	TdTposGMP	CD84lo	rep1
	0.0266395	0.766492	TdTloGMP	CD84hi	rep1
	0.0485947	0.272362	TdTloGMP	CD84lo	rep1
	0.137572	0.354075	TdTloGMP	CD84hi	rep1
	0.0320846	0.528092	TdTloGMP	CD84hi	rep1
	0.0585515	0.312897	TdTloGMP	CD84hi	rep1
	0.0220312	0.682476	TdTloGMP	CD84hi	rep1
	0	0.779897	TdTloGMP	CD84hi	rep1
	0.0660322	0.681485	TdTloGMP	CD84hi	rep1
	0.193691	0.48369	TdTloGMP	CD84hi	rep1
	0.278381	0.382233	TdTloGMP	CD84hi	rep1
	0.185608	0.463484	TdTloGMP	CD84hi	rep1
	0.178518	0.441023	TdTloGMP	CD84hi	rep1
	0	0.819418	TdTloGMP	CD84hi	rep1
	0.0626591	0.327238	TdTloGMP	CD84hi	rep1
	0.145397	0.558253	TdTloGMP	CD84hi	rep1
	0.00411787	0.648001	TdTloGMP	CD84hi	rep1
	0.0866564	0.35878	TdTloGMP	CD84hi	rep1
	0.0650161	0.445536	TdTloGMP	CD84hi	rep1
	0.0224904	0.569935	TdTloGMP	CD84hi	rep1
	0.0124371	0.587716	TdTloGMP	CD84hi	rep1
	0	0.845204	TdTloGMP	CD84hi	rep1
	0.0175601	0.219859	TdTloGMP	CD84lo	rep1
	0.0295544	0.403486	TdTloGMP	CD84hi	rep1
	0	0.637291	TdTloGMP	CD84hi	rep1
	0.737786	0.0687254	TdTposGMP	CD84lo	rep1
	0.0649715	0.704237	TdTloGMP	CD84hi	rep1
	0.0909028	0.467156	TdTloGMP	CD84hi	rep1
	0.0861681	0.420658	TdTloGMP	CD84hi	rep1
	0.10308	0.162576	TdTloGMP	CD84lo	rep1
	0	0.56015	TdTloGMP	CD84hi	rep1
	0	0.176381	TdTloGMP	CD84lo	rep1
	0	0.580151	TdTloGMP	CD84hi	rep1
	0.0236069	0.600982	TdTloGMP	CD84hi	rep1
	0.115794	0.895464	TdTloGMP	CD84hi	rep1
	0.0077349	0.50926	TdTloGMP	CD84hi	rep1
	0.177077	0.683395	TdTloGMP	CD84hi	rep1
	0.114861	0.228949	TdTloGMP	CD84lo	rep1
	0.103097	0.663684	TdTloGMP	CD84hi	rep1
	0.0139425	0.879099	TdTloGMP	CD84hi	rep1
	0.007048	0.769468	TdTloGMP	CD84hi	rep1
	0.642905	0.458659	TdTposGMP	CD84hi	rep1
	0.00241448	0.411667	TdTloGMP	CD84hi	rep1
	0.0250561	0.331598	TdTloGMP	CD84hi	rep1
	0.10795	0.596719	TdTloGMP	CD84hi	rep1
	0	0.610639	TdTloGMP	CD84hi	rep1
	0.122583	0.611517	TdTloGMP	CD84hi	rep1
	0.596242	0.0717389	TdTposGMP	CD84lo	rep1
	0.0386623	0.41407	TdTloGMP	CD84hi	rep1
	0.137763	0.732238	TdTloGMP	CD84hi	rep1
	0	0.303068	TdTloGMP	CD84hi	rep1
	0	0.230841	TdTloGMP	CD84lo	rep1
	0	0.402552	TdTloGMP	CD84hi	rep1
	0.817684	0.30802	TdTposGMP	CD84hi	rep1
	0.0498055	0.698307	TdTloGMP	CD84hi	rep1
	0.469104	0.256996	TdTposGMP	CD84lo	rep1
	0.179683	0.348214	TdTloGMP	CD84hi	rep1
	0	0.67945	TdTloGMP	CD84hi	rep1
	0.0161369	0.38211	TdTloGMP	CD84hi	rep1
	0	0.279276	TdTloGMP	CD84lo	rep1
	0.0625831	0.312759	TdTloGMP	CD84hi	rep1
	0.105109	0.614945	TdTloGMP	CD84hi	rep1
	0.0609078	0.683469	TdTloGMP	CD84hi	rep1
	0.104008	0.769081	TdTloGMP	CD84hi	rep1
	0	0.692541	TdTloGMP	CD84hi	rep1
	0.119522	0.79294	TdTloGMP	CD84hi	rep1
	0.287599	0.526678	TdTloGMP	CD84hi	rep1
	0.0372316	0.429277	TdTloGMP	CD84hi	rep1
	0.0262477	0.567844	TdTloGMP	CD84hi	rep1
	0.0224648	0.561267	TdTloGMP	CD84hi	rep1
	0.263386	0.504243	TdTloGMP	CD84hi	rep1
	0.0402306	0.617951	TdTloGMP	CD84hi	rep1
	0	0.864095	TdTloGMP	CD84hi	rep1
	0	0.22159	TdTloGMP	CD84lo	rep1
	0.102658	0.158689	TdTloGMP	CD84lo	rep1
	0	0.645674	TdTloGMP	CD84hi	rep1
	0.125393	0.823639	TdTloGMP	CD84hi	rep1
	0.0762798	0.422679	TdTloGMP	CD84hi	rep1
	0.086539	0.558015	TdTloGMP	CD84hi	rep1
	0.132897	0.246269	TdTloGMP	CD84lo	rep1
	0	0.858589	TdTloGMP	CD84hi	rep1
	0	0.604737	TdTloGMP	CD84hi	rep1
	0.00487715	0.435735	TdTloGMP	CD84hi	rep1
	0.0137636	0.470102	TdTloGMP	CD84hi	rep1
	0.0684923	0.586158	TdTloGMP	CD84hi	rep1
	0.0713798	0.114219	TdTloGMP	CD84lo	rep1
	0.0259495	0.480851	TdTloGMP	CD84hi	rep1
	0.0547245	0.512802	TdTloGMP	CD84hi	rep1
	0.519431	0.221498	TdTposGMP	CD84lo	rep1
	0.152636	0.519071	TdTloGMP	CD84hi	rep1
	0.30482	0.0950404	TdTloGMP	CD84lo	rep1
	0.0862111	0.165444	TdTloGMP	CD84lo	rep1
	0	0.363921	TdTloGMP	CD84hi	rep1
	0.137584	0.293219	TdTloGMP	CD84hi	rep1
	0.0633011	0.107958	TdTloGMP	CD84lo	rep1
	0.089677	0.0753781	TdTloGMP	CD84lo	rep1
	0.516031	0.0453836	TdTposGMP	CD84lo	rep1
	0.596424	0.268646	TdTposGMP	CD84lo	rep1
	0.344556	0.168281	TdTloGMP	CD84lo	rep1
	0.964536	0.286043	TdTposGMP	CD84lo	rep1
	0.0260336	0.71617	TdTloGMP	CD84hi	rep1
	0.0281009	0.426403	TdTloGMP	CD84hi	rep1
	0.577712	0.445285	TdTposGMP	CD84hi	rep1
	0.0482851	0.641442	TdTloGMP	CD84hi	rep1
	0	0.576926	TdTloGMP	CD84hi	rep1
	0.0636705	0.749652	TdTloGMP	CD84hi	rep1
	0.103294	0.550611	TdTloGMP	CD84hi	rep1
	0.119521	0.81659	TdTloGMP	CD84hi	rep1
	0.530135	0.448329	TdTposGMP	CD84hi	rep1
	0.0504427	0.642896	TdTloGMP	CD84hi	rep1
	0.0787387	0.432332	TdTloGMP	CD84hi	rep1
	0.0984106	0.501911	TdTloGMP	CD84hi	rep1
	0.739918	0.176844	TdTposGMP	CD84lo	rep1
	0.108623	0.82658	TdTloGMP	CD84hi	rep1
	0.0270979	0.841943	TdTloGMP	CD84hi	rep1
	0.0138698	0.441945	TdTloGMP	CD84hi	rep1
	0.811762	0.233856	TdTposGMP	CD84lo	rep1
	0.00958756	0.0390419	TdTloGMP	CD84lo	rep1
	0.074718	0.42045	TdTloGMP	CD84hi	rep1
	0	0.505876	TdTloGMP	CD84hi	rep1
	0.0340839	0.466841	TdTloGMP	CD84hi	rep1
	0.457501	0.19504	TdTposGMP	CD84lo	rep1
	0.236642	0.537999	TdTloGMP	CD84hi	rep1
	0.350254	0.175287	TdTloGMP	CD84lo	rep1
	0.311858	0	TdTloGMP	CD84lo	rep1
	0.0214441	0.744887	TdTloGMP	CD84hi	rep1
	0.038587	0.530797	TdTloGMP	CD84hi	rep1
	0	0.584709	TdTloGMP	CD84hi	rep1
	0.0473058	0.575396	TdTloGMP	CD84hi	rep1
	0.101336	0.563822	TdTloGMP	CD84hi	rep1
	0.062773	0.535209	TdTloGMP	CD84hi	rep1
	0.140725	0.650292	TdTloGMP	CD84hi	rep1
	0.0822293	0.435798	TdTloGMP	CD84hi	rep1
	0.104323	0.776248	TdTloGMP	CD84hi	rep1
	0.0405711	0.451744	TdTloGMP	CD84hi	rep1
	0.0453288	0.541223	TdTloGMP	CD84hi	rep1
	0	0.695533	TdTloGMP	CD84hi	rep1
	0.339153	0.139305	TdTloGMP	CD84lo	rep1
	0.0677663	0.655637	TdTloGMP	CD84hi	rep1
	0.60337	0.224272	TdTposGMP	CD84lo	rep1
	0	0.563097	TdTloGMP	CD84hi	rep1
	0.61303	0.0444316	TdTposGMP	CD84lo	rep1
	0.0111464	0.580269	TdTloGMP	CD84hi	rep1
	0.123206	0.694632	TdTloGMP	CD84hi	rep1
	0.0157283	0.813786	TdTloGMP	CD84hi	rep1
	0.196866	0.288014	TdTloGMP	CD84lo	rep1
	0.0315761	0.548256	TdTloGMP	CD84hi	rep1
	0.112365	0.256917	TdTloGMP	CD84lo	rep1
	0	0.34681	TdTloGMP	CD84hi	rep1
	0.777899	0.263878	TdTposGMP	CD84lo	rep1
	0.20004	0.605261	TdTloGMP	CD84hi	rep1
	0.169956	0.48541	TdTloGMP	CD84hi	rep1
	0.534012	0.0740546	TdTposGMP	CD84lo	rep1
	0.011	0.316228	TdTloGMP	CD84hi	rep1
	0.112954	0.207876	TdTloGMP	CD84lo	rep1
	0	0.499656	TdTloGMP	CD84hi	rep1
	0	0.182835	TdTloGMP	CD84lo	rep1
	0	0.209579	TdTloGMP	CD84lo	rep1
	0.270162	0.224196	TdTloGMP	CD84lo	rep1
	0.0491648	0.526469	TdTloGMP	CD84hi	rep1
	0.120985	0.678433	TdTloGMP	CD84hi	rep1
	0	0.379748	TdTloGMP	CD84hi	rep1
	0	0.78048	TdTloGMP	CD84hi	rep1
	0.115278	0.72493	TdTloGMP	CD84hi	rep1
	0.0273784	0.816489	TdTloGMP	CD84hi	rep1
	0.0664083	0.706758	TdTloGMP	CD84hi	rep1
	0.0119735	0.639558	TdTloGMP	CD84hi	rep1
	0.0666743	0.324081	TdTloGMP	CD84hi	rep1
	0	0.266424	TdTloGMP	CD84lo	rep1
	0.153695	0.726886	TdTloGMP	CD84hi	rep1
	0.0876917	0.05757	TdTloGMP	CD84lo	rep1
	0.0979141	0.73317	TdTloGMP	CD84hi	rep1
	0.0193073	0.657801	TdTloGMP	CD84hi	rep1
	0.23043	0.658739	TdTloGMP	CD84hi	rep1
	0.621673	0.491522	TdTposGMP	CD84hi	rep1
	0.107345	0.0374034	TdTloGMP	CD84lo	rep1
	0	0.330881	TdTloGMP	CD84hi	rep1
	0.0262271	0.672811	TdTloGMP	CD84hi	rep1
	0.13556	0.872849	TdTloGMP	CD84hi	rep1
	0.00446395	0.19177	TdTloGMP	CD84lo	rep1
	0.814608	0.137011	TdTposGMP	CD84lo	rep1
	0	0.340676	TdTloGMP	CD84hi	rep1
	0.076534	0.660554	TdTloGMP	CD84hi	rep1
	0.00593908	0.594282	TdTloGMP	CD84hi	rep1
	0	0.82044	TdTloGMP	CD84hi	rep1
	0.172089	0.516934	TdTloGMP	CD84hi	rep1
	0	0.403555	TdTloGMP	CD84hi	rep1
	0.0114004	0.554839	TdTloGMP	CD84hi	rep1
	0.204333	0.910139	TdTloGMP	CD84hi	rep1
	0	0.760936	TdTloGMP	CD84hi	rep1
	0.936683	0.28086	TdTposGMP	CD84lo	rep1
	0.229277	0.120653	TdTloGMP	CD84lo	rep1
	0.176614	0.0562852	TdTloGMP	CD84lo	rep1
	0.050583	0.607734	TdTloGMP	CD84hi	rep1
	0.0298311	0.826322	TdTloGMP	CD84hi	rep1
	0.0882645	0.445044	TdTloGMP	CD84hi	rep1
	0.0256808	0.686009	TdTloGMP	CD84hi	rep1
	0.158488	0.776775	TdTloGMP	CD84hi	rep1
	0.881555	0.214823	TdTposGMP	CD84lo	rep1
	0.113539	0.76271	TdTloGMP	CD84hi	rep1
	0.0969514	0.269164	TdTloGMP	CD84lo	rep1
	0.153828	0.378194	TdTloGMP	CD84hi	rep1
	0	0.0776487	TdTloGMP	CD84lo	rep1
	0.0337685	0.380458	TdTloGMP	CD84hi	rep1
	0.738052	0.412528	TdTposGMP	CD84hi	rep1
	0.0543694	0.318861	TdTloGMP	CD84hi	rep1
	0.115546	0.938529	TdTloGMP	CD84hi	rep1
	0.00045457	0.278301	TdTloGMP	CD84lo	rep1
	0.0432093	0.566213	TdTloGMP	CD84hi	rep1
	0.0718882	0.086118	TdTloGMP	CD84lo	rep1
	0	0.227561	TdTloGMP	CD84lo	rep1
	0.0260928	0.400447	TdTloGMP	CD84hi	rep1
	0.0331694	0.646339	TdTloGMP	CD84hi	rep1
	0	0.403319	TdTloGMP	CD84hi	rep1
	0.00712574	0.598844	TdTloGMP	CD84hi	rep1
	0	0.556789	TdTloGMP	CD84hi	rep1
	0.19865	0.00148052	TdTloGMP	CD84lo	rep1
	0.188175	0.238061	TdTloGMP	CD84lo	rep1
	0.0722684	0.70205	TdTloGMP	CD84hi	rep1
	0.124095	0.801512	TdTloGMP	CD84hi	rep1
	0.821287	0.130137	TdTposGMP	CD84lo	rep1
	0.0114259	0.772673	TdTloGMP	CD84hi	rep1
	0.0239582	0.53976	TdTloGMP	CD84hi	rep1
	0.0303116	0.695002	TdTloGMP	CD84hi	rep1
	0.00221886	0.647895	TdTloGMP	CD84hi	rep1
	0.0100534	0.63835	TdTloGMP	CD84hi	rep1
	0.00504143	0.643863	TdTloGMP	CD84hi	rep1
	0.156851	0.580722	TdTloGMP	CD84hi	rep1
	0.788306	0.189779	TdTposGMP	CD84lo	rep1
	0.00776014	0.643032	TdTloGMP	CD84hi	rep1
	0.10219	0.808116	TdTloGMP	CD84hi	rep1
	0.125847	0.0270515	TdTloGMP	CD84lo	rep1
	0.102963	0.150875	TdTloGMP	CD84lo	rep1
	0.0424725	0.693252	TdTloGMP	CD84hi	rep1
	0.0275915	0.137437	TdTloGMP	CD84lo	rep1
	0	0.373812	TdTloGMP	CD84hi	rep1
	0	0.477372	TdTloGMP	CD84hi	rep1
	0.205581	0.00866336	TdTloGMP	CD84lo	rep1
	0.641971	0.31052	TdTposGMP	CD84hi	rep1
	0.745667	0.0813557	TdTposGMP	CD84lo	rep1
	0.0537177	0.599042	TdTloGMP	CD84hi	rep1
	0	0.321605	TdTloGMP	CD84hi	rep1
	0.0703151	0.824897	TdTloGMP	CD84hi	rep1
	0	0.381489	TdTloGMP	CD84hi	rep1
	0.0411225	0.117237	TdTloGMP	CD84lo	rep1
	0	0.696335	TdTloGMP	CD84hi	rep1
	0	0.681683	TdTloGMP	CD84hi	rep1
	0.542752	0.199366	TdTposGMP	CD84lo	rep1
	0.200134	0.480513	TdTloGMP	CD84hi	rep1
	0.126207	0.135109	TdTloGMP	CD84lo	rep1
	0.0482769	0.0832672	TdTloGMP	CD84lo	rep1
	0.0132137	0.257931	TdTloGMP	CD84lo	rep1
	0.0821732	0.790875	TdTloGMP	CD84hi	rep1
	0.147875	0.482038	TdTloGMP	CD84hi	rep1
	0.228779	0.3578	TdTloGMP	CD84hi	rep1
	0.0755402	0.0991322	TdTloGMP	CD84lo	rep1
	0.112935	0.461044	TdTloGMP	CD84hi	rep1
	0.0145522	0.534165	TdTloGMP	CD84hi	rep1
	0.362207	0.141919	TdTloGMP	CD84lo	rep1
	0.0173854	0.101359	TdTloGMP	CD84lo	rep1
	0.649353	0.411464	TdTposGMP	CD84hi	rep1
	0.364633	0.318563	TdTloGMP	CD84hi	rep1
	0.153932	0.0934187	TdTloGMP	CD84lo	rep1
	0	0.539903	TdTloGMP	CD84hi	rep1
	0.181602	0.180253	TdTloGMP	CD84lo	rep1
	0.0672878	0.715262	TdTloGMP	CD84hi	rep1
	0.0465533	0.180927	TdTloGMP	CD84lo	rep1
	0	0.00681262	TdTloGMP	CD84lo	rep1
	0.900937	0.133686	TdTposGMP	CD84lo	rep1
	0.229823	0.329513	TdTloGMP	CD84hi	rep1
	0.171276	0.475832	TdTloGMP	CD84hi	rep1
	0.118045	0.475897	TdTloGMP	CD84hi	rep1
	0.312267	0.20431	TdTloGMP	CD84lo	rep1
	0.145062	0.341609	TdTloGMP	CD84hi	rep1
	0.0278324	0.181687	TdTloGMP	CD84lo	rep1
	0.589265	0	TdTposGMP	CD84lo	rep1
	0	0.429823	TdTloGMP	CD84hi	rep1
	0.0816816	0.271182	TdTloGMP	CD84lo	rep1
	0.507672	0.0647588	TdTposGMP	CD84lo	rep1
	0.0507912	0.653945	TdTloGMP	CD84hi	rep1
	0	0.394873	TdTloGMP	CD84hi	rep1
	0.36304	0.172743	TdTloGMP	CD84lo	rep1
	0.0484897	0.37598	TdTloGMP	CD84hi	rep1
	0.0377752	0.449941	TdTloGMP	CD84hi	rep1
	0	0.492258	TdTloGMP	CD84hi	rep1
	0.0160988	0.581898	TdTloGMP	CD84hi	rep1
	0.100389	0.489928	TdTloGMP	CD84hi	rep1
	0.263452	0.412557	TdTloGMP	CD84hi	rep1
	0	0.603265	TdTloGMP	CD84hi	rep1
	0.0202909	0.787891	TdTloGMP	CD84hi	rep1
	0	0.6891	TdTloGMP	CD84hi	rep1
	0	0.406205	TdTloGMP	CD84hi	rep1
	0.0688236	0.724775	TdTloGMP	CD84hi	rep1
	0.0378763	0.250695	TdTloGMP	CD84lo	rep1
	0.0264482	0.894321	TdTloGMP	CD84hi	rep1
	0.256524	0.36273	TdTloGMP	CD84hi	rep1
	0.0265512	0.716545	TdTloGMP	CD84hi	rep1
	0.0954488	0.354155	TdTloGMP	CD84hi	rep1
	0.0141994	0.330307	TdTloGMP	CD84hi	rep1
	0.104086	0.470997	TdTloGMP	CD84hi	rep1
	0.153033	0.780126	TdTloGMP	CD84hi	rep1
	0.240158	0.217153	TdTloGMP	CD84lo	rep1
	0.140971	0.788909	TdTloGMP	CD84hi	rep1
	0.0698168	0.592066	TdTloGMP	CD84hi	rep1
	0.336862	0.210992	TdTloGMP	CD84lo	rep1
	0.620222	0.11202	TdTposGMP	CD84lo	rep1
	0.112084	0.3557	TdTloGMP	CD84hi	rep1
	0	0.797362	TdTloGMP	CD84hi	rep1
	0.170957	0.285372	TdTloGMP	CD84lo	rep1
	0	0.668238	TdTloGMP	CD84hi	rep1
	0	0.732137	TdTloGMP	CD84hi	rep1
	0.495746	0.277672	TdTposGMP	CD84lo	rep1
	0	0.484392	TdTloGMP	CD84hi	rep1
	0.125895	0.907532	TdTloGMP	CD84hi	rep1
	0.101278	0.873749	TdTloGMP	CD84hi	rep1
	0.088341	0.539191	TdTloGMP	CD84hi	rep1
	0.0432585	0.498356	TdTloGMP	CD84hi	rep1
	0.047022	0.890718	TdTloGMP	CD84hi	rep1
	0.0575237	0.859476	TdTloGMP	CD84hi	rep1
	0.829276	0.0726085	TdTposGMP	CD84lo	rep1
	0.0195726	0.154947	TdTloGMP	CD84lo	rep1
	0.048059	0.799974	TdTloGMP	CD84hi	rep1
	0.427951	0.265189	TdTposGMP	CD84lo	rep1
	0.0156057	0.602359	TdTloGMP	CD84hi	rep1
	0.0727974	0.136692	TdTloGMP	CD84lo	rep1
	0.0528389	0.650944	TdTloGMP	CD84hi	rep1
	0	0.760365	TdTloGMP	CD84hi	rep1
	0.137378	0.859446	TdTloGMP	CD84hi	rep1
	0.0707397	0.25817	TdTloGMP	CD84lo	rep1
	0	0.677788	TdTloGMP	CD84hi	rep1
	0.0590827	0.564179	TdTloGMP	CD84hi	rep1
	0.0304788	0.572898	TdTloGMP	CD84hi	rep1
	0.0721915	0.704433	TdTloGMP	CD84hi	rep1
	0.0363814	0.481811	TdTloGMP	CD84hi	rep1
	0.602956	0.00423913	TdTposGMP	CD84lo	rep1
	0.0471099	0.76984	TdTloGMP	CD84hi	rep1
	0.0627751	0.571051	TdTloGMP	CD84hi	rep1
	0.22338	0.204624	TdTloGMP	CD84lo	rep1
	0.0341352	0.604018	TdTloGMP	CD84hi	rep1
	0	0.511075	TdTloGMP	CD84hi	rep1
	0.0572732	0.749575	TdTloGMP	CD84hi	rep1
	0.0669115	0.706216	TdTloGMP	CD84hi	rep1
	0.0816346	0.450522	TdTloGMP	CD84hi	rep1
	0.789268	0.2112	TdTposGMP	CD84lo	rep1
	0	0.575236	TdTloGMP	CD84hi	rep1
	0.852084	0.259278	TdTposGMP	CD84lo	rep1
	0	0.623968	TdTloGMP	CD84hi	rep1
	0.137953	0.702487	TdTloGMP	CD84hi	rep1
	0.0120086	0.138005	TdTloGMP	CD84lo	rep1
	0	0.469251	TdTloGMP	CD84hi	rep1
	0.320974	0.0807909	TdTloGMP	CD84lo	rep1
	0.780434	0	TdTposGMP	CD84lo	rep1
	0.0360628	0.911533	TdTloGMP	CD84hi	rep1
	0.00881739	0.391813	TdTloGMP	CD84hi	rep1
	0.0865685	0.224531	TdTloGMP	CD84lo	rep1
	0.0172003	0.426521	TdTloGMP	CD84hi	rep1
	0.0031194	0.502408	TdTloGMP	CD84hi	rep1
	0.296004	0.356709	TdTloGMP	CD84hi	rep1
	0	0.507849	TdTloGMP	CD84hi	rep1
	0.119333	0.688251	TdTloGMP	CD84hi	rep1
	0.397983	0.0780096	TdTposGMP	CD84lo	rep1
	0	0.208475	TdTloGMP	CD84lo	rep1
	0.117826	0.709977	TdTloGMP	CD84hi	rep1
	0.133594	0.196029	TdTloGMP	CD84lo	rep1
	0.738733	0.225792	TdTposGMP	CD84lo	rep1
	0.022927	0.546427	TdTloGMP	CD84hi	rep1
	0.0858226	0.565449	TdTloGMP	CD84hi	rep1
	0	0.484597	TdTloGMP	CD84hi	rep1
	0	0.581193	TdTloGMP	CD84hi	rep1
	0.0836519	0.325253	TdTloGMP	CD84hi	rep1
	0.667624	0.00173426	TdTposGMP	CD84lo	rep1
	0.0327079	0.721313	TdTloGMP	CD84hi	rep1
	0.106627	0.235289	TdTloGMP	CD84lo	rep1
	0.0774203	0.737526	TdTloGMP	CD84hi	rep1
	0.121755	0.617219	TdTloGMP	CD84hi	rep1
	0.0418891	0.751055	TdTloGMP	CD84hi	rep1
	0.0744684	0.120383	TdTloGMP	CD84lo	rep1
	0.114465	0.806332	TdTloGMP	CD84hi	rep1
	0.0562056	0.509947	TdTloGMP	CD84hi	rep1
	0.0277935	0.0807125	TdTloGMP	CD84lo	rep1
	0.626922	0.363301	TdTposGMP	CD84hi	rep1
	0.0353841	0.235364	TdTloGMP	CD84lo	rep1
	0.120111	0.147178	TdTloGMP	CD84lo	rep1
	0.080855	0.476763	TdTloGMP	CD84hi	rep1
	0.156822	0.333563	TdTloGMP	CD84hi	rep1
	0.0153124	0.681016	TdTloGMP	CD84hi	rep1
	0.226737	0.565439	TdTloGMP	CD84hi	rep1
	0.19641	0.512635	TdTloGMP	CD84hi	rep1
	0.0118897	0.0133892	TdTloGMP	CD84lo	rep1
	0.738249	0.289343	TdTposGMP	CD84hi	rep1
	0	0.745345	TdTloGMP	CD84hi	rep1
	0.297794	0.264944	TdTloGMP	CD84lo	rep1
	0	0.885555	TdTloGMP	CD84hi	rep1
	0	0.394842	TdTloGMP	CD84hi	rep1
	0	0.0272516	TdTloGMP	CD84lo	rep1
	0	0.411541	TdTloGMP	CD84hi	rep1
	0.100982	0.722021	TdTloGMP	CD84hi	rep1
	0.285285	0.85001	TdTloGMP	CD84hi	rep1
	0.0342324	0.851573	TdTloGMP	CD84hi	rep1
	0.161748	0.325478	TdTloGMP	CD84hi	rep1
	0.0815365	0.654789	TdTloGMP	CD84hi	rep1
	0.0946908	0.337931	TdTloGMP	CD84hi	rep1
	0	0.788489	TdTloGMP	CD84hi	rep1
	0.0231034	0.158534	TdTloGMP	CD84lo	rep1
	0.0190025	0.745922	TdTloGMP	CD84hi	rep1
	0.113172	0.671579	TdTloGMP	CD84hi	rep1
	0.114143	0.356606	TdTloGMP	CD84hi	rep1
	0	0.761226	TdTloGMP	CD84hi	rep1
	0	0.475579	TdTloGMP	CD84hi	rep1
	0.0540141	0.67568	TdTloGMP	CD84hi	rep1
	0.0421712	0.666819	TdTloGMP	CD84hi	rep1
	0.102326	0.304383	TdTloGMP	CD84hi	rep1
	0.0623901	0.206401	TdTloGMP	CD84lo	rep1
	0.217735	0.292482	TdTloGMP	CD84hi	rep1
	0.0944163	0.517369	TdTloGMP	CD84hi	rep1
	0	0.896249	TdTloGMP	CD84hi	rep1
	0.820494	0.158374	TdTposGMP	CD84lo	rep1
	0.656552	0.106509	TdTposGMP	CD84lo	rep1
	0	0.461453	TdTloGMP	CD84hi	rep1
	0.0147971	0	TdTloGMP	CD84lo	rep1
	0.164988	0.148868	TdTloGMP	CD84lo	rep1
	0.13271	0.789516	TdTloGMP	CD84hi	rep1
	0.0395004	0.668166	TdTloGMP	CD84hi	rep1
	0.0933472	0.620285	TdTloGMP	CD84hi	rep1
	0.0664179	0.203963	TdTloGMP	CD84lo	rep1
	0.121664	0.527338	TdTloGMP	CD84hi	rep1
	0.0704264	0.460242	TdTloGMP	CD84hi	rep1
	0.0433589	0.85182	TdTloGMP	CD84hi	rep1
	0	0.703924	TdTloGMP	CD84hi	rep1
	0.100506	0.506064	TdTloGMP	CD84hi	rep1
	0.0714499	0.545744	TdTloGMP	CD84hi	rep1
	0.0128072	0.350541	TdTloGMP	CD84hi	rep1
	0.248003	0.532059	TdTloGMP	CD84hi	rep1
	0.106149	0.407348	TdTloGMP	CD84hi	rep1
	0.160786	0.466075	TdTloGMP	CD84hi	rep1
	0.00507081	0.766166	TdTloGMP	CD84hi	rep1
	0.00523825	0.179589	TdTloGMP	CD84lo	rep1
	0.157051	0.807442	TdTloGMP	CD84hi	rep1
	0.0081209	0.694805	TdTloGMP	CD84hi	rep1
	0.00110394	0.558139	TdTloGMP	CD84hi	rep1
	0	0.204196	TdTloGMP	CD84lo	rep1
	0	0.555604	TdTloGMP	CD84hi	rep1
	0.0593272	0.680798	TdTloGMP	CD84hi	rep1
	0	0.700506	TdTloGMP	CD84hi	rep1
	0.00381221	0.364808	TdTloGMP	CD84hi	rep1
	0.0231558	0.753463	TdTloGMP	CD84hi	rep1
	0.701058	0.248752	TdTposGMP	CD84lo	rep1
	0.0466898	0.948441	TdTloGMP	CD84hi	rep1
	0.140871	0.0218551	TdTloGMP	CD84lo	rep1
	0.186267	0.613579	TdTloGMP	CD84hi	rep1
	0.194925	0.255862	TdTloGMP	CD84lo	rep1
	0.231772	0.619294	TdTloGMP	CD84hi	rep1
	0.439107	0.222597	TdTposGMP	CD84lo	rep1
	0.0666599	0.592384	TdTloGMP	CD84hi	rep1
	0	0.496629	TdTloGMP	CD84hi	rep1
	0	0.681232	TdTloGMP	CD84hi	rep1
	0	0.707733	TdTloGMP	CD84hi	rep1
	0.169889	0.726341	TdTloGMP	CD84hi	rep1
	0.0523506	0.194873	TdTloGMP	CD84lo	rep1
	0	0.73049	TdTloGMP	CD84hi	rep1
	0.656308	0.178482	TdTposGMP	CD84lo	rep1
	0	0.67252	TdTloGMP	CD84hi	rep1
	0.0652098	0.653263	TdTloGMP	CD84hi	rep1
	0.325209	0.306972	TdTloGMP	CD84hi	rep1
	0.0432622	0.675136	TdTloGMP	CD84hi	rep1
	0.0187745	0.323706	TdTloGMP	CD84hi	rep1
	0.0259396	0.36812	TdTloGMP	CD84hi	rep1
	0.130414	0.255056	TdTloGMP	CD84lo	rep1
	0.0144767	0.517682	TdTloGMP	CD84hi	rep1
	0.0493103	0.0387219	TdTloGMP	CD84lo	rep1
	0.0586915	0.84379	TdTloGMP	CD84hi	rep1
	0.0102072	0.227019	TdTloGMP	CD84lo	rep1
	0.145505	0.152227	TdTloGMP	CD84lo	rep1
	0.77854	0.201922	TdTposGMP	CD84lo	rep1
	0.0197577	0.383768	TdTloGMP	CD84hi	rep1
	0.0414485	0.660597	TdTloGMP	CD84hi	rep1
	0.0678448	0.0655913	TdTloGMP	CD84lo	rep1
	0.059688	0.332849	TdTloGMP	CD84hi	rep1
	0.0568137	0.477299	TdTloGMP	CD84hi	rep1
	0.0383825	0.721555	TdTloGMP	CD84hi	rep1
	0	0.699234	TdTloGMP	CD84hi	rep1
	0.0269832	0.832751	TdTloGMP	CD84hi	rep1
	0.0183485	0.832282	TdTloGMP	CD84hi	rep1
	0.111719	0.464134	TdTloGMP	CD84hi	rep1
	0.149805	0.561544	TdTloGMP	CD84hi	rep1
	0	0.608652	TdTloGMP	CD84hi	rep1
	0	0.36909	TdTloGMP	CD84hi	rep1
	0.126995	0.614401	TdTloGMP	CD84hi	rep1
	0.206593	0.0310868	TdTloGMP	CD84lo	rep1
	0.46975	0.481697	TdTposGMP	CD84hi	rep1
	0.469396	0.302391	TdTposGMP	CD84hi	rep1
	0.0917153	0.489573	TdTloGMP	CD84hi	rep1
	0	0.443825	TdTloGMP	CD84hi	rep1
	0	0.663652	TdTloGMP	CD84hi	rep1
	0.0232463	0.795958	TdTloGMP	CD84hi	rep1
	0.00552551	0.812176	TdTloGMP	CD84hi	rep1
	0.187309	0.544445	TdTloGMP	CD84hi	rep1
	0.0432209	0.471802	TdTloGMP	CD84hi	rep1
	0	0.509382	TdTloGMP	CD84hi	rep1
	0	0.363811	TdTloGMP	CD84hi	rep1
	0.00917025	0.113734	TdTloGMP	CD84lo	rep1
	0.298133	0.0243429	TdTloGMP	CD84lo	rep1
	0.0124876	0.692025	TdTloGMP	CD84hi	rep1
	0.00655647	0.0452277	TdTloGMP	CD84lo	rep1
	0.0475443	0.296167	TdTloGMP	CD84hi	rep1
	0.0871386	0.592258	TdTloGMP	CD84hi	rep1
	0.924782	0.248168	TdTposGMP	CD84lo	rep1
	0.087594	0.709137	TdTloGMP	CD84hi	rep1
	0.118665	0.491893	TdTloGMP	CD84hi	rep1
	0.0156575	0.542526	TdTloGMP	CD84hi	rep1
	0	0.500968	TdTloGMP	CD84hi	rep1
	0.259215	0.314386	TdTloGMP	CD84hi	rep1
	0.133457	0.534707	TdTloGMP	CD84hi	rep1
	0	0.880002	TdTloGMP	CD84hi	rep1
	0.198894	0.865308	TdTloGMP	CD84hi	rep1
	0.107573	0.429838	TdTloGMP	CD84hi	rep1
	0.134149	0.670529	TdTloGMP	CD84hi	rep1
	0.0752437	0.725775	TdTloGMP	CD84hi	rep1
	0.250879	0.610368	TdTloGMP	CD84hi	rep1
	0.0563486	0.641156	TdTloGMP	CD84hi	rep1
	0.219739	0.463797	TdTloGMP	CD84hi	rep1
	0.649619	0.11131	TdTposGMP	CD84lo	rep1
	0	0.58176	TdTloGMP	CD84hi	rep1
	0.169798	0.839763	TdTloGMP	CD84hi	rep1
	0	0.234595	TdTloGMP	CD84lo	rep1
	0.162255	0.131928	TdTloGMP	CD84lo	rep1
	0.443657	0.268342	TdTposGMP	CD84lo	rep1
	0.141455	0.550779	TdTloGMP	CD84hi	rep1
	0	0.52881	TdTloGMP	CD84hi	rep1
	0.0605735	0.570699	TdTloGMP	CD84hi	rep1
	0.205567	0.500997	TdTloGMP	CD84hi	rep1
	0.180167	0.759174	TdTloGMP	CD84hi	rep1
	0.00015576	0.819812	TdTloGMP	CD84hi	rep1
	0.0845063	0.767746	TdTloGMP	CD84hi	rep1
	0.130522	0.571851	TdTloGMP	CD84hi	rep1
	0.143564	0.516544	TdTloGMP	CD84hi	rep1
	0	0.585134	TdTloGMP	CD84hi	rep1
	0.00940039	0.407546	TdTloGMP	CD84hi	rep1
	0.0214955	0.559827	TdTloGMP	CD84hi	rep1
	0.0690762	0.506666	TdTloGMP	CD84hi	rep1
	0.00105783	0.575942	TdTloGMP	CD84hi	rep1
	0	0.678968	TdTloGMP	CD84hi	rep1
	0	0.312288	TdTloGMP	CD84hi	rep1
	0.0341455	0.635462	TdTloGMP	CD84hi	rep1
	0.113603	0.652759	TdTloGMP	CD84hi	rep1
	0.0692076	0.286837	TdTloGMP	CD84lo	rep1
	0.0967723	0.208383	TdTloGMP	CD84lo	rep1
	0.788827	0.0862605	TdTposGMP	CD84lo	rep1
	0.245442	0.735011	TdTloGMP	CD84hi	rep1
	0	0.52636	TdTloGMP	CD84hi	rep1
	0.232583	0.117559	TdTloGMP	CD84lo	rep1
	0.312992	0.122492	TdTloGMP	CD84lo	rep1
	0.017598	0.229416	TdTloGMP	CD84lo	rep1
	0	0.402268	TdTloGMP	CD84hi	rep1
	0.169695	0.00372354	TdTloGMP	CD84lo	rep1
	0.0661968	0.303515	TdTloGMP	CD84hi	rep1
	0.143664	0.543095	TdTloGMP	CD84hi	rep1
	0.105118	0.497627	TdTloGMP	CD84hi	rep1
	0.0210224	0.0305521	TdTloGMP	CD84lo	rep1
	0.305774	0.0559038	TdTloGMP	CD84lo	rep1
	0.405679	0.171149	TdTposGMP	CD84lo	rep1
	0.012068	0.133674	TdTloGMP	CD84lo	rep1
	0.31545	0.34788	TdTloGMP	CD84hi	rep1
	0	0.394202	TdTloGMP	CD84hi	rep1
	0.0850707	0.814859	TdTloGMP	CD84hi	rep1
	0.175009	0.550696	TdTloGMP	CD84hi	rep1
	0	0.633703	TdTloGMP	CD84hi	rep1
	0.00117768	0.284755	TdTloGMP	CD84lo	rep1
	0.595428	0.030061	TdTposGMP	CD84lo	rep1
	0	0.751928	TdTloGMP	CD84hi	rep1
	0	0.751075	TdTloGMP	CD84hi	rep1
	0.023657	0.631386	TdTloGMP	CD84hi	rep1
	0.199279	0.633505	TdTloGMP	CD84hi	rep1
	0.0145801	0.755614	TdTloGMP	CD84hi	rep1
	0	0.701602	TdTloGMP	CD84hi	rep1
	0.0692545	0.262874	TdTloGMP	CD84lo	rep1
	0.033601	0.332967	TdTloGMP	CD84hi	rep1
	0.0227819	0.355608	TdTloGMP	CD84hi	rep1
	0.472299	0.152044	TdTposGMP	CD84lo	rep1
	0	0.448753	TdTloGMP	CD84hi	rep1
	0.0170296	0.659199	TdTloGMP	CD84hi	rep1
	0.0286171	0.42861	TdTloGMP	CD84hi	rep1
	0.132464	0.76142	TdTloGMP	CD84hi	rep1
	0.338679	0.238992	TdTloGMP	CD84lo	rep1
	0.881521	0.232154	TdTposGMP	CD84lo	rep1
	0.0332598	0.305233	TdTloGMP	CD84hi	rep1
	0.044172	0	TdTloGMP	CD84lo	rep1
	0.0622453	0.582227	TdTloGMP	CD84hi	rep1
	0.110754	0.347762	TdTloGMP	CD84hi	rep1
	0.196606	0.438561	TdTloGMP	CD84hi	rep1
	0.00425576	0.487017	TdTloGMP	CD84hi	rep1
	0	0.546026	TdTloGMP	CD84hi	rep1
	0.0551913	0.498427	TdTloGMP	CD84hi	rep1
	0	0.729608	TdTloGMP	CD84hi	rep1
	0.0670364	0.606664	TdTloGMP	CD84hi	rep1
	0.179256	0.599916	TdTloGMP	CD84hi	rep1
	0.0498829	0.727197	TdTloGMP	CD84hi	rep1
	0.0967883	0.509389	TdTloGMP	CD84hi	rep1
	0.0355595	0.694954	TdTloGMP	CD84hi	rep1
	0.0646001	0.734218	TdTloGMP	CD84hi	rep1
	1.07337	0.271588	TdTposGMP	CD84lo	rep1
	0.0180037	0.702379	TdTloGMP	CD84hi	rep1
	0.106297	0.387902	TdTloGMP	CD84hi	rep1
	0.0734837	0.715025	TdTloGMP	CD84hi	rep1
	0.0547404	0.115895	TdTloGMP	CD84lo	rep1
	0.0289798	0.591776	TdTloGMP	CD84hi	rep1
	0.113694	0.487687	TdTloGMP	CD84hi	rep1
	0.0601914	0.233945	TdTloGMP	CD84lo	rep1
	0	0.40699	TdTloGMP	CD84hi	rep1
	0.457505	0.397019	TdTposGMP	CD84hi	rep1
	0.138355	0.410081	TdTloGMP	CD84hi	rep1
	0.464471	0.159429	TdTposGMP	CD84lo	rep1
	0.830576	0.117116	TdTposGMP	CD84lo	rep1
	0	0.299853	TdTloGMP	CD84hi	rep1
	0.00371993	0.585046	TdTloGMP	CD84hi	rep1
	0	0.103716	TdTloGMP	CD84lo	rep1
	0.155669	0.790568	TdTloGMP	CD84hi	rep1
	0.0372621	0.516665	TdTloGMP	CD84hi	rep1
	0.142666	0.0719732	TdTloGMP	CD84lo	rep1
	0.0681231	0.684663	TdTloGMP	CD84hi	rep1
	0.109584	0.495301	TdTloGMP	CD84hi	rep1
	0.491654	0	TdTposGMP	CD84lo	rep1
	0	0.768368	TdTloGMP	CD84hi	rep1
	0	0.506662	TdTloGMP	CD84hi	rep1
	0.0281409	0.891039	TdTloGMP	CD84hi	rep1
	0.12395	0.430104	TdTloGMP	CD84hi	rep1
	0	0.0731662	TdTloGMP	CD84lo	rep1
	0.105149	0.689015	TdTloGMP	CD84hi	rep1
	0	0.681261	TdTloGMP	CD84hi	rep1
	0.0461724	0.614723	TdTloGMP	CD84hi	rep1
	0.0535045	0.695389	TdTloGMP	CD84hi	rep1
	0.0141126	0.292256	TdTloGMP	CD84hi	rep1
	0.79385	0.351531	TdTposGMP	CD84hi	rep1
	0.264016	0.0011669	TdTloGMP	CD84lo	rep1
	0.116872	0.499708	TdTloGMP	CD84hi	rep1
	0	0.479092	TdTloGMP	CD84hi	rep1
	0	0.512419	TdTloGMP	CD84hi	rep1
	0.00699798	0.672536	TdTloGMP	CD84hi	rep1
	0.167339	0.652032	TdTloGMP	CD84hi	rep1
	0.00294659	0.685105	TdTloGMP	CD84hi	rep1
	0.082951	0.665631	TdTloGMP	CD84hi	rep1
	0.313528	0.0644545	TdTloGMP	CD84lo	rep1
	0.0602993	0	TdTloGMP	CD84lo	rep1
	0	0.618611	TdTloGMP	CD84hi	rep1
	0.0746976	0.449999	TdTloGMP	CD84hi	rep1
	0.022715	0.654494	TdTloGMP	CD84hi	rep1
	0.00248972	0.127954	TdTloGMP	CD84lo	rep1
	0.152045	0.629386	TdTloGMP	CD84hi	rep1
	0.111987	0.925999	TdTloGMP	CD84hi	rep1
	0.461485	0.139848	TdTposGMP	CD84lo	rep1
	0	0.613054	TdTloGMP	CD84hi	rep1
	0.0974432	0.796256	TdTloGMP	CD84hi	rep1
	0.0576248	0.399136	TdTloGMP	CD84hi	rep1
	0.0737097	0.0164598	TdTloGMP	CD84lo	rep1
	0.199561	0.693315	TdTloGMP	CD84hi	rep1
	0.226615	0.377992	TdTloGMP	CD84hi	rep1
	0.863837	0.153305	TdTposGMP	CD84lo	rep1
	0.00846324	0.750449	TdTloGMP	CD84hi	rep1
	0.72238	0.506527	TdTposGMP	CD84hi	rep1
	0.0846337	0.477465	TdTloGMP	CD84hi	rep1
	0	0.220556	TdTloGMP	CD84lo	rep1
	0	0.926012	TdTloGMP	CD84hi	rep1
	0.184138	0.374206	TdTloGMP	CD84hi	rep1
	0.0273362	0.724802	TdTloGMP	CD84hi	rep1
	0.189969	0.358314	TdTloGMP	CD84hi	rep1
	0.65877	0.0473913	TdTposGMP	CD84lo	rep1
	0.152253	0.659137	TdTloGMP	CD84hi	rep1
	0.0788299	0.553266	TdTloGMP	CD84hi	rep1
	0	0.300845	TdTloGMP	CD84hi	rep1
	0.0139419	0.515441	TdTloGMP	CD84hi	rep1
	0	0.660302	TdTloGMP	CD84hi	rep1
	0	0.659757	TdTloGMP	CD84hi	rep1
	0.0450342	0.560935	TdTloGMP	CD84hi	rep1
	0.202214	0.428605	TdTloGMP	CD84hi	rep1
	0.154361	0.36577	TdTloGMP	CD84hi	rep1
	0.0227529	0.873665	TdTloGMP	CD84hi	rep1
	0.0710655	0.164039	TdTloGMP	CD84lo	rep1
	0	0.76727	TdTloGMP	CD84hi	rep1
	0.0904137	0	TdTloGMP	CD84lo	rep1
	0.0508255	0.356497	TdTloGMP	CD84hi	rep1
	0.0106445	0.491533	TdTloGMP	CD84hi	rep1
	0.179862	0.3691	TdTloGMP	CD84hi	rep1
	0	0.452069	TdTloGMP	CD84hi	rep1
	0.441532	0.351302	TdTposGMP	CD84hi	rep1
	0.0543881	0.52829	TdTloGMP	CD84hi	rep1
	0.0597121	0.700003	TdTloGMP	CD84hi	rep1
	0	0.361596	TdTloGMP	CD84hi	rep1
	0.00475	0.852297	TdTloGMP	CD84hi	rep1
	0.0131588	0.551591	TdTloGMP	CD84hi	rep1
	0.155239	0.534012	TdTloGMP	CD84hi	rep1
	0.180933	0.293939	TdTloGMP	CD84hi	rep1
	0.138309	0.784063	TdTloGMP	CD84hi	rep1
	0.131782	0.766436	TdTloGMP	CD84hi	rep1
	0.140662	0.733314	TdTloGMP	CD84hi	rep1
	0.0408687	0.760879	TdTloGMP	CD84hi	rep1
	0.0576254	0	TdTloGMP	CD84lo	rep1
	0.0428649	0.365351	TdTloGMP	CD84hi	rep1
	0.00690952	0.741002	TdTloGMP	CD84hi	rep1
	0.14463	0.622926	TdTloGMP	CD84hi	rep1
	0.0751827	0.864308	TdTloGMP	CD84hi	rep1
	0.0800416	0.715355	TdTloGMP	CD84hi	rep1
	0.520146	0.402251	TdTposGMP	CD84hi	rep1
	0.0600377	0.774249	TdTloGMP	CD84hi	rep1
	0.0194697	0.517927	TdTloGMP	CD84hi	rep1
	0.0215641	0.683132	TdTloGMP	CD84hi	rep1
	0	0.404173	TdTloGMP	CD84hi	rep1
	0.241302	0.0647558	TdTloGMP	CD84lo	rep1
	0	0.449583	TdTloGMP	CD84hi	rep1
	0.0423635	0.106178	TdTloGMP	CD84lo	rep1
	0	0.404407	TdTloGMP	CD84hi	rep1
	0	0.891433	TdTloGMP	CD84hi	rep1
	0.0107239	0.60875	TdTloGMP	CD84hi	rep1
	0.172689	0.49819	TdTloGMP	CD84hi	rep1
	0	0.422209	TdTloGMP	CD84hi	rep1
	0	0.770604	TdTloGMP	CD84hi	rep1
	0.0756351	0.0397798	TdTloGMP	CD84lo	rep1
	0.0594913	0.485858	TdTloGMP	CD84hi	rep1
	0.0604379	0.206413	TdTloGMP	CD84lo	rep1
	0	0.670002	TdTloGMP	CD84hi	rep1
	0.166995	0.394339	TdTloGMP	CD84hi	rep1
	0.171001	0.566328	TdTloGMP	CD84hi	rep1
	0.0780301	0.604344	TdTloGMP	CD84hi	rep1
	0	0.481829	TdTloGMP	CD84hi	rep1
	0.595976	0.216983	TdTposGMP	CD84lo	rep1
	0.0112179	0.436497	TdTloGMP	CD84hi	rep1
	0.0582057	0.654795	TdTloGMP	CD84hi	rep1
	0.0165755	0.924281	TdTloGMP	CD84hi	rep1
	0.0797906	0.450579	TdTloGMP	CD84hi	rep1
	0.316966	0.420323	TdTloGMP	CD84hi	rep1
	0.0799452	0.882043	TdTloGMP	CD84hi	rep1
	0.122991	0.688574	TdTloGMP	CD84hi	rep1
	0.00570847	0.831	TdTloGMP	CD84hi	rep1
	0	0.924818	TdTloGMP	CD84hi	rep1
	0.137849	0.400149	TdTloGMP	CD84hi	rep1
	0.205946	0.287011	TdTloGMP	CD84lo	rep1
	0.0378807	0.210406	TdTloGMP	CD84lo	rep1
	0.277057	0.465187	TdTloGMP	CD84hi	rep1
	0	0.129075	TdTloGMP	CD84lo	rep1
	0.0352646	0.473785	TdTloGMP	CD84hi	rep1
	0	0.488803	TdTloGMP	CD84hi	rep1
	0.85052	0	TdTposGMP	CD84lo	rep1
	0.0480551	0.515587	TdTloGMP	CD84hi	rep1
	0.0757354	0.903611	TdTloGMP	CD84hi	rep1
	0.0520363	0.524736	TdTloGMP	CD84hi	rep1
	0.063866	0.278409	TdTloGMP	CD84lo	rep1
	0.0118443	0.523959	TdTloGMP	CD84hi	rep1
	0	0.312129	TdTloGMP	CD84hi	rep1
	0.899817	0.0340721	TdTposGMP	CD84lo	rep1
	0.0228783	0.758418	TdTloGMP	CD84hi	rep1
	0.0623737	0.573039	TdTloGMP	CD84hi	rep1
	0.483948	0.206254	TdTposGMP	CD84lo	rep1
	0.0284429	0.713549	TdTloGMP	CD84hi	rep1
	0.00505087	0.309497	TdTloGMP	CD84hi	rep1
	0.120307	0.340592	TdTloGMP	CD84hi	rep1
	0.0125871	0.802961	TdTloGMP	CD84hi	rep1
	0.0804407	0.681085	TdTloGMP	CD84hi	rep1
	0	0.49981	TdTloGMP	CD84hi	rep1
	0.941763	0.229311	TdTposGMP	CD84lo	rep1
	0.110326	0.195599	TdTloGMP	CD84lo	rep1
	0.0516233	0.787813	TdTloGMP	CD84hi	rep1
	0.0308937	0.456674	TdTloGMP	CD84hi	rep1
	0.123972	0.477584	TdTloGMP	CD84hi	rep1
	0.04055	0.588026	TdTloGMP	CD84hi	rep1
	0.277177	0.468446	TdTloGMP	CD84hi	rep1
	0.0877235	0.805767	TdTloGMP	CD84hi	rep1
	0	0.737249	TdTloGMP	CD84hi	rep1
	0.012654	0.836049	TdTloGMP	CD84hi	rep1
	0.135205	0.70958	TdTloGMP	CD84hi	rep1
	0	0.38042	TdTloGMP	CD84hi	rep1
	0.0659951	0.604084	TdTloGMP	CD84hi	rep1
	0.0292271	0.760981	TdTloGMP	CD84hi	rep1
	0.0372195	0.66781	TdTloGMP	CD84hi	rep1
	0.122198	0.704572	TdTloGMP	CD84hi	rep1
	0.0208391	0.450555	TdTloGMP	CD84hi	rep1
	0.0434039	0.601869	TdTloGMP	CD84hi	rep1
	0.00553791	0.27338	TdTloGMP	CD84lo	rep1
	0.0465405	0.67801	TdTloGMP	CD84hi	rep1
	0.54945	0.0816689	TdTposGMP	CD84lo	rep1
	0.256925	0.17223	TdTloGMP	CD84lo	rep1
	0.0195855	0.612834	TdTloGMP	CD84hi	rep1
	0.133119	0.438508	TdTloGMP	CD84hi	rep1
	0.292077	0.692689	TdTloGMP	CD84hi	rep1
	0.048181	0.280289	TdTloGMP	CD84lo	rep1
	0	0.684709	TdTloGMP	CD84hi	rep1
	0.0359594	0.481265	TdTloGMP	CD84hi	rep1
	0.0792358	0.2332	TdTloGMP	CD84lo	rep1
	0	0.804518	TdTloGMP	CD84hi	rep1
	0.0575312	0.379533	TdTloGMP	CD84hi	rep1
	0.0227982	0.610583	TdTloGMP	CD84hi	rep1
	0.179789	0.20342	TdTloGMP	CD84lo	rep1
	0	0	TdTloGMP	CD84lo	rep1
	0.751825	0.594682	TdTposGMP	CD84hi	rep1
	0	0.553908	TdTloGMP	CD84hi	rep1
	0.00921327	0.110886	TdTloGMP	CD84lo	rep1
	0.0843476	0.448352	TdTloGMP	CD84hi	rep1
	0.113689	0.0245539	TdTloGMP	CD84lo	rep1
	0.164156	0.32443	TdTloGMP	CD84hi	rep1
	0.195079	0.228166	TdTloGMP	CD84lo	rep1
	0.0998036	0.0329803	TdTloGMP	CD84lo	rep1
	0.107149	0.555146	TdTloGMP	CD84hi	rep1
	0.0947986	0.457186	TdTloGMP	CD84hi	rep1
	0.0968407	0.613331	TdTloGMP	CD84hi	rep1
	0.19868	0.180716	TdTloGMP	CD84lo	rep1
	0.00133135	0.907119	TdTloGMP	CD84hi	rep1
	0.620468	0.158342	TdTposGMP	CD84lo	rep1
	0.118047	0.724009	TdTloGMP	CD84hi	rep1
	0.0218051	0.613099	TdTloGMP	CD84hi	rep1
	0.063618	0.577679	TdTloGMP	CD84hi	rep1
	0	0.214055	TdTloGMP	CD84lo	rep1
	0.0776923	0.274514	TdTloGMP	CD84lo	rep1
	0	0.802466	TdTloGMP	CD84hi	rep1
	0.0133792	0.0960616	TdTloGMP	CD84lo	rep1
	0.0532435	0.7499	TdTloGMP	CD84hi	rep1
	0.0906781	0	TdTloGMP	CD84lo	rep1
	0.610539	0.0502319	TdTposGMP	CD84lo	rep1
	0.106956	0.368362	TdTloGMP	CD84hi	rep1
	0	0.735194	TdTloGMP	CD84hi	rep1
	0.0551726	0.392316	TdTloGMP	CD84hi	rep1
	0.146306	0.272932	TdTloGMP	CD84lo	rep1
	0.0537844	0.686982	TdTloGMP	CD84hi	rep1
	0.0191244	0.769845	TdTloGMP	CD84hi	rep1
	0.0357493	0.649288	TdTloGMP	CD84hi	rep1
	0.0578126	0.401444	TdTloGMP	CD84hi	rep1
	0.0110801	0.857411	TdTloGMP	CD84hi	rep1
	0.143497	0.469335	TdTloGMP	CD84hi	rep1
	0	0.299487	TdTloGMP	CD84hi	rep1
	0	0.331589	TdTloGMP	CD84hi	rep1
	0.0299863	0.744962	TdTloGMP	CD84hi	rep1
	0.241322	0.632456	TdTloGMP	CD84hi	rep1
	0	0.407219	TdTloGMP	CD84hi	rep1
	0.0335564	0.686447	TdTloGMP	CD84hi	rep1
	0.0358795	0.883393	TdTloGMP	CD84hi	rep1
	0.139443	0.433388	TdTloGMP	CD84hi	rep1
	0.142819	0.231253	TdTloGMP	CD84lo	rep1
	0.06792	0.459764	TdTloGMP	CD84hi	rep1
	0.00131835	0.593147	TdTloGMP	CD84hi	rep1
	0	0.654882	TdTloGMP	CD84hi	rep1
	0.012833	0.555902	TdTloGMP	CD84hi	rep1
	0.00884203	0.525659	TdTloGMP	CD84hi	rep1
	0.0327331	0.329535	TdTloGMP	CD84hi	rep1
	0.0965299	0.693882	TdTloGMP	CD84hi	rep1
	0.0659627	0.66864	TdTloGMP	CD84hi	rep1
	0.226702	0.707657	TdTloGMP	CD84hi	rep1
	0.219172	0.292592	TdTloGMP	CD84hi	rep1
	0.0356805	0.0592952	TdTloGMP	CD84lo	rep1
	0.10045	0.569382	TdTloGMP	CD84hi	rep1
	0.0750338	0.725317	TdTloGMP	CD84hi	rep1
	0.0703347	0.81057	TdTloGMP	CD84hi	rep1
	0.0511716	0.273766	TdTloGMP	CD84lo	rep1
	0.0667503	0.952335	TdTloGMP	CD84hi	rep1
	0	0.589231	TdTloGMP	CD84hi	rep1
	0.0209854	0.69735	TdTloGMP	CD84hi	rep1
	0.170552	0.413571	TdTloGMP	CD84hi	rep1
	0.27356	0.539868	TdTloGMP	CD84hi	rep1
	0.0726953	0.339504	TdTloGMP	CD84hi	rep1
	0.427351	0.404823	TdTposGMP	CD84hi	rep1
	0	0.372497	TdTloGMP	CD84hi	rep1
	0.0952139	0.539908	TdTloGMP	CD84hi	rep1
	0.0355483	0.612949	TdTloGMP	CD84hi	rep1
	0.0805195	0.49084	TdTloGMP	CD84hi	rep1
	0.0338121	0.32012	TdTloGMP	CD84hi	rep1
	0.00819415	0.102833	TdTloGMP	CD84lo	rep1
	0.0234117	0.727952	TdTloGMP	CD84hi	rep1
	0.192097	0	TdTloGMP	CD84lo	rep1
	0.0654579	0.167896	TdTloGMP	CD84lo	rep1
	0.111005	0.093827	TdTloGMP	CD84lo	rep1
	0.0151052	0.909662	TdTloGMP	CD84hi	rep1
	0.0751299	0.728835	TdTloGMP	CD84hi	rep1
	0.802582	0.0053757	TdTposGMP	CD84lo	rep1
	0.0155587	0.655786	TdTloGMP	CD84hi	rep1
	0.00460032	0.328264	TdTloGMP	CD84hi	rep1
	0.146167	0.632689	TdTloGMP	CD84hi	rep1
	0.03593	0.534646	TdTloGMP	CD84hi	rep1
	0.0525407	0.266018	TdTloGMP	CD84lo	rep1
	0.623574	0	TdTposGMP	CD84lo	rep1
	0.0135431	0.321496	TdTloGMP	CD84hi	rep1
	0.0320814	0.6902	TdTloGMP	CD84hi	rep1
	0.0329022	0.403834	TdTloGMP	CD84hi	rep1
	0.652182	0.315343	TdTposGMP	CD84hi	rep1
	0	0.689945	TdTloGMP	CD84hi	rep1
	0.0684769	0.248485	TdTloGMP	CD84lo	rep1
	0.0729226	0.64703	TdTloGMP	CD84hi	rep1
	0.0992761	0.394821	TdTloGMP	CD84hi	rep1
	0.0550437	0	TdTloGMP	CD84lo	rep1
	0.191081	0.390912	TdTloGMP	CD84hi	rep1
	0.1952	0.271545	TdTloGMP	CD84lo	rep1
	0.0801789	0.823347	TdTloGMP	CD84hi	rep1
	0.175594	0.270237	TdTloGMP	CD84lo	rep1
	0	0.682894	TdTloGMP	CD84hi	rep1
	0	0.457693	TdTloGMP	CD84hi	rep1
	0.00896908	0.466063	TdTloGMP	CD84hi	rep1
	0.0860763	0.574453	TdTloGMP	CD84hi	rep1
	0.143287	0.572933	TdTloGMP	CD84hi	rep1
	0.187317	0.393274	TdTloGMP	CD84hi	rep1
	0.0350783	0.425826	TdTloGMP	CD84hi	rep1
	0	0.551866	TdTloGMP	CD84hi	rep1
	0.184337	0.495752	TdTloGMP	CD84hi	rep1
	0	0.742165	TdTloGMP	CD84hi	rep1
	0.691404	0.216223	TdTposGMP	CD84lo	rep1
	0	0.728347	TdTloGMP	CD84hi	rep1
	0	0.502757	TdTloGMP	CD84hi	rep1
	0.12256	0.623781	TdTloGMP	CD84hi	rep1
	0.190655	0.64846	TdTloGMP	CD84hi	rep1
	0.0599997	0.627884	TdTloGMP	CD84hi	rep1
	0	0.376418	TdTloGMP	CD84hi	rep1
	0.0396396	0.271886	TdTloGMP	CD84lo	rep1
	0.0564668	0.82513	TdTloGMP	CD84hi	rep1
	0.0386609	0.591858	TdTloGMP	CD84hi	rep1
	0.658638	0.158004	TdTposGMP	CD84lo	rep1
	0.0411608	0.743332	TdTloGMP	CD84hi	rep1
	0.1511	0.795866	TdTloGMP	CD84hi	rep1
	0.726019	0.320911	TdTposGMP	CD84hi	rep1
	0.120405	0.568065	TdTloGMP	CD84hi	rep1
	0.0453917	0.296086	TdTloGMP	CD84hi	rep1
	0.0256402	0.0491992	TdTloGMP	CD84lo	rep1
	0.0397412	0.724191	TdTloGMP	CD84hi	rep1
	0	0.787362	TdTloGMP	CD84hi	rep1
	0.114158	0.335161	TdTloGMP	CD84hi	rep1
	0.465194	0.29929	TdTposGMP	CD84hi	rep1
	0.0082195	0.863196	TdTloGMP	CD84hi	rep1
	0.147346	0.0174435	TdTloGMP	CD84lo	rep1
	0.0622056	0.32049	TdTloGMP	CD84hi	rep1
	0.116899	0	TdTloGMP	CD84lo	rep1
	0.534425	0.292457	TdTposGMP	CD84hi	rep1
	0.0952671	0.771844	TdTloGMP	CD84hi	rep1
	0.326073	0.121609	TdTloGMP	CD84lo	rep1
	0.0665662	0.429195	TdTloGMP	CD84hi	rep1
	0.213767	0.407973	TdTloGMP	CD84hi	rep1
	0.113669	0.771754	TdTloGMP	CD84hi	rep1
	0.0519974	0.747127	TdTloGMP	CD84hi	rep1
	0.669328	0.16026	TdTposGMP	CD84lo	rep1
	0	0.276855	TdTloGMP	CD84lo	rep1
	0.0353549	0.345428	TdTloGMP	CD84hi	rep1
	0.0877792	0.565307	TdTloGMP	CD84hi	rep1
	0.0459452	0.520284	TdTloGMP	CD84hi	rep1
	0	0.607609	TdTloGMP	CD84hi	rep1
	0.0692836	0.712852	TdTloGMP	CD84hi	rep1
	0	0.404306	TdTloGMP	CD84hi	rep1
	0.685281	0.233988	TdTposGMP	CD84lo	rep1
	0.11109	0.424754	TdTloGMP	CD84hi	rep1
	0	0.0588439	TdTloGMP	CD84lo	rep1
	0.169385	0.802799	TdTloGMP	CD84hi	rep1
	0.0540521	0.409213	TdTloGMP	CD84hi	rep1
	0.110172	0.497853	TdTloGMP	CD84hi	rep1
	0	0.831082	TdTloGMP	CD84hi	rep1
	0.123277	0.322647	TdTloGMP	CD84hi	rep1
	0.570993	0.350305	TdTposGMP	CD84hi	rep1
	0.129409	0.659421	TdTloGMP	CD84hi	rep1
	0.0988545	0.451525	TdTloGMP	CD84hi	rep1
	0.0349071	0.728945	TdTloGMP	CD84hi	rep1
	0.00569984	0.751849	TdTloGMP	CD84hi	rep1
	0.0436577	0.793973	TdTloGMP	CD84hi	rep1
	0.391458	0.260146	TdTposGMP	CD84lo	rep1
	0.0492258	0.663805	TdTloGMP	CD84hi	rep1
	0.122211	0.4721	TdTloGMP	CD84hi	rep1
	0.154723	0.569523	TdTloGMP	CD84hi	rep1
	0.0609383	0.5862	TdTloGMP	CD84hi	rep1
	0.0840225	0.434153	TdTloGMP	CD84hi	rep1
	0.115358	0.39935	TdTloGMP	CD84hi	rep1
	0.395102	0.170726	TdTposGMP	CD84lo	rep1
	0	0.748839	TdTloGMP	CD84hi	rep1
	0.0349637	0.727521	TdTloGMP	CD84hi	rep1
	0	0.752908	TdTloGMP	CD84hi	rep1
	0	0.0442812	TdTloGMP	CD84lo	rep1
	0	0.701788	TdTloGMP	CD84hi	rep1
	0	0.770786	TdTloGMP	CD84hi	rep1
	0.0607106	0.38455	TdTloGMP	CD84hi	rep1
	0.2404	0.401147	TdTloGMP	CD84hi	rep1
	0.0941701	0.398281	TdTloGMP	CD84hi	rep1
	0.026106	0.658215	TdTloGMP	CD84hi	rep1
	0.031078	0.515051	TdTloGMP	CD84hi	rep1
	0.132935	0.713883	TdTloGMP	CD84hi	rep1
	0.719366	0.0996815	TdTposGMP	CD84lo	rep1
	0.0874336	0.453852	TdTloGMP	CD84hi	rep1
	0.120548	0.720381	TdTloGMP	CD84hi	rep1
	0.059943	0.805667	TdTloGMP	CD84hi	rep1
	0	0.371014	TdTloGMP	CD84hi	rep1
	0.647181	0.402021	TdTposGMP	CD84hi	rep1
	0.0429043	0.730721	TdTloGMP	CD84hi	rep1
	0.107041	0.712544	TdTloGMP	CD84hi	rep1
	0.0308534	0.482841	TdTloGMP	CD84hi	rep1
	0.0319682	0.508438	TdTloGMP	CD84hi	rep1
	0	0.472363	TdTloGMP	CD84hi	rep1
	0.0616805	0.627108	TdTloGMP	CD84hi	rep1
	0.0169114	0.612549	TdTloGMP	CD84hi	rep1
	0.648832	0.0616586	TdTposGMP	CD84lo	rep1
	0.110763	0.239018	TdTloGMP	CD84lo	rep1
	0.0214226	0.231408	TdTloGMP	CD84lo	rep1
	0.159015	0.173666	TdTloGMP	CD84lo	rep1
	0.834532	0.475752	TdTposGMP	CD84hi	rep1
	0	0.789358	TdTloGMP	CD84hi	rep1
	0.0273343	0.00190211	TdTloGMP	CD84lo	rep1
	0.145459	0.774318	TdTloGMP	CD84hi	rep1
	0.0453928	0.432227	TdTloGMP	CD84hi	rep1
	0.156061	0.40764	TdTloGMP	CD84hi	rep1
	0.122531	0.187934	TdTloGMP	CD84lo	rep1
	0.759866	0	TdTposGMP	CD84lo	rep1
	0.534658	0.0672401	TdTposGMP	CD84lo	rep1
	0.0408765	0.093118	TdTloGMP	CD84lo	rep1
	0	0.678676	TdTloGMP	CD84hi	rep1
	0	0.748545	TdTloGMP	CD84hi	rep1
	0.078229	0.0873663	TdTloGMP	CD84lo	rep1
	0.796675	0.18807	TdTposGMP	CD84lo	rep1
	0.308491	0.350435	TdTloGMP	CD84hi	rep1
	0.0450518	0.571532	TdTloGMP	CD84hi	rep1
	0.0366615	0.556289	TdTloGMP	CD84hi	rep1
	0	0.695184	TdTloGMP	CD84hi	rep1
	0.082254	0.45215	TdTloGMP	CD84hi	rep1
	0.111862	0.778952	TdTloGMP	CD84hi	rep1
	0.07002	0.208634	TdTloGMP	CD84lo	rep1
	0	0.686071	TdTloGMP	CD84hi	rep1
	0	0.430037	TdTloGMP	CD84hi	rep1
	0.112829	0.708376	TdTloGMP	CD84hi	rep1
	0.0191584	0.820114	TdTloGMP	CD84hi	rep1
	0.0679666	0.68371	TdTloGMP	CD84hi	rep1
	0	0.489393	TdTloGMP	CD84hi	rep1
	0.174941	0.603424	TdTloGMP	CD84hi	rep1
	0.00287127	0.0286047	TdTloGMP	CD84lo	rep1
	0.00424998	0.863346	TdTloGMP	CD84hi	rep1
	0.043684	0.525039	TdTloGMP	CD84hi	rep1
	0	0.779732	TdTloGMP	CD84hi	rep1
	0	0.519986	TdTloGMP	CD84hi	rep1
	0.00482684	0.362364	TdTloGMP	CD84hi	rep1
	0.219547	0.88015	TdTloGMP	CD84hi	rep1
	0.0996285	0.493379	TdTloGMP	CD84hi	rep1
	0	0.652705	TdTloGMP	CD84hi	rep1
	0.00032567	0.692366	TdTloGMP	CD84hi	rep1
	0.0506908	0.762036	TdTloGMP	CD84hi	rep1
	0	0.543594	TdTloGMP	CD84hi	rep1
	0.0436148	0	TdTloGMP	CD84lo	rep1
	0.514932	0.601157	TdTposGMP	CD84hi	rep1
	0.154473	0.805154	TdTloGMP	CD84hi	rep1
	0.145438	0.714022	TdTloGMP	CD84hi	rep1
	0.130622	0.198131	TdTloGMP	CD84lo	rep1
	0.101658	0.823095	TdTloGMP	CD84hi	rep1
	0	0.213258	TdTloGMP	CD84lo	rep1
	0	0.702789	TdTloGMP	CD84hi	rep1
	0.0886168	0.466666	TdTloGMP	CD84hi	rep1
	0.0259388	0	TdTloGMP	CD84lo	rep1
	0.871656	0.229212	TdTposGMP	CD84lo	rep1
	0.816281	0.0981073	TdTposGMP	CD84lo	rep1
	0.0292977	0.776142	TdTloGMP	CD84hi	rep1
	0.12472	0.118174	TdTloGMP	CD84lo	rep1
	0.754204	0.214937	TdTposGMP	CD84lo	rep1
	0.00612951	0.517265	TdTloGMP	CD84hi	rep1
	0.650033	0.276121	TdTposGMP	CD84lo	rep1
	0.133905	0.557083	TdTloGMP	CD84hi	rep1
	0.105175	0.253672	TdTloGMP	CD84lo	rep1
	0.679009	0	TdTposGMP	CD84lo	rep1
	0.0943524	0.851316	TdTloGMP	CD84hi	rep1
	0.125904	0.232201	TdTloGMP	CD84lo	rep1
	0.0163954	0.710506	TdTloGMP	CD84hi	rep1
	0.107447	0.259066	TdTloGMP	CD84lo	rep1
	0.840064	0.0927291	TdTposGMP	CD84lo	rep1
	0.855975	0.279506	TdTposGMP	CD84lo	rep1
	0.554953	0.205928	TdTposGMP	CD84lo	rep1
	0.112436	0.655563	TdTloGMP	CD84hi	rep1
	0.117673	0.184286	TdTloGMP	CD84lo	rep1
	0.120829	0.492717	TdTloGMP	CD84hi	rep1
	0.0637234	0.524609	TdTloGMP	CD84hi	rep1
	0	0.426601	TdTloGMP	CD84hi	rep1
	0.654652	0.408634	TdTposGMP	CD84hi	rep1
	0.122548	0.0539643	TdTloGMP	CD84lo	rep1
	0.0523747	0.605852	TdTloGMP	CD84hi	rep1
	0	0.543294	TdTloGMP	CD84hi	rep1
	0	0.700162	TdTloGMP	CD84hi	rep1
	0.829818	0.159047	TdTposGMP	CD84lo	rep1
	0.78877	0.0262813	TdTposGMP	CD84lo	rep1
	0.693921	0	TdTposGMP	CD84lo	rep1
	0	0.576967	TdTloGMP	CD84hi	rep1
	0	0.794552	TdTloGMP	CD84hi	rep1
	0.45249	0.292419	TdTposGMP	CD84hi	rep1
	0	0.686433	TdTloGMP	CD84hi	rep1
	0	0.452806	TdTloGMP	CD84hi	rep1
	0.150851	0.0786138	TdTloGMP	CD84lo	rep1
	0	0.415025	TdTloGMP	CD84hi	rep1
	0.0293009	0.40398	TdTloGMP	CD84hi	rep1
	0.425001	0.229894	TdTposGMP	CD84lo	rep1
	0.0234703	0.335492	TdTloGMP	CD84hi	rep1
	0.00681331	0.723899	TdTloGMP	CD84hi	rep1
	0.173782	0.298032	TdTloGMP	CD84hi	rep1
	0.0464582	0.496048	TdTloGMP	CD84hi	rep1
	0	0.561096	TdTloGMP	CD84hi	rep1
	0.0367553	0.266662	TdTloGMP	CD84lo	rep1
	0	0.424411	TdTloGMP	CD84hi	rep1
	0.0401906	0.830339	TdTloGMP	CD84hi	rep1
	0.120264	0.297586	TdTloGMP	CD84hi	rep1
	0.00125134	0.396229	TdTloGMP	CD84hi	rep1
	0	0.721027	TdTloGMP	CD84hi	rep1
	0.100622	0.671271	TdTloGMP	CD84hi	rep1
	0	0.612633	TdTloGMP	CD84hi	rep1
	0.451937	0	TdTposGMP	CD84lo	rep1
	0.0794121	0.751244	TdTloGMP	CD84hi	rep1
	0.0446897	0.539276	TdTloGMP	CD84hi	rep1
	0.191417	0.420417	TdTloGMP	CD84hi	rep1
	0	0.652168	TdTloGMP	CD84hi	rep1
	0.631793	0.292543	TdTposGMP	CD84hi	rep1
	0	0.636513	TdTloGMP	CD84hi	rep1
	0.134978	0.292381	TdTloGMP	CD84hi	rep1
	0.0131327	0.102025	TdTloGMP	CD84lo	rep1
	0	0.493526	TdTloGMP	CD84hi	rep1
	0	0.391302	TdTloGMP	CD84hi	rep1
	0.126021	0.387541	TdTloGMP	CD84hi	rep1
	0	0.57179	TdTloGMP	CD84hi	rep1
	0.0554812	0.536807	TdTloGMP	CD84hi	rep1
	0	0.661917	TdTloGMP	CD84hi	rep1
	0.043473	0.757325	TdTloGMP	CD84hi	rep1
	0.439078	0.215	TdTposGMP	CD84lo	rep1
	0.00460692	0.510437	TdTloGMP	CD84hi	rep1
	0	0.839902	TdTloGMP	CD84hi	rep1
	0	0.565272	TdTloGMP	CD84hi	rep1
	0	0.695849	TdTloGMP	CD84hi	rep1
	0.0539304	0.629576	TdTloGMP	CD84hi	rep1
	0	0.33892	TdTloGMP	CD84hi	rep1
	0	0.79408	TdTloGMP	CD84hi	rep1
	0.0604122	0.753253	TdTloGMP	CD84hi	rep1
	0.104575	0.402764	TdTloGMP	CD84hi	rep1
	0.209642	0.63326	TdTloGMP	CD84hi	rep1
	0.210945	0.118538	TdTloGMP	CD84lo	rep1
	0.039384	0.286028	TdTloGMP	CD84lo	rep1
	0	0.86409	TdTloGMP	CD84hi	rep1
	0.0698606	0.609381	TdTloGMP	CD84hi	rep1
	0	0.609115	TdTloGMP	CD84hi	rep1
	0.0183286	0.471408	TdTloGMP	CD84hi	rep1
	0.0700118	0.659888	TdTloGMP	CD84hi	rep1
	0.422453	0.0601945	TdTposGMP	CD84lo	rep1
	0.111637	0.333663	TdTloGMP	CD84hi	rep1
	0	0.155749	TdTloGMP	CD84lo	rep1
	0.0830887	0.687231	TdTloGMP	CD84hi	rep1
	0	0.605887	TdTloGMP	CD84hi	rep1
	0.157961	0.331258	TdTloGMP	CD84hi	rep1
	0.80554	0.105214	TdTposGMP	CD84lo	rep1
	0.038608	0.714081	TdTloGMP	CD84hi	rep1
	0.167777	0.183701	TdTloGMP	CD84lo	rep1
	0.045398	0.53213	TdTloGMP	CD84hi	rep1
	0	0.708735	TdTloGMP	CD84hi	rep1
	0	0.429978	TdTloGMP	CD84hi	rep1
	0.0732935	0.880405	TdTloGMP	CD84hi	rep1
	0.0190768	0.45699	TdTloGMP	CD84hi	rep1
	0.111185	0.380187	TdTloGMP	CD84hi	rep1
	0.0597628	0.862274	TdTloGMP	CD84hi	rep1
	0.939312	0.132166	TdTposGMP	CD84lo	rep1
	0.183396	0.417071	TdTloGMP	CD84hi	rep1
	0.0704054	0.915148	TdTloGMP	CD84hi	rep1
	0.0196587	0.138315	TdTloGMP	CD84lo	rep1
	0	0.741836	TdTloGMP	CD84hi	rep1
	0.252946	0	TdTloGMP	CD84lo	rep1
	0	0.472842	TdTloGMP	CD84hi	rep1
	0.072544	0.347359	TdTloGMP	CD84hi	rep1
	0.0957348	0.545726	TdTloGMP	CD84hi	rep1
	0.0862008	0.188595	TdTloGMP	CD84lo	rep1
	0.0229861	0.786557	TdTloGMP	CD84hi	rep1
	0.310754	0.38708	TdTloGMP	CD84hi	rep1
	0.106499	0.246994	TdTloGMP	CD84lo	rep1
	0.0237141	0	TdTloGMP	CD84lo	rep1
	0.29189	0.614725	TdTloGMP	CD84hi	rep1
	0.155705	0.187653	TdTloGMP	CD84lo	rep1
	0.537745	0.0775686	TdTposGMP	CD84lo	rep1
	0.0200254	0.534102	TdTloGMP	CD84hi	rep1
	0.121933	0.840152	TdTloGMP	CD84hi	rep1
	0	0.618222	TdTloGMP	CD84hi	rep1
	0	0.782048	TdTloGMP	CD84hi	rep1
	0.218536	0.833467	TdTloGMP	CD84hi	rep1
	0.163008	0.040499	TdTloGMP	CD84lo	rep1
	0.120152	0.335375	TdTloGMP	CD84hi	rep1
	0.125913	0.26761	TdTloGMP	CD84lo	rep1
	0.0312735	0.0584751	TdTloGMP	CD84lo	rep1
	0	0.549419	TdTloGMP	CD84hi	rep1
	0	0.768635	TdTloGMP	CD84hi	rep1
	0.807566	0	TdTposGMP	CD84lo	rep1
	0.765855	0.21681	TdTposGMP	CD84lo	rep1
	0.0654137	0.364078	TdTloGMP	CD84hi	rep1
	0.182775	0.017739	TdTloGMP	CD84lo	rep1
	0.0356952	0.494686	TdTloGMP	CD84hi	rep1
	0.0866191	0.728165	TdTloGMP	CD84hi	rep1
	0.492419	0.368338	TdTposGMP	CD84hi	rep1
	0.0532835	0.709622	TdTloGMP	CD84hi	rep1
	0.0364735	0.8308	TdTloGMP	CD84hi	rep1
	0.0158701	0.898205	TdTloGMP	CD84hi	rep1
	0	0.740053	TdTloGMP	CD84hi	rep1
	0.240436	0.00864943	TdTloGMP	CD84lo	rep1
	0.0957813	0.418113	TdTloGMP	CD84hi	rep1
	0.32331	0.170653	TdTloGMP	CD84lo	rep1
	0	0.58641	TdTloGMP	CD84hi	rep1
	0.0687013	0.459711	TdTloGMP	CD84hi	rep1
	0	0.796517	TdTloGMP	CD84hi	rep1
	0.0509799	0.657947	TdTloGMP	CD84hi	rep1
	0.119603	0.364322	TdTloGMP	CD84hi	rep1
	0.163202	0.877104	TdTloGMP	CD84hi	rep1
	0.0594367	0.553135	TdTloGMP	CD84hi	rep1
	0.050111	0.759856	TdTloGMP	CD84hi	rep1
	0.0591173	0.625623	TdTloGMP	CD84hi	rep1
	0.0398613	0.898106	TdTloGMP	CD84hi	rep1
	0.0147238	0.451956	TdTloGMP	CD84hi	rep1
	0.102081	0.359164	TdTloGMP	CD84hi	rep1
	0	0.449658	TdTloGMP	CD84hi	rep1
	0.108781	0.432981	TdTloGMP	CD84hi	rep1
	0.105702	0.451552	TdTloGMP	CD84hi	rep1
	0.047592	0.767477	TdTloGMP	CD84hi	rep1
	0.0894703	0.390599	TdTloGMP	CD84hi	rep1
	0.0989571	0.329984	TdTloGMP	CD84hi	rep1
	0.0336334	0.801028	TdTloGMP	CD84hi	rep1
	0.17118	0.517721	TdTloGMP	CD84hi	rep1
	0.205239	0.573179	TdTloGMP	CD84hi	rep1
	0.0168753	0.90644	TdTloGMP	CD84hi	rep1
	0	0.557866	TdTloGMP	CD84hi	rep1
	0.234238	0.271649	TdTloGMP	CD84lo	rep1
	0.177108	0.726314	TdTloGMP	CD84hi	rep1
	0	0.713201	TdTloGMP	CD84hi	rep1
	0.863641	0.0917054	TdTposGMP	CD84lo	rep1
	0.00570551	0.363785	TdTloGMP	CD84hi	rep1
	0.0198887	0.806603	TdTloGMP	CD84hi	rep1
	0	0.651193	TdTloGMP	CD84hi	rep1
	0.100314	0.257321	TdTloGMP	CD84lo	rep1
	0.672098	0.0829886	TdTposGMP	CD84lo	rep1
	0	0.372226	TdTloGMP	CD84hi	rep1
	0	0.758905	TdTloGMP	CD84hi	rep1
	0.751018	0.0972187	TdTposGMP	CD84lo	rep1
	0.26601	0.132149	TdTloGMP	CD84lo	rep1
	0.0736435	0.51201	TdTloGMP	CD84hi	rep1
	0.0433625	0.68661	TdTloGMP	CD84hi	rep1
	0	0.801593	TdTloGMP	CD84hi	rep1
	0.511338	0.136381	TdTposGMP	CD84lo	rep1
	0.0240098	0.38321	TdTloGMP	CD84hi	rep1
	0.0910739	0.641248	TdTloGMP	CD84hi	rep1
	0.139116	0.834135	TdTloGMP	CD84hi	rep1
	0.0169468	0.189341	TdTloGMP	CD84lo	rep1
	0.173325	0.386431	TdTloGMP	CD84hi	rep1
	0.0861813	0.53894	TdTloGMP	CD84hi	rep1
	0.0747117	0.0444999	TdTloGMP	CD84lo	rep1
	0.0390227	0.953895	TdTloGMP	CD84hi	rep1
	0.0723706	0.703617	TdTloGMP	CD84hi	rep1
	0	0.491612	TdTloGMP	CD84hi	rep1
	0	0.641542	TdTloGMP	CD84hi	rep1
	0.336072	0.272478	TdTloGMP	CD84lo	rep1
	0.33185	0.420037	TdTloGMP	CD84hi	rep1
	0.762616	0.371658	TdTposGMP	CD84hi	rep1
	0.144968	0.154357	TdTloGMP	CD84lo	rep1
	0.914268	0.0994736	TdTposGMP	CD84lo	rep1
	0.0265671	0.689879	TdTloGMP	CD84hi	rep1
	0.160019	0.494507	TdTloGMP	CD84hi	rep1
	0.100646	0.176348	TdTloGMP	CD84lo	rep1
	0	0.648848	TdTloGMP	CD84hi	rep1
	0.0955268	0.32027	TdTloGMP	CD84hi	rep1
	0.0961236	0.725878	TdTloGMP	CD84hi	rep1
	0.0542933	0.359737	TdTloGMP	CD84hi	rep1
	0.00227773	0.0322273	TdTloGMP	CD84lo	rep1
	0.00486279	0.27051	TdTloGMP	CD84lo	rep1
	0.0464996	0.320947	TdTloGMP	CD84hi	rep1
	0.0960512	0.712168	TdTloGMP	CD84hi	rep1
	0.0438363	0.417325	TdTloGMP	CD84hi	rep1
	0.196872	0.805664	TdTloGMP	CD84hi	rep1
	0.235305	0.348163	TdTloGMP	CD84hi	rep1
	0.0108089	0.150745	TdTloGMP	CD84lo	rep1
	0.253967	0.877724	TdTloGMP	CD84hi	rep1
	0.0516238	0.455614	TdTloGMP	CD84hi	rep1
	0.199623	0.720362	TdTloGMP	CD84hi	rep1
	0.00836134	0.789965	TdTloGMP	CD84hi	rep1
	0.384318	0.205055	TdTposGMP	CD84lo	rep1
	0.0914264	0.545753	TdTloGMP	CD84hi	rep1
	0.102385	0.635476	TdTloGMP	CD84hi	rep1
	0	0.420477	TdTloGMP	CD84hi	rep1
	0.1124	0.528677	TdTloGMP	CD84hi	rep1
	0.051189	0.48221	TdTloGMP	CD84hi	rep1
	0.014479	0.609799	TdTloGMP	CD84hi	rep1
	0.0409477	0.415809	TdTloGMP	CD84hi	rep1
	0.099647	0.741566	TdTloGMP	CD84hi	rep1
	0	0.665094	TdTloGMP	CD84hi	rep1
	0.78583	0.212878	TdTposGMP	CD84lo	rep1
	0.456029	0	TdTposGMP	CD84lo	rep1
	0.0579467	0.346305	TdTloGMP	CD84hi	rep1
	0	0.255925	TdTloGMP	CD84lo	rep1
	0.651722	0.303591	TdTposGMP	CD84hi	rep1
	0.0125179	0.50847	TdTloGMP	CD84hi	rep1
	0.0244905	0.713674	TdTloGMP	CD84hi	rep1
	0.0296343	0.611675	TdTloGMP	CD84hi	rep1
	0.0368686	0.422549	TdTloGMP	CD84hi	rep1
	0.03615	0.826529	TdTloGMP	CD84hi	rep1
	0	0.824481	TdTloGMP	CD84hi	rep1
	0.126404	0.354692	TdTloGMP	CD84hi	rep1
	0.153139	0.163774	TdTloGMP	CD84lo	rep1
	0.00651964	0.570902	TdTloGMP	CD84hi	rep1
	0.00266155	0.217518	TdTloGMP	CD84lo	rep1
	0.395434	0.151719	TdTposGMP	CD84lo	rep1
	0.100766	0.720513	TdTloGMP	CD84hi	rep1
	0.216972	0.563105	TdTloGMP	CD84hi	rep1
	0.056781	0.716187	TdTloGMP	CD84hi	rep1
	0.0584362	0.42284	TdTloGMP	CD84hi	rep1
	0.140605	0.821399	TdTloGMP	CD84hi	rep1
	0.178622	0.45851	TdTloGMP	CD84hi	rep1
	0	0.683424	TdTloGMP	CD84hi	rep1
	0.115527	0.654597	TdTloGMP	CD84hi	rep1
	0.123325	0.808177	TdTloGMP	CD84hi	rep1
	0.0708733	0.313683	TdTloGMP	CD84hi	rep1
	0	0.956693	TdTloGMP	CD84hi	rep1
	0.0853986	0.720018	TdTloGMP	CD84hi	rep1
	0.0402037	0.471844	TdTloGMP	CD84hi	rep1
	0.337274	0.383776	TdTloGMP	CD84hi	rep1
	0	0.0975951	TdTloGMP	CD84lo	rep1
	0.055614	0.144385	TdTloGMP	CD84lo	rep1
	0.76388	0.0639005	TdTposGMP	CD84lo	rep1
	0.0507098	0.636427	TdTloGMP	CD84hi	rep1
	0	0.859442	TdTloGMP	CD84hi	rep1
	0.0586338	0.41487	TdTloGMP	CD84hi	rep1
	0.234902	0.305799	TdTloGMP	CD84hi	rep1
	0.14854	0.832825	TdTloGMP	CD84hi	rep1
	0.0713002	0.368593	TdTloGMP	CD84hi	rep1
	0.0277598	0.485663	TdTloGMP	CD84hi	rep1
	0.00111987	0.69007	TdTloGMP	CD84hi	rep1
	0.024345	0.983439	TdTloGMP	CD84hi	rep1
	0.81487	0.252234	TdTposGMP	CD84lo	rep1
	0	0.656116	TdTloGMP	CD84hi	rep1
	0	0.28847	TdTloGMP	CD84hi	rep1
	0.260118	0.481962	TdTloGMP	CD84hi	rep1
	0.0863566	0.590988	TdTloGMP	CD84hi	rep1
	0.93487	0.117113	TdTposGMP	CD84lo	rep1
	0.778594	0.0325882	TdTposGMP	CD84lo	rep1
	0	0.68549	TdTloGMP	CD84hi	rep1
	0.0230831	0.826925	TdTloGMP	CD84hi	rep1
	0.914676	0.119387	TdTposGMP	CD84lo	rep1
	0.115831	0.63115	TdTloGMP	CD84hi	rep1
	0.0220773	0.679659	TdTloGMP	CD84hi	rep1
	0.906237	0.421314	TdTposGMP	CD84hi	rep1
	0	0.0941156	TdTloGMP	CD84lo	rep1
	0.072273	0.293394	TdTloGMP	CD84hi	rep1
	0.527798	0.473123	TdTposGMP	CD84hi	rep1
	0.293693	0.983585	TdTloGMP	CD84hi	rep1
	0	0.744854	TdTloGMP	CD84hi	rep1
	0.134576	0.188341	TdTloGMP	CD84lo	rep1
	0.105217	0.812351	TdTloGMP	CD84hi	rep1
	0.0175219	0.494512	TdTloGMP	CD84hi	rep1
	0.037957	0.723445	TdTloGMP	CD84hi	rep1
	0.00711246	0.415835	TdTloGMP	CD84hi	rep1
	0.752102	0.296635	TdTposGMP	CD84hi	rep1
	0.678653	0.479749	TdTposGMP	CD84hi	rep1
	0	0.169712	TdTloGMP	CD84lo	rep1
	0.19106	0.184634	TdTloGMP	CD84lo	rep1
	0	0.669889	TdTloGMP	CD84hi	rep1
	0.0909134	0.23261	TdTloGMP	CD84lo	rep1
	0.17553	0.776394	TdTloGMP	CD84hi	rep1
	0	0.189335	TdTloGMP	CD84lo	rep1
	0.00899289	0.583071	TdTloGMP	CD84hi	rep1
	0.0191712	0.824879	TdTloGMP	CD84hi	rep1
	0.0138106	0.548098	TdTloGMP	CD84hi	rep1
	0	0.235209	TdTloGMP	CD84lo	rep1
	0.0555618	0.423797	TdTloGMP	CD84hi	rep1
	0	0.654567	TdTloGMP	CD84hi	rep1
	0.118483	0.492024	TdTloGMP	CD84hi	rep1
	0.0238445	0.2486	TdTloGMP	CD84lo	rep1
	0.00283252	0.791268	TdTloGMP	CD84hi	rep1
	0.139816	0.69872	TdTloGMP	CD84hi	rep1
	0.0454905	0.31778	TdTloGMP	CD84hi	rep1
	0.0355333	0.722635	TdTloGMP	CD84hi	rep1
	0.81585	0.469929	TdTposGMP	CD84hi	rep1
	0.575756	0	TdTposGMP	CD84lo	rep1
	0	0.734507	TdTloGMP	CD84hi	rep1
	0.203664	0.314554	TdTloGMP	CD84hi	rep1
	0.0041468	0.631176	TdTloGMP	CD84hi	rep1
	0.0388956	0.767527	TdTloGMP	CD84hi	rep1
	0	0.296741	TdTloGMP	CD84hi	rep1
	0.0791519	0.263054	TdTloGMP	CD84lo	rep1
	0	0.318783	TdTloGMP	CD84hi	rep1
	0.185954	0.494018	TdTloGMP	CD84hi	rep1
	0.0205134	0.428877	TdTloGMP	CD84hi	rep1
	0	0.574786	TdTloGMP	CD84hi	rep1
	0.00340987	0.733526	TdTloGMP	CD84hi	rep1
	0.00475188	0.318317	TdTloGMP	CD84hi	rep1
	0	0.451281	TdTloGMP	CD84hi	rep1
	0.268176	0.812538	TdTloGMP	CD84hi	rep1
	0.78706	0	TdTposGMP	CD84lo	rep1
	0	0.585692	TdTloGMP	CD84hi	rep1
	0	0.0420604	TdTloGMP	CD84lo	rep1
	0.1669	0.347199	TdTloGMP	CD84hi	rep1
	0.357548	0.279953	TdTloGMP	CD84lo	rep1
	0	0.727076	TdTloGMP	CD84hi	rep1
	0.0189624	0.243712	TdTloGMP	CD84lo	rep1
	0.0255589	0.415749	TdTloGMP	CD84hi	rep1
	0.0727818	0.268788	TdTloGMP	CD84lo	rep1
	0	0.657432	TdTloGMP	CD84hi	rep1
	0.101133	0.517759	TdTloGMP	CD84hi	rep1
	0.0772291	0.649884	TdTloGMP	CD84hi	rep1
	0.0635093	0.346421	TdTloGMP	CD84hi	rep1
	0.631917	0.176893	TdTposGMP	CD84lo	rep1
	0.0514452	0.605275	TdTloGMP	CD84hi	rep1
	0.0942964	0.377311	TdTloGMP	CD84hi	rep1
	0.919659	0.640278	TdTposGMP	CD84hi	rep1
	0.0247411	0.322349	TdTloGMP	CD84hi	rep1
	0.106394	0.658931	TdTloGMP	CD84hi	rep1
	0.0901006	0.660603	TdTloGMP	CD84hi	rep1
	0.0843418	0.691393	TdTloGMP	CD84hi	rep1
	0.0893244	0.526294	TdTloGMP	CD84hi	rep1
	0.0183962	0.538314	TdTloGMP	CD84hi	rep1
	0.0402091	0.519754	TdTloGMP	CD84hi	rep1
	0.755803	0.213291	TdTposGMP	CD84lo	rep1
	0	0.33132	TdTloGMP	CD84hi	rep1
	0	0.315421	TdTloGMP	CD84hi	rep1
	0.0143625	0.833647	TdTloGMP	CD84hi	rep1
	0.198446	0.50176	TdTloGMP	CD84hi	rep1
	0.0715813	0.889395	TdTloGMP	CD84hi	rep1
	0.132419	0.673608	TdTloGMP	CD84hi	rep1
	0	0.778815	TdTloGMP	CD84hi	rep1
	0.132501	0.191656	TdTloGMP	CD84lo	rep1
	0	0.728342	TdTloGMP	CD84hi	rep1
	0.224539	0.738354	TdTloGMP	CD84hi	rep1
	0.0014067	0.803554	TdTloGMP	CD84hi	rep1
	0.120047	0.604493	TdTloGMP	CD84hi	rep1
	0.0200421	0.577929	TdTloGMP	CD84hi	rep1
	0.816105	0.221398	TdTposGMP	CD84lo	rep1
	0	0.727251	TdTloGMP	CD84hi	rep1
	0.0701856	0.491772	TdTloGMP	CD84hi	rep1
	0.16851	0.655075	TdTloGMP	CD84hi	rep1
	0.0257587	0.457852	TdTloGMP	CD84hi	rep1
	0.627828	0.254782	TdTposGMP	CD84lo	rep1
	0.0429205	0.486441	TdTloGMP	CD84hi	rep1
	0	0.868944	TdTloGMP	CD84hi	rep1
	0.0152428	0.671516	TdTloGMP	CD84hi	rep1
	0.251314	0.98234	TdTloGMP	CD84hi	rep1
	0.00550632	0.646223	TdTloGMP	CD84hi	rep1
	0.0597891	0.606619	TdTloGMP	CD84hi	rep1
	0.600714	0.270658	TdTposGMP	CD84lo	rep1
	0.0217579	0.568122	TdTloGMP	CD84hi	rep1
	0.986676	0.260125	TdTposGMP	CD84lo	rep1
	0.0750782	0.432606	TdTloGMP	CD84hi	rep1
	0.0851839	0.170481	TdTloGMP	CD84lo	rep1
	0	0.112118	TdTloGMP	CD84lo	rep1
	0.0632555	0.905	TdTloGMP	CD84hi	rep1
	0	0.694883	TdTloGMP	CD84hi	rep1
	0.158509	0.159776	TdTloGMP	CD84lo	rep1
	0.166556	0.40398	TdTloGMP	CD84hi	rep1
	0	0.359641	TdTloGMP	CD84hi	rep1
	0.00095362	0.725807	TdTloGMP	CD84hi	rep1
	0.177348	0.338567	TdTloGMP	CD84hi	rep1
	0.135528	0.22953	TdTloGMP	CD84lo	rep1
	0.0981929	0.707288	TdTloGMP	CD84hi	rep1
	0	0.601787	TdTloGMP	CD84hi	rep1
	0.0184473	0.355101	TdTloGMP	CD84hi	rep1
	0.232813	0.58228	TdTloGMP	CD84hi	rep1
	0	0.60608	TdTloGMP	CD84hi	rep1
	0	0.211505	TdTloGMP	CD84lo	rep1
	0.0886705	0.345107	TdTloGMP	CD84hi	rep1
	0.0317829	0.451879	TdTloGMP	CD84hi	rep1
	0.140687	0.204377	TdTloGMP	CD84lo	rep1
	0.0136245	0.413651	TdTloGMP	CD84hi	rep1
	0	0.801256	TdTloGMP	CD84hi	rep1
	0.241771	0.663168	TdTloGMP	CD84hi	rep1
	0.1129	0.487182	TdTloGMP	CD84hi	rep1
	0.035022	0.679922	TdTloGMP	CD84hi	rep1
	0	0.539928	TdTloGMP	CD84hi	rep1
	0.0692175	0.585794	TdTloGMP	CD84hi	rep1
	0.521244	0.570566	TdTposGMP	CD84hi	rep1
	0	0.613735	TdTloGMP	CD84hi	rep1
	0.0492419	0.28301	TdTloGMP	CD84lo	rep1
	0.0565109	0.289114	TdTloGMP	CD84hi	rep1
	0.567939	0.415178	TdTposGMP	CD84hi	rep1
	0	0.473111	TdTloGMP	CD84hi	rep1
	0.055086	0.506677	TdTloGMP	CD84hi	rep1
	0.104858	0.770112	TdTloGMP	CD84hi	rep1
	0	0.0416614	TdTloGMP	CD84lo	rep1
	0.676136	0	TdTposGMP	CD84lo	rep1
	0.0735586	0.820944	TdTloGMP	CD84hi	rep1
	0.135725	0.19575	TdTloGMP	CD84lo	rep1
	0.068459	0.717382	TdTloGMP	CD84hi	rep1
	0.248859	0.141401	TdTloGMP	CD84lo	rep1
	0.0847344	0.78425	TdTloGMP	CD84hi	rep1
	0.0958262	0.441947	TdTloGMP	CD84hi	rep1
	0.573344	0	TdTposGMP	CD84lo	rep1
	0	0.245539	TdTloGMP	CD84lo	rep1
	0	0.0142381	TdTloGMP	CD84lo	rep1
	0.297277	0.592465	TdTloGMP	CD84hi	rep1
	0.436806	0	TdTposGMP	CD84lo	rep1
	0.0449746	0.221502	TdTloGMP	CD84lo	rep1
	0.322885	0.653977	TdTloGMP	CD84hi	rep1
	0.160751	0.218331	TdTloGMP	CD84lo	rep1
	0.94034	0.105749	TdTposGMP	CD84lo	rep1
	0	0.471671	TdTloGMP	CD84hi	rep1
	0.0306045	0.038363	TdTloGMP	CD84lo	rep1
	0.0304365	0.629403	TdTloGMP	CD84hi	rep1
	0.167413	0.585292	TdTloGMP	CD84hi	rep1
	0	0.0826703	TdTloGMP	CD84lo	rep1
	0.0824758	0.2464	TdTloGMP	CD84lo	rep1
	0	0.708917	TdTloGMP	CD84hi	rep1
	0.0481003	0.621751	TdTloGMP	CD84hi	rep1
	0.819079	0.0801414	TdTposGMP	CD84lo	rep1
	0.0213203	0.609194	TdTloGMP	CD84hi	rep1
	0	0.594352	TdTloGMP	CD84hi	rep1
	0.984671	0.157219	TdTposGMP	CD84lo	rep1
	0.16585	0.248038	TdTloGMP	CD84lo	rep1
	0.0169061	0.276504	TdTloGMP	CD84lo	rep1
	0.00389425	0.6374	TdTloGMP	CD84hi	rep1
	0.120878	0.573642	TdTloGMP	CD84hi	rep1
	0.0217137	0.734868	TdTloGMP	CD84hi	rep1
	0.00456277	0.679605	TdTloGMP	CD84hi	rep1
	0	0.65298	TdTloGMP	CD84hi	rep1
	0.0419448	0.691591	TdTloGMP	CD84hi	rep1
	0.143158	0.517759	TdTloGMP	CD84hi	rep1
	0.0848819	0.715662	TdTloGMP	CD84hi	rep1
	0.0524904	0.00814316	TdTloGMP	CD84lo	rep1
	0.0726952	0.705591	TdTloGMP	CD84hi	rep1
	0	0.303963	TdTloGMP	CD84hi	rep1
	0.0971291	0.0509208	TdTloGMP	CD84lo	rep1
	0.0512419	0.649041	TdTloGMP	CD84hi	rep1
	0.00272473	0.495913	TdTloGMP	CD84hi	rep1
	0	0.635488	TdTloGMP	CD84hi	rep1
	0.0304983	0.665533	TdTloGMP	CD84hi	rep1
	0.0169438	0.64972	TdTloGMP	CD84hi	rep1
	0.272065	0.484256	TdTloGMP	CD84hi	rep1
	0.597776	0.327633	TdTposGMP	CD84hi	rep1
	0	0.750838	TdTloGMP	CD84hi	rep1
	0.103555	0.224624	TdTloGMP	CD84lo	rep1
	0.691313	0.235899	TdTposGMP	CD84lo	rep1
	0.483822	0.309878	TdTposGMP	CD84hi	rep1
	0.013156	0.696089	TdTloGMP	CD84hi	rep1
	0.103877	0.52514	TdTloGMP	CD84hi	rep1
	0.0375342	0.683874	TdTloGMP	CD84hi	rep1
	0.0337281	0.724418	TdTloGMP	CD84hi	rep1
	0	0.3423	TdTloGMP	CD84hi	rep1
	0.043416	0.563448	TdTloGMP	CD84hi	rep1
	0	0.0711279	TdTloGMP	CD84lo	rep1
	0	0.810621	TdTloGMP	CD84hi	rep1
	0.0587022	0.57279	TdTloGMP	CD84hi	rep1
	0.0001134	0.745662	TdTloGMP	CD84hi	rep1
	0.0607918	0.739448	TdTloGMP	CD84hi	rep1
	0.125208	0.822415	TdTloGMP	CD84hi	rep1
	0	0.3028	TdTloGMP	CD84hi	rep1
	0	0.486436	TdTloGMP	CD84hi	rep1
	0.00988881	0.661733	TdTloGMP	CD84hi	rep1
	0.0388807	0.461437	TdTloGMP	CD84hi	rep1
	0.0839194	0.404271	TdTloGMP	CD84hi	rep1
	0.114429	0.0749722	TdTloGMP	CD84lo	rep1
	0	0.492306	TdTloGMP	CD84hi	rep1
	0	0.352544	TdTloGMP	CD84hi	rep1
	0.541759	0.0261477	TdTposGMP	CD84lo	rep1
	0.0267035	0.591386	TdTloGMP	CD84hi	rep1
	0.251507	0.420746	TdTloGMP	CD84hi	rep1
	0.132582	0.799413	TdTloGMP	CD84hi	rep1
	0	0.799455	TdTloGMP	CD84hi	rep1
	0.249647	0	TdTloGMP	CD84lo	rep1
	0.0338161	0.745985	TdTloGMP	CD84hi	rep1
	0.0523178	0.288913	TdTloGMP	CD84hi	rep1
	0.127573	0.661908	TdTloGMP	CD84hi	rep1
	0.182173	0.514893	TdTloGMP	CD84hi	rep1
	0	0.715286	TdTloGMP	CD84hi	rep1
	0.500251	0.0235511	TdTposGMP	CD84lo	rep1
	0	0.628036	TdTloGMP	CD84hi	rep1
	0.0206061	0.172691	TdTloGMP	CD84lo	rep1
	0.0430081	0.407275	TdTloGMP	CD84hi	rep1
	0.0341312	0.328699	TdTloGMP	CD84hi	rep1
	0.933333	0.0941385	TdTposGMP	CD84lo	rep1
	0	0.54141	TdTloGMP	CD84hi	rep1
	0.354151	0.251523	TdTloGMP	CD84lo	rep1
	0.0640233	0.789404	TdTloGMP	CD84hi	rep1
[truncated: 1,803 more rows]

## Sheet: Figure 6b
Figure 6b	OP9-DL4 assay week 3 result
	input	Donor	replicate	live_singlet	human	CD14hi	CD15hi	CD14_CD15_med	NK	Etc_Ly
	CD84hi_GMP	1	1	92129	7	0	7	0	0	0
	CD84hi_GMP	1	2	84839	15	0	14	1	0	0
	CD84hi_GMP	2	1	76142	4	0	3	0	0	1
	CD84hi_GMP	2	2	86044	6	0	6	0	0	0
	CD84lo_GMP	1	1	111661	16252	81	128	362	1258	12421
	CD84lo_GMP	1	2	94984	6303	26	124	165	1097	3853
	CD84lo_GMP	2	1	119385	3816	15	214	39	829	2215
	CD84lo_GMP	2	2	89572	3044	41	128	112	807	1430
	LMPP	1	1	89761	13542	25	3	269	2019	9162
	LMPP	2	1	154787	6154	27	39	385	1718	2977
	LMPP	2	2	132981	11235	51	24	281	3187	5846
	CLP	1	1	94306	265	0	0	8	47	183
	CLP	1	2	119009	132	0	0	5	22	73
	CLP	2	1	91766	135	1	0	11	50	47
	CLP	2	2	102906	164	0	0	6	72	60

## Sheet: Figure 6c
Figure 6c	OP9-DL4 assay week 5 result
	input	Donor	replicate	live_singlet	human	CD1aCD7	CD4	CD8	CD4CD8DP	CD4CD8DN	CD3
	CD84hi_GMP	1	1	21498	0	0	0	0	0	0	0
	CD84hi_GMP	1	2	16270	0	0	0	0	0	0	0
	CD84hi_GMP	2	1	18337	2	1	0	0	1	0	0
	CD84hi_GMP	2	2	17351	1	0	0	0	0	0	1
	CD84lo_GMP	1	1	157384	91952	73775	3377	29279	4276	36843	1398
	CD84lo_GMP	1	2	4244	536	343	12	115	20	196	27
	CD84lo_GMP	2	1	165672	13234	7641	437	2288	440	4476	734
	CD84lo_GMP	2	2	75519	14305	9817	363	3440	685	5329	556
	CLP	1	1	53474	294	213	10	85	9	109	24
	CLP	1	2	41756	44	28	13	0	1	14	6
	CLP	2	1	11029	2	1	0	0	0	1	2
	CLP	2	2	22614	31	8	0	0	1	7	0
	LMPP	1	1	242581	107940	83197	2120	39143	4814	37120	4831
	LMPP	2	1	78263	7060	4802	302	1720	165	2615	819
	LMPP	2	2	187343	49782	32492	807	13732	1380	16573	1812

## Sheet: Figure 6d
Figure 6d	OP9 assay result
	Donor	cell type	live singlet | Count	CD45+ | Count	CD14+ CD15+ My | Count	CD19+ B | Count	CD56+ NK | Count	Lin- | Count
		OP9	2237	0	0	0	0	0
	2	LMPP	38644	9	6	0	0	1
	2	LMPP	53501	11	9	0	0	0
	1	LMPP	59889	298	9	0	4	277
	1	LMPP	57449	170	18	0	2	137
	2	CLP	42194	510	15	213	5	259
	1	CLP	44078	942	18	343	64	501
	2	CLP	55159	783	10	395	18	344
	1	CLP	31413	903	56	285	113	414
	2	CD84lo	55570	2613	346	136	132	1788
	2	CD84lo	49664	3572	339	168	99	2720
	1	CD84lo	57898	3974	757	83	333	2482
	1	CD84lo	62025	2584	713	141	240	1299
	1	CD84hi	38095	1338	1161	0	21	136
	2	CD84hi	20663	1066	933	0	16	89
	2	CD84hi	27709	1342	1189	0	14	105
	1	CD84hi	23903	359	309	0	13	30

## Sheet: Figure 6e
Figure 6e	Limiting Dilution Assay result
	Dose	Tested	Response	Input
	1	16	0	CD84hi_GMP
	2	16	0	CD84hi_GMP
	5	8	0	CD84hi_GMP
	10	8	0	CD84hi_GMP
	20	8	0	CD84hi_GMP
	50	7	0	CD84hi_GMP
	100	5	1	CD84hi_GMP
	1	16	2	CD84lo_GMP
	2	16	5	CD84lo_GMP
	5	8	5	CD84lo_GMP
	10	8	7	CD84lo_GMP
	20	8	8	CD84lo_GMP
	50	7	7	CD84lo_GMP
	100	5	5	CD84lo_GMP
	1	16	1	CLP
	2	16	1	CLP
	5	8	0	CLP
	10	8	1	CLP
	20	8	0	CLP
	50	3	3	CLP
	100	3	1	CLP
	1	16	2	LMPP
	2	16	5	LMPP
	5	8	7	LMPP
	10	8	8	LMPP
	20	8	8	LMPP
	50	3	3	LMPP
	100	3	3	LMPP

## Sheet: Figure 6f
Figure 6F	CFU assay result
	input population	num	rep	BFU-E	CFU-GM	total
	LMPP	100	1	0	13	13
	LMPP	250	1	2	37	39
	LMPP	500	1	1	64	65
	LMPP	100	2	1	10	11
	LMPP	250	2	1	25	26
	LMPP	500	2	2	39	41
	CD84loGMP	100	1	0	43	43
	CD84loGMP	250	1	0	80	80
	CD84loGMP	100	2	1	26	27
	CD84loGMP	250	2	0	60	60
	CD84loGMP	500	2	0	92	92
	CD84hiGMP	100	1	2	8	10
	CD84hiGMP	250	1	3	15	18
	CD84hiGMP	500	1	5	32	37
	CD84hiGMP	100	2	2	9	11
	CD84hiGMP	250	2	1	16	17
	CLP	100	1	0	0	0
	CLP	250	1	0	2	2
	CLP	500	1	4	4	8
	CLP	100	2	1	0	1
	CLP	250	2	2	1	3
	CLP	500	2	0	4	4

[truncated: 1 more sheets: Figure 6g]
